# Supplementary material for: A novel necroptosis-related long noncoding RNA model for predicting clinical features, immune characteristics, and therapeutic response in clear cell renal cell carcinoma
Source: Front Immunol. 2023 Aug 2;14:1230267. doi: 10.3389/fimmu.2023.1230267 (PMC10433381; doi:10.3389/fimmu.2023.1230267)
Supplement: Supplementary file 1 [file Table_1.xlsx]

## Sheet: Sheet1
Supplementary Table 1 | The necroptosis-related differentially expressed lncRNAs.
Gene	lncRNA	cor	P value	Regulation
CAMK2A	AC007114.2	0.609166	4.70942e-56	postive
H2AC1	AC092839.2	0.673944	1.26091e-72	postive
JMJD7-PLA2G4B	AC092301.1	0.720019	2.97482e-87	postive
IRF9	AC092301.1	0.617479	5.76703e-58	postive
H2AC1	AL135937.1	0.685398	5.22813e-76	postive
H2AC1	Z98885.3	0.64504	9.82999e-65	postive
CAMK2A	LINC02453	0.653607	5.54298e-67	postive
JMJD7-PLA2G4B	AL158151.2	0.609781	3.41508e-56	postive
PLA2G4B	AL158151.2	0.644303	1.52308e-64	postive
PLA2G4F	AC087045.2	0.679384	3.26324e-74	postive
JMJD7-PLA2G4B	Z97832.2	0.756699	3.45259e-101	postive
PLA2G4B	Z97832.2	0.638068	5.89143e-63	postive
IRF9	Z97832.2	0.656923	7.13571e-68	postive
PLA2G4F	AC103563.2	0.674505	8.67822e-73	postive
CAMK2A	LINC02126	0.675602	4.17406e-73	postive
TRAF5	AC006064.1	0.610485	2.36286e-56	postive
JMJD7-PLA2G4B	AC006064.1	0.687597	1.12531e-76	postive
CAMK2A	AC116914.1	0.721832	6.88166e-88	postive
JMJD7-PLA2G4B	AC008760.1	0.737662	1.15622e-93	postive
PLA2G4B	AC008760.1	0.650759	3.1577e-66	postive
IRF9	AC008760.1	0.755816	7.98536e-101	postive
JMJD7-PLA2G4B	AC002128.1	0.729827	9.38122e-91	postive
IRF9	AC002128.1	0.619734	1.70779e-58	postive
CAMK2A	AL109955.1	0.606562	1.82093e-55	postive
SLC25A4	AL031710.1	0.603752	7.72783e-55	postive
SLC25A5	AL031710.1	0.68882	4.76019e-77	postive
PLA2G4F	AL031710.1	0.643209	2.91074e-64	postive
JMJD7-PLA2G4B	HCG27	0.716411	5.29205e-86	postive
IRF9	HCG27	0.697538	9.09992e-80	postive
JMJD7-PLA2G4B	ADIRF-AS1	0.675939	3.33109e-73	postive
CAMK2A	AC067817.2	0.660647	6.92162e-69	postive
CAMK2A	AC015878.2	0.669122	3.01489e-71	postive
CAMK2A	AC073257.1	0.669621	2.17572e-71	postive
CAMK2A	SPON1-AS1	0.618456	3.40717e-58	postive
H2AC1	AL162724.2	0.648873	9.89202e-66	postive
JMJD7-PLA2G4B	AL662844.3	0.64936	7.37128e-66	postive
H2AC1	AL662844.3	0.698841	3.50197e-80	postive
H2AC1	AC098851.1	0.667591	8.15477e-71	postive
H2AC1	AC091946.2	0.737815	1.01253e-93	postive
CAMK2A	LINC01562	0.679132	3.86968e-74	postive
CAMK2A	AC079340.2	0.628126	1.68626e-60	postive
H2AC1	AC009704.2	0.758351	7.11648e-102	postive
CAMK2A	AP003122.2	0.674464	8.91782e-73	postive
CAMK2A	AC024132.3	0.679546	2.9222e-74	postive
CAMK2A	AL359643.2	0.610326	2.56809e-56	postive
H2AC1	RBMS3-AS1	0.682777	3.20785e-75	postive
H2AC1	AC130895.1	0.600481	4.08313e-54	postive
JMJD7-PLA2G4B	AC092611.1	0.663988	8.28996e-70	postive
H2AC1	AC092611.1	0.615839	1.38879e-57	postive
H2AC1	CSNK1G2-AS1	0.621762	5.66571e-59	postive
PLA2G4F	AC118345.1	0.726825	1.14815e-89	postive
CAMK2A	NAV2-AS3	0.623543	2.13621e-59	postive
H2AX	AL138724.2	0.608931	5.32277e-56	postive
H2AC1	AL035634.1	0.648296	1.40132e-65	postive
H2AC1	AC013549.3	0.612702	7.35716e-57	postive
CAMK2A	AC091180.3	0.668594	4.2512e-71	postive
CAMK2A	MYCNOS	0.676389	2.46327e-73	postive
JMJD7-PLA2G4B	AP000941.1	0.627454	2.4544e-60	postive
PLA2G4B	AP000873.4	0.683558	1.87197e-75	postive
PLA2G4F	MCF2L-AS1	0.796402	2.23065e-119	postive
H2AC1	AL157402.2	0.74342	7.20372e-96	postive
CAMK2A	LINC01397	0.681214	9.37544e-75	postive
TRAF5	AC025766.1	0.629895	6.25663e-61	postive
CFLAR	AC025766.1	0.604318	5.78074e-55	postive
JMJD7-PLA2G4B	AC025766.1	0.65024	4.32766e-66	postive
IRF9	AC025766.1	0.621751	5.70226e-59	postive
JMJD7-PLA2G4B	AC073957.3	0.766056	3.79443e-105	postive
CAMK2A	AC018761.1	0.678574	5.64879e-74	postive
JMJD7-PLA2G4B	AC084018.2	0.815976	6.52618e-130	postive
TYK2	AC084018.2	0.61857	3.20469e-58	postive
IRF9	AC084018.2	0.711823	1.93102e-84	postive
H2AC1	AL353804.2	0.659764	1.20719e-68	postive
FAF1	PINK1-AS	0.635019	3.41411e-62	postive
IFNAR1	PINK1-AS	0.602554	1.42447e-54	postive
JAK1	PINK1-AS	0.655193	2.08601e-67	postive
STAT3	PINK1-AS	0.607315	1.23311e-55	postive
STAT5B	PINK1-AS	0.601926	1.9619e-54	postive
JMJD7-PLA2G4B	AC016722.2	0.695588	3.76368e-79	postive
PLA2G4B	AC016722.2	0.620364	1.21301e-58	postive
MAPK8	AC012063.1	0.653233	6.97383e-67	postive
H2AC1	AC092162.2	0.711561	2.36731e-84	postive
CAMK2A	LINC02823	0.747476	1.85437e-97	postive
CAMK2A	AC005775.1	0.633827	6.7496e-62	postive
CAMK2A	AC012103.1	0.674439	9.06699e-73	postive
ZBP1	AL133467.1	0.641787	6.72666e-64	postive
H2AC1	ZNF630-AS1	0.711473	2.53451e-84	postive
CAMK2A	LINC01732	0.644569	1.30068e-64	postive
CAMK2A	AC084116.3	0.645906	5.86774e-65	postive
H2AC1	AC090948.2	0.617815	4.8143e-58	postive
TRAF5	AL031670.1	0.618786	2.85257e-58	postive
JMJD7-PLA2G4B	AL031670.1	0.787282	7.40698e-115	postive
PLA2G4B	AL031670.1	0.623276	2.47426e-59	postive
IRF9	AL031670.1	0.700518	1.01683e-80	postive
JMJD7-PLA2G4B	SMAD9-IT1	0.651679	1.80395e-66	postive
H2AC1	AL161891.1	0.606435	1.94455e-55	postive
JMJD7-PLA2G4B	AC122129.1	0.654203	3.84266e-67	postive
CAMK2A	AC020663.1	0.639475	2.60076e-63	postive
JMJD7-PLA2G4B	ADAMTSL4-AS2	0.608263	7.53793e-56	postive
JMJD7-PLA2G4B	AC245140.2	0.601148	2.91132e-54	postive
TYK2	AC245140.2	0.605429	3.26614e-55	postive
CAMK2A	LINC02812	0.663463	1.15944e-69	postive
JMJD7-PLA2G4B	AC138956.1	0.657889	3.909e-68	postive
CAMK2A	AL021920.1	0.670999	8.82498e-72	postive
JMJD7-PLA2G4B	DGUOK-AS1	0.605194	3.68756e-55	postive
H2AC1	AC104232.2	0.62044	1.16388e-58	postive
JMJD7-PLA2G4B	AC074117.1	0.693922	1.25465e-78	postive
PLA2G4B	AC074117.1	0.622747	3.30703e-59	postive
TYK2	AC074117.1	0.636353	1.58686e-62	postive
IRF9	AC074117.1	0.678967	4.32888e-74	postive
USP21	AC074117.1	0.657002	6.79483e-68	postive
JMJD7-PLA2G4B	AC040162.3	0.772479	5.65454e-108	postive
PLA2G4B	AC040162.3	0.696428	2.04368e-79	postive
IRF9	AC040162.3	0.780897	8.02185e-112	postive
CAMK2A	AL133387.1	0.614208	3.31259e-57	postive
PLA2G4F	AC010776.3	0.670375	1.32831e-71	postive
FASLG	AC243829.2	0.688985	4.2367e-77	postive
PLA2G4B	Z84485.1	0.600493	4.05804e-54	postive
JMJD7-PLA2G4B	AC026362.1	0.733671	3.61241e-92	postive
PLA2G4B	AC026362.1	0.60546	3.2152e-55	postive
STAT2	AC026362.1	0.613709	4.31577e-57	postive
IRF9	AC026362.1	0.76	1.45301e-102	postive
CAMK2A	AC079600.3	0.716127	6.62726e-86	postive
CAMK2A	FALEC	0.603504	8.77051e-55	postive
CAMK2A	AL358332.1	0.755161	1.4841e-100	postive
H2AC1	AP001363.1	0.605696	2.84687e-55	postive
PPID	PDE2A-AS2	0.640771	1.2205e-63	postive
H2AC1	AC025031.1	0.726202	1.92393e-89	postive
H2AJ	AC244090.1	0.627701	2.13791e-60	postive
TRAF5	AC087318.1	0.606083	2.33167e-55	postive
JMJD7-PLA2G4B	LINC01001	0.717619	2.02852e-86	postive
TYK2	LINC01001	0.614521	2.80425e-57	postive
IRF9	LINC01001	0.641212	9.42493e-64	postive
PPID	C7orf69	0.662046	2.85609e-69	postive
H2AC1	AC096669.1	0.690393	1.56319e-77	postive
TRAF5	AC023908.3	0.624066	1.6026e-59	postive
JMJD7-PLA2G4B	AC023908.3	0.729349	1.40194e-90	postive
IRF9	AC023908.3	0.705456	2.53217e-82	postive
CAMK2A	AC026401.2	0.602418	1.52677e-54	postive
H2AC1	AC053527.2	0.656773	7.83627e-68	postive
CAMK2A	AC084026.2	0.630853	3.64849e-61	postive
IFNAR1	WAC-AS1	0.611074	1.73396e-56	postive
CHMP4A	AL161729.3	0.658339	2.95086e-68	postive
H2AC1	FTCD-AS1	0.7466	4.11064e-97	postive
H2AC1	AC093865.1	0.741793	3.06868e-95	postive
CAMK2A	LINC00311	0.665292	3.5962e-70	postive
H2AC1	AC093157.2	0.619992	1.48471e-58	postive
CAMK2A	MIR4527HG	0.680778	1.26262e-74	postive
H2AC1	TPM1-AS	0.6339	6.47168e-62	postive
CAMK2A	ABCC5-AS1	0.644566	1.3028e-64	postive
H2AC1	AP005131.4	0.633504	8.11315e-62	postive
JMJD7-PLA2G4B	AC018809.1	0.637114	1.02282e-62	postive
IRF9	AC018809.1	0.636092	1.8435e-62	postive
H2AC1	AP000350.6	0.613372	5.15916e-57	postive
H2AC1	AL159169.3	0.650547	3.59284e-66	postive
CAMK2A	AC002306.1	0.659107	1.82336e-68	postive
CAMK2A	TUBA3FP	0.632378	1.53918e-61	postive
TRPM7	AC005871.1	0.69159	6.67048e-78	postive
JMJD7-PLA2G4B	AL021707.4	0.736165	4.23682e-93	postive
PLA2G4B	AL021707.4	0.61434	3.08733e-57	postive
IRF9	LINC02019	0.603967	6.92201e-55	postive
H2AC1	AC092666.1	0.757237	2.06734e-101	postive
H2AC1	AC068987.2	0.63156	2.44685e-61	postive
CAMK2A	AL391095.4	0.616645	9.02296e-58	postive
JMJD7-PLA2G4B	AL133215.1	0.691194	8.84866e-78	postive
IRF9	AL133215.1	0.609841	3.30998e-56	postive
JMJD7-PLA2G4B	AL606760.2	0.643219	2.89308e-64	postive
PLA2G4B	AL606760.2	0.621258	7.45836e-59	postive
IRF9	AL606760.2	0.601071	3.02739e-54	postive
CAMK2A	AC082651.1	0.677593	1.09568e-73	postive
RIPK1	CTBP1-DT	0.695325	4.55368e-79	postive
RNF31	CTBP1-DT	0.669287	2.70565e-71	postive
SPATA2	CTBP1-DT	0.613875	3.9523e-57	postive
CAMK2G	CTBP1-DT	0.625529	7.14861e-60	postive
CHMP3	CTBP1-DT	0.622321	4.17535e-59	postive
VPS4B	CTBP1-DT	0.617294	6.37137e-58	postive
CHMP7	CTBP1-DT	0.629628	7.2695e-61	postive
FAF1	CTBP1-DT	0.65405	4.22175e-67	postive
IFNAR1	CTBP1-DT	0.61882	2.79932e-58	postive
JAK1	CTBP1-DT	0.668593	4.25437e-71	postive
STAT3	CTBP1-DT	0.664975	4.40704e-70	postive
STAT5B	CTBP1-DT	0.725603	3.15459e-89	postive
STAT6	CTBP1-DT	0.619164	2.32509e-58	postive
BIRC2	TNFRSF10A-AS1	0.646558	3.97533e-65	postive
TNFRSF10A	TNFRSF10A-AS1	0.745789	8.56974e-97	postive
IFNAR1	TNFRSF10A-AS1	0.64553	7.34283e-65	postive
EIF2AK2	TNFRSF10A-AS1	0.62959	7.42683e-61	postive
JMJD7-PLA2G4B	AC010809.2	0.629287	8.80515e-61	postive
IRF9	AC010809.2	0.671432	6.63761e-72	postive
H2AC1	DHDDS-AS1	0.68113	9.92515e-75	postive
H2AC1	LINC01751	0.684652	8.7808e-76	postive
CHMP4A	AC015802.5	0.647054	2.95321e-65	postive
CAMK2A	LINC01970	0.678225	7.15515e-74	postive
H2AC1	AC087286.4	0.640043	1.8682e-63	postive
JMJD7-PLA2G4B	AC027796.4	0.619849	1.6048e-58	postive
PLA2G4B	AC027796.4	0.60063	3.78637e-54	postive
IRF9	AC027796.4	0.672666	2.94054e-72	postive
SPATA2	AC067852.2	0.665627	2.89808e-70	postive
FADD	AC067852.2	0.618244	3.82149e-58	postive
CAPN1	AC067852.2	0.679378	3.27545e-74	postive
CHMP6	AC067852.2	0.678328	6.67001e-74	postive
CHMP7	AC067852.2	0.632254	1.65118e-61	postive
JMJD7-PLA2G4B	AL109811.2	0.734332	2.05286e-92	postive
PLA2G4B	AL109811.2	0.682761	3.24186e-75	postive
IRF9	AL109811.2	0.727979	4.40308e-90	postive
MAPK8	AL137003.1	0.625662	6.64061e-60	postive
CAMK2A	AC096540.1	0.644318	1.50914e-64	postive
H2AC1	AC011120.1	0.730314	6.23295e-91	postive
CAMK2A	AC092071.1	0.682932	2.88176e-75	postive
CYBB	LINC02528	0.644533	1.32905e-64	postive
CASP1	LINC02528	0.647896	1.78256e-65	postive
FASLG	LINC02528	0.744564	2.58493e-96	postive
IFNG	LINC02528	0.732984	6.49474e-92	postive
STAT1	LINC02528	0.797003	1.10187e-119	postive
CAMK2A	AP000561.1	0.684595	9.13625e-76	postive
JMJD7-PLA2G4B	AC013356.2	0.767071	1.37537e-105	postive
IRF9	AC013356.2	0.683094	2.57819e-75	postive
SLC25A5	NCKAP5-AS2	0.742377	1.8265e-95	postive
TRAF5	AC104532.2	0.60513	3.81016e-55	postive
JMJD7-PLA2G4B	AC104532.2	0.783235	6.38198e-113	postive
PLA2G4B	AC104532.2	0.625434	7.53403e-60	postive
IRF9	AC104532.2	0.67188	4.94213e-72	postive
JMJD7-PLA2G4B	AC234582.1	0.727311	7.67404e-90	postive
PLA2G4B	AC234582.1	0.61576	1.4488e-57	postive
IRF9	AC234582.1	0.70127	5.82097e-81	postive
USP21	AC234582.1	0.650808	3.06535e-66	postive
PLA2G4F	LINC00265	0.719042	6.51715e-87	postive
H2AC1	AP003086.2	0.762546	1.2181e-103	postive
JMJD7-PLA2G4B	ASB16-AS1	0.638558	4.43351e-63	postive
TYK2	ASB16-AS1	0.667249	1.01749e-70	postive
IRF9	ASB16-AS1	0.633337	8.92497e-62	postive
USP21	ASB16-AS1	0.708367	2.76925e-83	postive
JMJD7-PLA2G4B	LINC02102	0.656608	8.6782e-68	postive
IRF9	LINC02102	0.603163	1.04398e-54	postive
TRAF5	IL21R-AS1	0.627214	2.80503e-60	postive
STAT2	IL21R-AS1	0.626952	3.24559e-60	postive
IRF9	IL21R-AS1	0.645238	8.74011e-65	postive
H2AC1	AL356361.2	0.642354	4.81769e-64	postive
PLA2G4A	LINC02343	0.643286	2.78001e-64	postive
PLA2G4F	LINC02343	0.653917	4.58265e-67	postive
JMJD7-PLA2G4B	LINC00487	0.60014	4.85164e-54	postive
IRF9	LINC00487	0.638905	3.62397e-63	postive
H2AX	LINC01711	0.746219	5.80654e-97	postive
CAMK2A	GAS1RR	0.71137	2.74402e-84	postive
FASLG	AL158071.4	0.608673	6.08916e-56	postive
CAMK2A	AC084116.1	0.641215	9.40901e-64	postive
H2AC1	AL929236.1	0.632239	1.66533e-61	postive
HMGB1	AL357054.4	0.604415	5.50071e-55	postive
H2AC1	AC012447.1	0.614868	2.3317e-57	postive
H2AC1	AL354977.1	0.652091	1.40271e-66	postive
PLA2G4B	AP001453.2	0.633676	7.35711e-62	postive
H2AC1	DLEU2L	0.651343	2.21369e-66	postive
H2AC1	AC022726.1	0.61034	2.54841e-56	postive
JMJD7-PLA2G4B	LINC00677	0.610007	3.03415e-56	postive
H2AC1	PRKX-AS1	0.73964	2.05101e-94	postive
RNF31	AL096870.2	0.658765	2.25937e-68	postive
JMJD7-PLA2G4B	AL096870.2	0.705949	1.74406e-82	postive
TYK2	AL096870.2	0.63166	2.31191e-61	postive
IRF9	AL096870.2	0.721832	6.88209e-88	postive
CAMK2A	AC022784.2	0.625503	7.25217e-60	postive
H2AC1	AC008073.1	0.6185	3.32874e-58	postive
PLA2G4A	AC010329.1	0.624441	1.30382e-59	postive
RNF31	AL049840.4	0.609371	4.2305e-56	postive
MAPK8	AL049840.4	0.601238	2.78216e-54	postive
JMJD7-PLA2G4B	AL049840.4	0.626583	3.98475e-60	postive
JMJD7-PLA2G4B	HPN-AS1	0.713697	4.48334e-85	postive
IRF9	HPN-AS1	0.615652	1.53496e-57	postive
JMJD7-PLA2G4B	AC005674.2	0.696456	2.00272e-79	postive
IRF9	AC005674.2	0.644084	1.73429e-64	postive
EIF2AK2	AF127577.4	0.609432	4.09956e-56	postive
PLA2G4B	AC145423.3	0.667587	8.17433e-71	postive
CAMK2A	RN7SL832P	0.669729	2.02727e-71	postive
CAMK2A	CAMTA1-IT1	0.632287	1.62016e-61	postive
H2AC1	LINC00102	0.740438	1.01626e-94	postive
H2AC20	RMRP	0.832551	7.22989e-140	postive
H2AC12	RMRP	0.66447	6.09125e-70	postive
H2AC4	RMRP	0.777299	3.71168e-110	postive
H2AC21	RMRP	0.829626	4.93961e-138	postive
H2AC7	RMRP	0.777205	4.09964e-110	postive
H2AC16	RMRP	0.68754	1.17143e-76	postive
JMJD7-PLA2G4B	AP001458.1	0.605634	2.93966e-55	postive
PLA2G4B	AP001458.1	0.600507	4.02945e-54	postive
H2AC20	AC084082.1	0.689031	4.10062e-77	postive
H2AC12	AC084082.1	0.846828	2.317e-149	postive
H2AC4	AC084082.1	0.761404	3.71811e-103	postive
H2AC17	AC084082.1	0.700653	9.19947e-81	postive
H2AC21	AC084082.1	0.770902	2.85312e-107	postive
H2AC7	AC084082.1	0.661219	4.82295e-69	postive
H2AC14	AC084082.1	0.792845	1.37667e-117	postive
H2AC16	AC084082.1	0.876579	1.07316e-172	postive
H2AC1	LINC02614	0.701933	3.55651e-81	postive
JMJD7-PLA2G4B	NCBP2-AS1	0.648432	1.29083e-65	postive
PLA2G4F	AL109976.1	0.624569	1.21483e-59	postive
CAMK2A	DNAH8-AS1	0.674396	9.33523e-73	postive
JMJD7-PLA2G4B	PRMT5-AS1	0.728851	2.12629e-90	postive
PLA2G4B	PRMT5-AS1	0.734379	1.97155e-92	postive
IRF9	PRMT5-AS1	0.738279	6.75699e-94	postive
H2AC1	AC012555.2	0.624442	1.30302e-59	postive
CAMK2A	AC090559.2	0.6402	1.70438e-63	postive
H2AC1	AC025043.1	0.66655	1.59929e-70	postive
CAMK2A	AF131215.3	0.62918	9.3512e-61	postive
JMJD7-PLA2G4B	AC005954.1	0.7466	4.11216e-97	postive
IRF9	AC005954.1	0.620106	1.39544e-58	postive
JMJD7-PLA2G4B	AL117209.1	0.6951	5.35842e-79	postive
PLA2G4B	AL117209.1	0.651877	1.59818e-66	postive
IRF9	AL117209.1	0.658644	2.43805e-68	postive
CAMK2A	AC105935.2	0.685333	5.47336e-76	postive
H2AC1	AL021368.1	0.637258	9.41286e-63	postive
H2AC1	AC035139.1	0.662424	2.24592e-69	postive
H2AC1	EFCAB6-AS1	0.650315	4.13591e-66	postive
H2AC1	AC009299.2	0.770033	6.91978e-107	postive
CAMK2A	LINC02044	0.658806	2.20264e-68	postive
TRAF5	RNF139-AS1	0.622913	3.01921e-59	postive
JMJD7-PLA2G4B	RNF139-AS1	0.719316	5.23036e-87	postive
PLA2G4B	RNF139-AS1	0.604407	5.52426e-55	postive
IRF9	RNF139-AS1	0.714232	2.94844e-85	postive
CAMK2A	AC008761.2	0.673672	1.5105e-72	postive
JMJD7-PLA2G4B	AP001893.1	0.645831	6.13601e-65	postive
PPID	AC069360.1	0.614241	3.25407e-57	postive
CAMK2D	FAM198B-AS1	0.605785	2.71948e-55	postive
JMJD7-PLA2G4B	AL139099.3	0.725457	3.55599e-89	postive
IRF9	AL139099.3	0.64795	1.72514e-65	postive
CAMK2A	AC007922.3	0.636934	1.13528e-62	postive
H2AC1	Z99758.1	0.765189	8.99012e-105	postive
TRAF5	BHLHE40-AS1	0.633876	6.56137e-62	postive
FASLG	BHLHE40-AS1	0.812049	1.06221e-127	postive
IFNG	BHLHE40-AS1	0.672267	3.82916e-72	postive
STAT1	BHLHE40-AS1	0.641876	6.3832e-64	postive
JMJD7-PLA2G4B	AP000919.3	0.630038	5.775e-61	postive
IRF9	AP000919.3	0.601088	3.00205e-54	postive
H2AC1	AC079793.1	0.737317	1.56072e-93	postive
CAMK2A	AL121890.2	0.664804	4.9185e-70	postive
H2AC1	LINC01409	0.684335	1.09379e-75	postive
H2AC1	LINC01515	0.690482	1.46794e-77	postive
H2AC1	AC020611.2	0.62017	1.34779e-58	postive
H2AC1	AL513327.1	0.617734	5.02671e-58	postive
H2AC1	AC007598.1	0.702092	3.15786e-81	postive
H2AC1	AC017071.1	0.64681	3.4196e-65	postive
CAMK2A	AC005884.2	0.645581	7.12303e-65	postive
H2AC1	CELF2-AS1	0.694159	1.05703e-78	postive
JMJD7-PLA2G4B	AL645608.1	0.609295	4.40133e-56	postive
JMJD7-PLA2G4B	YEATS2-AS1	0.75447	2.84889e-100	postive
PLA2G4B	YEATS2-AS1	0.636933	1.13547e-62	postive
STAT2	YEATS2-AS1	0.607007	1.44671e-55	postive
IRF9	YEATS2-AS1	0.73112	3.15716e-91	postive
CAMK2A	AC093673.2	0.668203	5.4806e-71	postive
SLC25A5	LEF1-AS1	0.686764	2.01625e-76	postive
PLA2G4F	KRTAP5-AS1	0.666668	1.48198e-70	postive
CAMK2A	AL391832.2	0.614882	2.31471e-57	postive
JMJD7-PLA2G4B	AC011472.1	0.764522	1.74048e-104	postive
PLA2G4B	AC011472.1	0.735952	5.09055e-93	postive
IRF9	AC011472.1	0.703298	1.28311e-81	postive
H2AC1	AC078778.1	0.641916	6.23275e-64	postive
CAMK2A	AC023983.1	0.683071	2.61908e-75	postive
H2AX	AC112721.2	0.641352	8.68049e-64	postive
CAMK2A	AC021752.1	0.666185	2.02311e-70	postive
JMJD7-PLA2G4B	AC116552.1	0.635666	2.35506e-62	postive
CAMK2A	LINC01067	0.688196	7.38382e-77	postive
H2AC1	CAVIN2-AS1	0.799906	3.54052e-121	postive
CAMK2A	AC091180.6	0.697939	6.78521e-80	postive
XIAP	AL078581.2	0.621649	6.02697e-59	postive
JMJD7-PLA2G4B	LINC00641	0.608408	6.98825e-56	postive
CAMK2A	AL163051.1	0.602422	1.52401e-54	postive
JMJD7-PLA2G4B	AC118344.1	0.6243	1.40909e-59	postive
RIPK1	AL133355.1	0.60771	1.00456e-55	postive
MAPK8	AL133355.1	0.672102	4.26879e-72	postive
CHMP3	AL133355.1	0.643926	1.90464e-64	postive
VPS4B	AL133355.1	0.661079	5.26764e-69	postive
FAF1	AL133355.1	0.617105	7.05078e-58	postive
IFNAR1	AL133355.1	0.654455	3.28987e-67	postive
JAK1	AL133355.1	0.655452	1.77706e-67	postive
STAT5B	AL133355.1	0.730008	8.06058e-91	postive
BCL2	AL133355.1	0.645719	6.56267e-65	postive
CAMK2A	AC008805.2	0.627427	2.4914e-60	postive
TRAF5	LINC00426	0.710922	3.88036e-84	postive
FASLG	LINC00426	0.775125	3.64039e-109	postive
IFNG	LINC00426	0.708192	3.16558e-83	postive
JAK3	LINC00426	0.65241	1.15435e-66	postive
STAT1	LINC00426	0.612497	8.19806e-57	postive
STAT4	LINC00426	0.639818	2.13016e-63	postive
ZBP1	LINC00426	0.683313	2.21598e-75	postive
JMJD7-PLA2G4B	AC025165.1	0.601188	2.85397e-54	postive
CAMK2A	AL391832.1	0.632341	1.57208e-61	postive
CAMK2A	AC138230.1	0.616199	1.14587e-57	postive
H2AC1	AL359880.1	0.609339	4.30217e-56	postive
TRAF5	SH3BP5-AS1	0.642007	5.90909e-64	postive
JMJD7-PLA2G4B	SH3BP5-AS1	0.810964	4.24759e-127	postive
PLA2G4B	SH3BP5-AS1	0.689272	3.45947e-77	postive
IRF9	SH3BP5-AS1	0.789016	1.06473e-115	postive
TRAF5	AC008115.3	0.631234	2.94168e-61	postive
JMJD7-PLA2G4B	AC008115.3	0.704853	3.99014e-82	postive
IRF9	AC008115.3	0.635477	2.6244e-62	postive
CAMK2A	HIPK1-AS1	0.611948	1.09478e-56	postive
XIAP	OTUD6B-AS1	0.668003	6.24105e-71	postive
MAPK8	OTUD6B-AS1	0.673306	1.92561e-72	postive
DNM1L	OTUD6B-AS1	0.611345	1.50421e-56	postive
CHMP2B	OTUD6B-AS1	0.612573	7.8736e-57	postive
CHMP3	OTUD6B-AS1	0.622458	3.87334e-59	postive
VPS4B	OTUD6B-AS1	0.710593	5.00573e-84	postive
CHMP5	OTUD6B-AS1	0.631308	2.82159e-61	postive
HMGB1	OTUD6B-AS1	0.634116	5.72066e-62	postive
IFNAR1	OTUD6B-AS1	0.652974	8.17593e-67	postive
EIF2AK2	OTUD6B-AS1	0.628263	1.56259e-60	postive
H2AZ2	OTUD6B-AS1	0.621535	6.4154e-59	postive
JMJD7-PLA2G4B	AC145207.8	0.607496	1.12287e-55	postive
PPID	AF196972.1	0.695999	2.79296e-79	postive
H2AX	AF196972.1	0.619431	2.01215e-58	postive
RNF31	AC018521.6	0.678438	6.19393e-74	postive
CAMK2A	LINC01729	0.676885	1.76569e-73	postive
JMJD7-PLA2G4B	AC012409.3	0.630404	4.69748e-61	postive
CAMK2A	AL138799.1	0.676549	2.21191e-73	postive
STAT2	CD27-AS1	0.610947	1.85396e-56	postive
USP21	CD27-AS1	0.652552	1.05853e-66	postive
JMJD7-PLA2G4B	AGAP11	0.715082	1.51172e-85	postive
IRF9	AGAP11	0.647594	2.13659e-65	postive
CAMK2A	AL031587.1	0.678095	7.80822e-74	postive
JMJD7-PLA2G4B	AC087392.4	0.645382	8.0206e-65	postive
XIAP	AC107027.3	0.607385	1.18911e-55	postive
MAPK9	AC107027.3	0.61452	2.80583e-57	postive
CHMP3	AC107027.3	0.602562	1.41891e-54	postive
VPS4B	AC107027.3	0.606865	1.5565e-55	postive
JAK1	AC107027.3	0.61605	1.24071e-57	postive
EIF2AK2	AC107027.3	0.629007	1.03026e-60	postive
JMJD7-PLA2G4B	AL590666.1	0.638499	4.58718e-63	postive
SLC25A4	LINC01230	0.600541	3.95984e-54	postive
SLC25A5	LINC01230	0.619701	1.73865e-58	postive
PLA2G4F	LINC01230	0.701126	6.47803e-81	postive
TRAF5	AC008870.2	0.601644	2.26347e-54	postive
JMJD7-PLA2G4B	AC008870.2	0.742638	1.44706e-95	postive
PLA2G4B	AC008870.2	0.614479	2.86729e-57	postive
IRF9	AC008870.2	0.704417	5.54281e-82	postive
CAMK2A	LINC02626	0.667299	9.85483e-71	postive
H2AC1	HMBOX1-IT1	0.624868	1.02991e-59	postive
JMJD7-PLA2G4B	AC087500.1	0.783292	6.00018e-113	postive
PLA2G4B	AC087500.1	0.620235	1.3011e-58	postive
TYK2	AC087500.1	0.622834	3.15244e-59	postive
IRF9	AC087500.1	0.663304	1.28321e-69	postive
USP21	AC087500.1	0.620901	9.06074e-59	postive
CAMK2A	AL603832.1	0.647408	2.38978e-65	postive
CHMP4A	RPARP-AS1	0.653294	6.71621e-67	postive
JMJD7-PLA2G4B	AC090607.1	0.601363	2.61129e-54	postive
CAMK2A	AC068631.1	0.66629	1.8918e-70	postive
JMJD7-PLA2G4B	AL731566.2	0.633065	1.04188e-61	postive
JMJD7-PLA2G4B	AC135178.2	0.641752	6.86585e-64	postive
H2AC1	AC007496.1	0.616696	8.78051e-58	postive
PLA2G4F	AC120498.4	0.66847	4.60717e-71	postive
H2AC1	C20orf197	0.62901	1.02823e-60	postive
ALOX15	AC133644.1	0.87875	1.2455e-174	postive
IRF9	AC008105.1	0.60822	7.70823e-56	postive
H2AC1	AC006566.1	0.692945	2.53062e-78	postive
CAMK2A	MAPK6-DT	0.725208	4.36693e-89	postive
CYBB	AC011899.2	0.735127	1.0366e-92	postive
NLRP3	AC011899.2	0.611859	1.14761e-56	postive
STAT5A	AC011899.2	0.712158	1.48856e-84	postive
H2AC1	AC023830.1	0.656198	1.12003e-67	postive
H2AC1	AC068724.2	0.621579	6.2627e-59	postive
JMJD7-PLA2G4B	AL662844.4	0.62635	4.53379e-60	postive
H2AC1	AC007906.1	0.635984	1.96183e-62	postive
PLA2G4F	AC013472.1	0.748966	4.74997e-98	postive
CAMK2A	AC008443.6	0.632963	1.10364e-61	postive
CAMK2A	LINC02288	0.675324	5.02605e-73	postive
H2AC1	AC116158.2	0.645773	6.3537e-65	postive
JMJD7-PLA2G4B	AC018690.1	0.627416	2.50613e-60	postive
CAMK2A	AC008551.1	0.673879	1.3161e-72	postive
SLC25A5	LINC01532	0.649332	7.49987e-66	postive
JMJD7-PLA2G4B	AC018653.3	0.656493	9.32392e-68	postive
TYK2	AC018653.3	0.667428	9.06434e-71	postive
STAT2	AC018653.3	0.630952	3.44992e-61	postive
IRF9	AC018653.3	0.63464	4.24151e-62	postive
CAMK2A	AC022148.2	0.637388	8.73289e-63	postive
CAMK2A	AC013799.1	0.6336	7.67974e-62	postive
H2AC1	AC103810.2	0.712385	1.24786e-84	postive
H2AC1	AC007000.4	0.72012	2.74217e-87	postive
CAMK2A	LINC02216	0.669713	2.04912e-71	postive
CFLAR	AL139011.1	0.632356	1.55869e-61	postive
JMJD7-PLA2G4B	AL139011.1	0.748739	5.84664e-98	postive
CAMK2A	AC008747.1	0.643608	2.29841e-64	postive
CAMK2A	FREM2-AS1	0.625719	6.43303e-60	postive
TRAF5	AP001793.1	0.616768	8.44925e-58	postive
JMJD7-PLA2G4B	AP001793.1	0.714838	1.83183e-85	postive
IRF9	AP001793.1	0.611838	1.15999e-56	postive
JMJD7-PLA2G4B	AC106779.1	0.608099	8.20967e-56	postive
H2AC1	AP005131.7	0.624238	1.45749e-59	postive
H2AC1	BACH1-IT2	0.760362	1.02352e-102	postive
H2AC1	AC009495.2	0.668727	3.89772e-71	postive
H2AC1	AL022323.3	0.654731	2.77463e-67	postive
CAMK2A	AL606468.1	0.668145	5.69168e-71	postive
CAMK2A	AC010531.6	0.646535	4.0298e-65	postive
CAMK2A	AC008127.1	0.678452	6.13338e-74	postive
JMJD7-PLA2G4B	MCCC1-AS1	0.690078	1.95574e-77	postive
IRF9	MCCC1-AS1	0.682489	3.909e-75	postive
H2AC1	RAI1-AS1	0.638377	4.92526e-63	postive
H2AC1	LINC01147	0.8276	8.79071e-137	postive
H2AC1	AC008957.2	0.781288	5.26633e-112	postive
CAMK2A	AL355075.1	0.678362	6.52168e-74	postive
CAMK2A	AL139354.1	0.679386	3.25841e-74	postive
CAMK2A	AC090115.1	0.646447	4.24875e-65	postive
H2AC1	AC134775.1	0.606343	2.03915e-55	postive
IRF9	AL662797.2	0.642041	5.79185e-64	postive
CYBB	AC006033.2	0.653464	6.04999e-67	postive
CASP1	AC006033.2	0.653867	4.72472e-67	postive
H2AC1	AC137770.1	0.744667	2.3569e-96	postive
H2AC1	AC139792.1	0.687114	1.57824e-76	postive
H2AC1	AC008121.3	0.617906	4.58224e-58	postive
H2AC1	PCA3	0.729864	9.09981e-91	postive
CHMP4A	AP003032.1	0.628318	1.5145e-60	postive
JMJD7-PLA2G4B	AP001107.1	0.642285	5.01826e-64	postive
PLA2G4B	AP001107.1	0.705447	2.54841e-82	postive
JMJD7-PLA2G4B	AL513218.1	0.617105	7.04869e-58	postive
IRF9	AL513218.1	0.709871	8.73394e-84	postive
ALOX15	LRRC2-AS1	0.616606	9.21333e-58	postive
CAMK2A	AC090229.1	0.715117	1.47016e-85	postive
H2AC1	AL158071.5	0.662269	2.47881e-69	postive
JMJD7-PLA2G4B	AP006621.4	0.697562	8.94339e-80	postive
IRF9	AP006621.4	0.641713	7.02418e-64	postive
CAMK2A	LINC01907	0.661463	4.13239e-69	postive
CAMK2A	LMNB1-DT	0.683739	1.65174e-75	postive
ALOX15	AC010894.2	0.640943	1.10366e-63	postive
H2AC1	AC110015.1	0.618414	3.48541e-58	postive
H2AC1	AL110115.1	0.620823	9.45416e-59	postive
PLA2G4B	AL356299.3	0.611699	1.24827e-56	postive
STAT4	AL365361.1	0.60563	2.94568e-55	postive
ZBP1	AL365361.1	0.607442	1.15448e-55	postive
JMJD7-PLA2G4B	COL4A2-AS1	0.68994	2.15633e-77	postive
PLA2G4B	COL4A2-AS1	0.617944	4.49028e-58	postive
H2AC1	AC024382.1	0.618017	4.31847e-58	postive
H2AC1	AC114812.2	0.614309	3.13876e-57	postive
CHMP4A	LINC00685	0.641749	6.878e-64	postive
CFLAR	AL050343.2	0.616619	9.1486e-58	postive
JMJD7-PLA2G4B	AL050343.2	0.612919	6.55988e-57	postive
CAMK2A	AC137630.2	0.694105	1.0996e-78	postive
JMJD7-PLA2G4B	AC055855.2	0.792609	1.80329e-117	postive
PLA2G4B	AC055855.2	0.679283	3.49461e-74	postive
IRF9	AC055855.2	0.729568	1.1668e-90	postive
CAMK2A	AP000944.1	0.670187	1.50322e-71	postive
H2AC1	AC068790.3	0.61133	1.5161e-56	postive
H2AC1	AL162724.1	0.791202	8.99436e-117	postive
CAMK2A	LINC01989	0.677124	1.50282e-73	postive
JMJD7-PLA2G4B	AC009120.2	0.763536	4.60898e-104	postive
PLA2G4B	AC009120.2	0.636626	1.35567e-62	postive
IRF9	AC009120.2	0.707599	4.97785e-83	postive
JMJD7-PLA2G4B	AP001160.1	0.634355	4.99296e-62	postive
PLA2G4B	AP001160.1	0.68849	6.00466e-77	postive
CHMP4A	AP001160.1	0.658138	3.34558e-68	postive
IRF9	AP001160.1	0.689828	2.33372e-77	postive
H2AC1	AL451064.1	0.67057	1.16907e-71	postive
JMJD7-PLA2G4B	AL157392.3	0.69637	2.13269e-79	postive
JMJD7-PLA2G4B	ZNF213-AS1	0.720599	1.86464e-87	postive
PLA2G4B	ZNF213-AS1	0.610146	2.82186e-56	postive
IRF9	ZNF213-AS1	0.673981	1.23027e-72	postive
USP21	ZNF213-AS1	0.631151	3.08341e-61	postive
JMJD7-PLA2G4B	KLF3-AS1	0.700872	7.82292e-81	postive
H2AJ	GATA3-AS1	0.60278	1.26954e-54	postive
CASP1	NCK1-DT	0.647681	2.02753e-65	postive
JAK2	NCK1-DT	0.601071	3.028e-54	postive
RIPK1	AC098484.1	0.636008	1.93483e-62	postive
XIAP	AC098484.1	0.602523	1.4477e-54	postive
MAPK8	AC098484.1	0.735749	6.06612e-93	postive
MAPK9	AC098484.1	0.612128	9.95848e-57	postive
CHMP3	AC098484.1	0.694906	6.16387e-79	postive
VPS4B	AC098484.1	0.742566	1.5435e-95	postive
FAF1	AC098484.1	0.666955	1.23076e-70	postive
IFNAR1	AC098484.1	0.72415	1.04044e-88	postive
JAK1	AC098484.1	0.723755	1.43788e-88	postive
STAT3	AC098484.1	0.630883	3.5858e-61	postive
STAT5B	AC098484.1	0.697008	1.33993e-79	postive
EIF2AK2	AC098484.1	0.637887	6.54234e-63	postive
TLR4	AC098484.1	0.609158	4.72976e-56	postive
BCL2	AC098484.1	0.650283	4.21648e-66	postive
JMJD7-PLA2G4B	AL109659.2	0.684697	8.51252e-76	postive
PLA2G4B	AL109659.2	0.603424	9.14001e-55	postive
IRF9	AL109659.2	0.600212	4.67641e-54	postive
H2AC1	NLGN1-AS1	0.715248	1.32652e-85	postive
JMJD7-PLA2G4B	AL021707.3	0.821086	7.17601e-133	postive
PLA2G4B	AL021707.3	0.661044	5.38685e-69	postive
TYK2	AL021707.3	0.695827	3.16317e-79	postive
IRF9	AL021707.3	0.770484	4.3692e-107	postive
H2AC1	AC012404.1	0.639122	3.19441e-63	postive
H2AC1	RBMS3-AS2	0.677914	8.82316e-74	postive
IRF9	AC005387.1	0.656692	8.23888e-68	postive
JMJD7-PLA2G4B	AC004846.2	0.600171	4.77537e-54	postive
IRF9	AC004846.2	0.620545	1.09939e-58	postive
JMJD7-PLA2G4B	AC010201.1	0.62065	1.03853e-58	postive
PLA2G4F	AC093904.2	0.796914	1.223e-119	postive
JMJD7-PLA2G4B	LINC01772	0.783688	3.89339e-113	postive
PLA2G4B	LINC01772	0.630701	3.97376e-61	postive
IRF9	LINC01772	0.657001	6.79883e-68	postive
PLA2G4A	BTG3-AS1	0.642577	4.22592e-64	postive
SLC25A5	Z82185.1	0.671406	6.75319e-72	postive
PLA2G4F	Z82185.1	0.806057	2.00787e-124	postive
JMJD7-PLA2G4B	AC011466.1	0.606271	2.11614e-55	postive
H2AC1	AC011466.1	0.624646	1.16403e-59	postive
CAMK2A	REV3L-IT1	0.654256	3.71973e-67	postive
CAMK2A	AC006111.3	0.64976	5.78699e-66	postive
JMJD7-PLA2G4B	KDM4A-AS1	0.639754	2.21099e-63	postive
PLA2G4B	KDM4A-AS1	0.645608	7.01212e-65	postive
JMJD7-PLA2G4B	AP001107.4	0.79007	3.24574e-116	postive
PLA2G4B	AP001107.4	0.708102	3.39228e-83	postive
IRF9	AP001107.4	0.705312	2.82276e-82	postive
H2AC1	AL157786.1	0.662083	2.78986e-69	postive
JMJD7-PLA2G4B	AL139123.1	0.622937	2.98035e-59	postive
IRF9	AL139123.1	0.663521	1.11729e-69	postive
CAMK2A	AC020908.1	0.648884	9.83039e-66	postive
CAMK2A	AC017104.3	0.648983	9.26176e-66	postive
H2AC1	WASHC5-AS1	0.616014	1.26509e-57	postive
TRPM7	AC091179.1	0.630347	4.85079e-61	postive
JMJD7-PLA2G4B	AC087222.1	0.635802	2.1785e-62	postive
H2AC1	Z97192.3	0.715528	1.06394e-85	postive
H2AC1	AC053513.2	0.656275	1.06754e-67	postive
JMJD7-PLA2G4B	INE1	0.758021	9.7708e-102	postive
PLA2G4B	INE1	0.659969	1.06129e-68	postive
IRF9	INE1	0.658308	3.00749e-68	postive
JMJD7-PLA2G4B	LINC02728	0.604248	5.99297e-55	postive
CAMK2A	LINC02438	0.654043	4.23953e-67	postive
CAMK2A	AL031432.1	0.679446	3.12676e-74	postive
CAMK2A	LINC02233	0.632267	1.63905e-61	postive
H2AC1	AL357874.2	0.657791	4.15526e-68	postive
H2AC1	DPYD-AS1	0.692865	2.68138e-78	postive
PLA2G4F	THRB-AS1	0.600067	5.03186e-54	postive
JMJD7-PLA2G4B	MED8-AS1	0.647334	2.49762e-65	postive
IRF9	MED8-AS1	0.62576	6.29026e-60	postive
H2AC1	AC092755.1	0.681562	7.38855e-75	postive
TRPM7	IGFL2-AS1	0.6294	8.26186e-61	postive
JMJD7-PLA2G4B	LMNTD2-AS1	0.626043	5.37545e-60	postive
IRF9	LMNTD2-AS1	0.633838	6.70659e-62	postive
H2AC1	AL133243.3	0.634107	5.7518e-62	postive
CASP1	PCED1B-AS1	0.665424	3.3022e-70	postive
FASLG	PCED1B-AS1	0.755355	1.23552e-100	postive
IFNG	PCED1B-AS1	0.689026	4.11647e-77	postive
JAK3	PCED1B-AS1	0.725921	2.42604e-89	postive
STAT1	PCED1B-AS1	0.605301	3.48911e-55	postive
STAT4	PCED1B-AS1	0.602556	1.42327e-54	postive
STAT5A	PCED1B-AS1	0.640553	1.38612e-63	postive
ZBP1	PCED1B-AS1	0.728731	2.35099e-90	postive
CAMK2A	AC069281.1	0.639824	2.12232e-63	postive
TRAF5	AC116366.2	0.63507	3.31598e-62	postive
JMJD7-PLA2G4B	AC116366.2	0.655167	2.12041e-67	postive
H2AC1	AC116366.2	0.632275	1.6318e-61	postive
JMJD7-PLA2G4B	AL031714.1	0.849647	2.3735e-151	postive
PLA2G4B	AL031714.1	0.734725	1.46464e-92	postive
TYK2	AL031714.1	0.611659	1.27506e-56	postive
IRF9	AL031714.1	0.779505	3.56846e-111	postive
CAMK2A	LINC02639	0.680073	2.04172e-74	postive
H2AC1	AC110792.2	0.637605	7.70009e-63	postive
CAMK2A	AC126696.1	0.686353	2.68769e-76	postive
CAMK2A	AC018521.3	0.685306	5.57495e-76	postive
CHMP4A	AP004609.5	0.619536	1.90052e-58	postive
JMJD7-PLA2G4B	AC125494.1	0.76011	1.30604e-102	postive
PLA2G4B	AC125494.1	0.622637	3.5113e-59	postive
STAT2	AC125494.1	0.627401	2.52732e-60	postive
IRF9	AC125494.1	0.714239	2.93205e-85	postive
CAMK2A	AP000289.1	0.60668	1.71305e-55	postive
H2AC1	AP003721.2	0.681173	9.64153e-75	postive
STAT5B	EIF3J-DT	0.608571	6.41984e-56	postive
CAMK2A	LINC00364	0.677699	1.02007e-73	postive
H2AC1	AC116424.1	0.684674	8.64528e-76	postive
JMJD7-PLA2G4B	RAD51-AS1	0.861884	1.73248e-160	postive
PLA2G4B	RAD51-AS1	0.695884	3.03612e-79	postive
IRF9	RAD51-AS1	0.805792	2.78586e-124	postive
JMJD7-PLA2G4B	AC069281.2	0.633908	6.44399e-62	postive
TYK2	AC069281.2	0.619146	2.34734e-58	postive
IRF9	AC069281.2	0.734352	2.01716e-92	postive
RIPK1	AC005332.6	0.688532	5.83148e-77	postive
BIRC2	AC005332.6	0.600365	4.32853e-54	postive
MAPK8	AC005332.6	0.727425	6.98263e-90	postive
MAPK9	AC005332.6	0.600456	4.13451e-54	postive
CHMP3	AC005332.6	0.732163	1.30513e-91	postive
VPS4B	AC005332.6	0.745565	1.0495e-96	postive
CHMP1B	AC005332.6	0.60183	2.05966e-54	postive
CHMP7	AC005332.6	0.652129	1.37091e-66	postive
HMGB1	AC005332.6	0.689344	3.28827e-77	postive
FAF1	AC005332.6	0.672474	3.33831e-72	postive
IFNAR1	AC005332.6	0.772801	4.06e-108	postive
JAK1	AC005332.6	0.743636	5.93798e-96	postive
STAT3	AC005332.6	0.664002	8.22047e-70	postive
STAT5B	AC005332.6	0.720471	2.06757e-87	postive
EIF2AK2	AC005332.6	0.669689	2.08182e-71	postive
H2AZ2	AC005332.6	0.668931	3.41289e-71	postive
BCL2	AC005332.6	0.646147	5.08387e-65	postive
CAMK2A	AC136469.1	0.672443	3.40857e-72	postive
PLA2G4F	LINC00885	0.796027	3.45536e-119	postive
CAMK2A	HCG14	0.618792	2.84285e-58	postive
TRAF5	CTBP1-AS	0.60229	1.63014e-54	postive
JMJD7-PLA2G4B	CTBP1-AS	0.83881	6.47726e-144	postive
PLA2G4B	CTBP1-AS	0.681675	6.8364e-75	postive
IRF9	CTBP1-AS	0.727329	7.55803e-90	postive
H2AC1	AL157392.4	0.664513	5.92697e-70	postive
JMJD7-PLA2G4B	GABPB1-AS1	0.629395	8.28857e-61	postive
CHMP4A	LINC01023	0.652056	1.43319e-66	postive
H2AJ	LINC01023	0.623742	1.9156e-59	postive
CAMK2A	AC091180.5	0.648707	1.09349e-65	postive
H2AC1	AL031772.1	0.631042	3.27804e-61	postive
H2AC1	AC092145.1	0.670661	1.10118e-71	postive
CAMK2A	AC244093.3	0.633139	9.98549e-62	postive
TRPM7	AC117500.2	0.685751	4.09108e-76	postive
TRAF5	CHROMR	0.608485	6.71368e-56	postive
DNM1L	CHROMR	0.601548	2.37718e-54	postive
MAPK8	NUTM2A-AS1	0.666219	1.97996e-70	postive
RIPK1	BAIAP2-DT	0.617887	4.63069e-58	postive
SPATA2	BAIAP2-DT	0.611772	1.20122e-56	postive
CHMP6	BAIAP2-DT	0.66444	6.2097e-70	postive
STAT3	BAIAP2-DT	0.600091	4.97226e-54	postive
STAT5B	BAIAP2-DT	0.627665	2.18195e-60	postive
CAMK2A	LINC01656	0.663895	8.79703e-70	postive
H2AC1	AL161757.2	0.642073	5.68428e-64	postive
H2AX	AC093673.1	0.610345	2.54194e-56	postive
H2AC1	AL359095.1	0.827174	1.60212e-136	postive
CAMK2A	AC005616.1	0.636292	1.643e-62	postive
CAMK2A	LINC01765	0.626205	4.91426e-60	postive
CAMK2A	AJ003147.1	0.678714	5.13911e-74	postive
CAMK2A	AL031289.1	0.676585	2.15939e-73	postive
CAMK2A	AC091588.2	0.679802	2.45491e-74	postive
H2AC1	AC012557.1	0.630516	4.41203e-61	postive
PLA2G4F	LINC02772	0.654685	2.85499e-67	postive
CAMK2A	AL035250.1	0.671439	6.60684e-72	postive
H2AC1	AC008149.1	0.640269	1.63691e-63	postive
ALOX15	NRSN2-AS1	0.652862	8.75576e-67	postive
H2AC1	U73169.1	0.708292	2.93285e-83	postive
CAMK2A	AC144836.1	0.675972	3.25688e-73	postive
PPID	AL596094.1	0.638281	5.20584e-63	postive
H2AX	AL596094.1	0.614673	2.58689e-57	postive
H2AC1	FAM53B-AS1	0.689061	4.01589e-77	postive
CAMK2A	AC103858.1	0.605352	3.3996e-55	postive
H2AC1	AC068790.7	0.642897	3.4992e-64	postive
H2AC1	AC092535.4	0.769869	8.16892e-107	postive
CAMK2A	AC243571.2	0.63855	4.45423e-63	postive
H2AC1	AC112503.2	0.728314	3.3304e-90	postive
PLA2G4F	AC010776.2	0.729946	8.49414e-91	postive
H2AC1	AC134349.1	0.611393	1.4664e-56	postive
IRF9	LINC00926	0.616745	8.55306e-58	postive
CHMP4A	AC012510.1	0.600061	5.04851e-54	postive
H2AC1	AC027796.1	0.693197	2.11284e-78	postive
JMJD7-PLA2G4B	LINC00894	0.610388	2.4851e-56	postive
JMJD7-PLA2G4B	AP000692.1	0.730285	6.38674e-91	postive
PLA2G4B	AP000692.1	0.642107	5.57101e-64	postive
IRF9	AP000692.1	0.624781	1.08066e-59	postive
JMJD7-PLA2G4B	AC004148.1	0.841947	5.20379e-146	postive
PLA2G4B	AC004148.1	0.721167	1.1789e-87	postive
IRF9	AC004148.1	0.820482	1.62325e-132	postive
CAMK2A	AC100849.2	0.680401	1.63276e-74	postive
JMJD7-PLA2G4B	AC092375.2	0.637228	9.57505e-63	postive
H2AC1	EDRF1-AS1	0.684627	8.93609e-76	postive
JMJD7-PLA2G4B	AC004771.4	0.751136	6.41996e-99	postive
IRF9	AC004771.4	0.600981	3.16914e-54	postive
CAMK2A	AC009803.1	0.6791	3.95496e-74	postive
H2AC1	AC007390.1	0.600426	4.19763e-54	postive
JMJD7-PLA2G4B	AL031709.1	0.839661	1.76697e-144	postive
PLA2G4B	AL031709.1	0.661119	5.13749e-69	postive
IRF9	AL031709.1	0.709888	8.61975e-84	postive
H2AC1	CFLAR-AS1	0.743996	4.30446e-96	postive
PLA2G4B	LIX1L-AS1	0.654035	4.26112e-67	postive
JMJD7-PLA2G4B	AC129510.1	0.786694	1.42247e-114	postive
PLA2G4B	AC129510.1	0.666503	1.64794e-70	postive
IRF9	AC129510.1	0.749483	2.95321e-98	postive
H2AC1	AC091053.2	0.650709	3.25538e-66	postive
TRPM7	LINC01511	0.622599	3.58588e-59	postive
RNF31	AL118506.1	0.634872	3.71361e-62	postive
SPATA2	AL118506.1	0.60836	7.16499e-56	postive
CAMK2A	LINC01655	0.662059	2.8325e-69	postive
H2AC1	N4BP2L2-IT2	0.608768	5.79469e-56	postive
H2AC1	LYST-AS1	0.658141	3.33902e-68	postive
JMJD7-PLA2G4B	AL049780.1	0.623229	2.53854e-59	postive
PLA2G4B	AL049780.1	0.624904	1.00954e-59	postive
IRF9	AL049780.1	0.610403	2.4667e-56	postive
JMJD7-PLA2G4B	AC010761.1	0.611932	1.104e-56	postive
PLA2G4B	AC010761.1	0.640265	1.64036e-63	postive
IRF9	AC010761.1	0.631985	1.92326e-61	postive
PPID	AC004817.2	0.733358	4.72288e-92	postive
TRAF5	CEP250-AS1	0.635978	1.96897e-62	postive
STAT4	CEP250-AS1	0.630058	5.70968e-61	postive
PPID	AL161421.1	0.642884	3.52653e-64	postive
CAMK2A	AC005828.4	0.688821	4.75417e-77	postive
H2AX	AL133215.2	0.71984	3.43308e-87	postive
H2AC1	AC068726.1	0.628882	1.10481e-60	postive
H2AC1	AL512506.1	0.61497	2.2079e-57	postive
H2AX	LINC00941	0.640592	1.35485e-63	postive
CAMK2A	LINC01016	0.634706	4.08277e-62	postive
JMJD7-PLA2G4B	AL355488.1	0.672334	3.6618e-72	postive
IRF9	AL355488.1	0.674118	1.12293e-72	postive
JMJD7-PLA2G4B	AL731571.1	0.785055	8.70425e-114	postive
PLA2G4B	AL731571.1	0.639722	2.25241e-63	postive
IRF9	AL731571.1	0.654694	2.83959e-67	postive
CASP1	AL590764.1	0.657177	6.09173e-68	postive
FASLG	AL590764.1	0.69067	1.28425e-77	postive
IFNG	AL590764.1	0.620084	1.41276e-58	postive
JAK3	AL590764.1	0.608473	6.75823e-56	postive
STAT5A	AL590764.1	0.665517	3.11195e-70	postive
CAMK2A	AC114928.1	0.673525	1.66464e-72	postive
MAPK8	UGDH-AS1	0.683126	2.52092e-75	postive
STAT5B	UGDH-AS1	0.621511	6.50007e-59	postive
BCL2	UGDH-AS1	0.626571	4.01166e-60	postive
H2AC1	MACC1-AS1	0.616625	9.12146e-58	postive
H2AC1	AC013437.1	0.768419	3.54828e-106	postive
JMJD7-PLA2G4B	AC066613.1	0.704412	5.56105e-82	postive
H2AC1	AC066613.1	0.600644	3.75953e-54	postive
JMJD7-PLA2G4B	AC012313.3	0.624714	1.12113e-59	postive
CHMP4A	AC012313.3	0.616277	1.09902e-57	postive
SLC25A5	CASC16	0.603519	8.70563e-55	postive
CAMK2A	AC026782.2	0.6653	3.57808e-70	postive
CAMK2A	LINC00566	0.673244	2.00598e-72	postive
H2AC1	OSBPL10-AS1	0.6674	9.23027e-71	postive
FASLG	AL606807.1	0.644245	1.57645e-64	postive
H2AC1	AL139041.1	0.668844	3.61301e-71	postive
H2AC1	AL035588.1	0.636916	1.14693e-62	postive
H2AC1	AC005828.1	0.747545	1.74081e-97	postive
CHMP4A	LINC01983	0.642139	5.4667e-64	postive
JMJD7-PLA2G4B	PTOV1-AS2	0.83072	1.02709e-138	postive
PLA2G4B	PTOV1-AS2	0.728555	2.7243e-90	postive
TYK2	PTOV1-AS2	0.677255	1.37635e-73	postive
IRF9	PTOV1-AS2	0.833674	1.39791e-140	postive
USP21	PTOV1-AS2	0.623011	2.86108e-59	postive
CFLAR	AC079921.2	0.646142	5.09818e-65	postive
CAMK2A	AC020917.3	0.663935	8.57733e-70	postive
CAMK2A	AC106870.1	0.681739	6.54405e-75	postive
CHMP4A	AL136295.6	0.655292	1.96205e-67	postive
JMJD7-PLA2G4B	PSMA3-AS1	0.776155	1.23785e-109	postive
PLA2G4B	PSMA3-AS1	0.651264	2.32256e-66	postive
IRF9	PSMA3-AS1	0.740307	1.14066e-94	postive
PPID	AC004817.3	0.726873	1.10379e-89	postive
H2AC1	PRICKLE2-AS3	0.744669	2.35229e-96	postive
CAMK2A	AC004233.3	0.602444	1.50711e-54	postive
PPID	AC093627.1	0.695177	5.0695e-79	postive
CAMK2A	AC005277.2	0.635009	3.43291e-62	postive
JMJD7-PLA2G4B	AC090260.2	0.631825	2.10508e-61	postive
JMJD7-PLA2G4B	AC023355.2	0.618736	2.92951e-58	postive
PLA2G4B	AC023355.2	0.638228	5.36847e-63	postive
CAMK2A	AC073320.2	0.677769	9.73332e-74	postive
H2AC1	AC007347.1	0.617529	5.61312e-58	postive
H2AC1	AL031005.1	0.711397	2.68722e-84	postive
JMJD7-PLA2G4B	AC093752.3	0.774123	1.03361e-108	postive
PLA2G4B	AC093752.3	0.612881	6.68985e-57	postive
TYK2	AC093752.3	0.621488	6.57958e-59	postive
IRF9	AC093752.3	0.66348	1.147e-69	postive
H2AC1	AL513185.2	0.683633	1.77743e-75	postive
JMJD7-PLA2G4B	AC012313.6	0.637953	6.29857e-63	postive
H2AC1	AL138930.1	0.642225	5.19707e-64	postive
CAMK2A	AC026785.3	0.689494	2.95639e-77	postive
TRAF5	IRF1-AS1	0.616108	1.20262e-57	postive
CFLAR	IRF1-AS1	0.604291	5.86253e-55	postive
JMJD7-PLA2G4B	AL121987.2	0.697272	1.10514e-79	postive
IRF9	AL121987.2	0.602245	1.6674e-54	postive
JMJD7-PLA2G4B	AC009120.3	0.727755	5.30596e-90	postive
CAMK2A	LINC00471	0.629656	7.15869e-61	postive
CAMK2A	AL592071.1	0.602225	1.68477e-54	postive
CAMK2A	AC100793.2	0.652618	1.01662e-66	postive
JMJD7-PLA2G4B	LINC01089	0.748911	4.9958e-98	postive
PLA2G4B	LINC01089	0.650112	4.67815e-66	postive
IRF9	LINC01089	0.755455	1.12395e-100	postive
CAMK2A	AL390763.1	0.655631	1.59105e-67	postive
H2AC1	AC008937.2	0.731993	1.5078e-91	postive
CAMK2A	AC087301.1	0.666774	1.38375e-70	postive
TRPM7	AC015871.3	0.608528	6.56714e-56	postive
H2AC1	AC010609.1	0.720398	2.1924e-87	postive
PPID	AL136987.1	0.745156	1.5178e-96	postive
CAMK2A	AC012640.1	0.692079	4.70399e-78	postive
JMJD7-PLA2G4B	AC026471.4	0.638533	4.49734e-63	postive
PLA2G4B	AC026471.4	0.66737	9.40992e-71	postive
IRF9	AC026471.4	0.611998	1.06666e-56	postive
CAMK2A	AC107031.1	0.618912	2.66423e-58	postive
TRAF5	AC005104.1	0.619501	1.93688e-58	postive
JMJD7-PLA2G4B	AC005104.1	0.817958	4.76201e-131	postive
PLA2G4B	AC005104.1	0.707072	7.43903e-83	postive
IRF9	AC005104.1	0.754111	3.9945e-100	postive
JMJD7-PLA2G4B	AL161452.1	0.676385	2.46975e-73	postive
IRF9	AL161452.1	0.695057	5.52845e-79	postive
PLA2G4F	PRDM16-DT	0.782	2.43963e-112	postive
CAMK2A	MIS18A-AS1	0.634597	4.34678e-62	postive
H2AC1	AP001178.2	0.680905	1.15734e-74	postive
CAMK2A	PRR29-AS1	0.650282	4.21851e-66	postive
TRAF5	AC008764.8	0.643076	3.1483e-64	postive
JMJD7-PLA2G4B	AC008764.8	0.778357	1.21136e-110	postive
PLA2G4B	AC008764.8	0.622463	3.86224e-59	postive
IRF9	AC008764.8	0.765798	4.90555e-105	postive
H2AC1	AC079921.1	0.606791	1.61758e-55	postive
CAMK2A	AC027779.1	0.671757	5.35877e-72	postive
H2AC1	SEMA6A-AS1	0.781491	4.22849e-112	postive
TRAF5	AC022400.5	0.632439	1.48671e-61	postive
CFLAR	AC022400.5	0.602299	1.62208e-54	postive
JMJD7-PLA2G4B	AC022400.5	0.786382	2.01117e-114	postive
IRF9	AC022400.5	0.682421	4.09706e-75	postive
CAMK2A	AC124947.1	0.659054	1.88564e-68	postive
JMJD7-PLA2G4B	AC092683.1	0.601195	2.84336e-54	postive
IRF9	AC092683.1	0.612821	6.90828e-57	postive
XIAP	FGD5-AS1	0.613799	4.11588e-57	postive
CAPN2	FGD5-AS1	0.643518	2.42498e-64	postive
DNM1L	FGD5-AS1	0.678781	4.90986e-74	postive
CHMP2B	FGD5-AS1	0.60752	1.10896e-55	postive
CHMP3	FGD5-AS1	0.617845	4.73732e-58	postive
HSP90AA1	FGD5-AS1	0.635535	2.53868e-62	postive
H2AZ2	FGD5-AS1	0.604408	5.52156e-55	postive
H2AC1	FSIP2-AS2	0.624153	1.52767e-59	postive
H2AX	AC116021.1	0.661339	4.46967e-69	postive
JMJD7-PLA2G4B	AL031705.1	0.734883	1.27947e-92	postive
PLA2G4B	AL031705.1	0.642864	3.56699e-64	postive
IRF9	AL031705.1	0.655299	1.95412e-67	postive
H2AC1	AC092681.2	0.696829	1.52619e-79	postive
JMJD7-PLA2G4B	AC008735.2	0.807808	2.27703e-125	postive
PLA2G4B	AC008735.2	0.683379	2.11829e-75	postive
TYK2	AC008735.2	0.613751	4.22209e-57	postive
IRF9	AC008735.2	0.795436	6.88261e-119	postive
USP21	AC008735.2	0.611769	1.20302e-56	postive
JMJD7-PLA2G4B	ZNF528-AS1	0.603798	7.54747e-55	postive
TRAF5	AC060234.2	0.617834	4.76423e-58	postive
JMJD7-PLA2G4B	AC060234.2	0.648968	9.34139e-66	postive
CAMK2A	AC078777.1	0.676143	2.90565e-73	postive
H2AC1	FOXN3-AS2	0.687168	1.52032e-76	postive
H2AC1	AC104984.3	0.658104	3.41781e-68	postive
CAMK2A	AC079313.2	0.69689	1.46066e-79	postive
JMJD7-PLA2G4B	AC007292.1	0.633061	1.04375e-61	postive
IRF9	AC007292.1	0.601092	2.99576e-54	postive
CAMK2A	RABGAP1L-DT	0.618598	3.1573e-58	postive
H2AC1	AL450003.1	0.714933	1.69902e-85	postive
H2AC1	AL360093.1	0.680939	1.13139e-74	postive
CAMK2A	AC020913.1	0.635714	2.29145e-62	postive
CHMP4A	LINC01976	0.601484	2.4551e-54	postive
H2AC1	AC099811.5	0.631475	2.5667e-61	postive
H2AC1	AC010680.2	0.704802	4.14773e-82	postive
H2AC1	AL138787.2	0.626233	4.83865e-60	postive
H2AC1	AL137246.1	0.710069	7.49713e-84	postive
CAMK2A	AC002551.1	0.667934	6.52717e-71	postive
CFLAR	AC008537.2	0.62049	1.1331e-58	postive
H2AC1	AC008759.2	0.636827	1.20748e-62	postive
CHMP4A	RTCA-AS1	0.601664	2.24064e-54	postive
CAMK2A	AC010618.2	0.602102	1.79342e-54	postive
H2AC1	AC008659.1	0.680388	1.64709e-74	postive
FASLG	AP003557.1	0.600387	4.28112e-54	postive
CAMK2A	LINC01831	0.660134	9.56196e-69	postive
TRAF5	ANKRD10-IT1	0.608822	5.63351e-56	postive
JMJD7-PLA2G4B	ANKRD10-IT1	0.689492	2.96077e-77	postive
CAMK2A	LINC01405	0.678173	7.41134e-74	postive
IRF9	ASMTL-AS1	0.639848	2.09245e-63	postive
CFLAR	AC096992.2	0.622779	3.24918e-59	postive
PPID	PCOTH	0.654504	3.19247e-67	postive
CAMK2A	AC073848.1	0.679839	2.39458e-74	postive
CAMK2A	AL135790.1	0.662148	2.67752e-69	postive
H2AC1	AL031770.1	0.672487	3.31059e-72	postive
JMJD7-PLA2G4B	AC009690.2	0.744066	4.04115e-96	postive
PLA2G4B	AC009690.2	0.675679	3.96288e-73	postive
IRF9	AC009690.2	0.717184	2.86804e-86	postive
CAMK2A	AC018695.2	0.62905	1.00581e-60	postive
H2AC1	AC008680.1	0.704788	4.19267e-82	postive
TRAF5	SEMA3F-AS1	0.610556	2.27565e-56	postive
JMJD7-PLA2G4B	SEMA3F-AS1	0.786711	1.39695e-114	postive
PLA2G4B	SEMA3F-AS1	0.677065	1.56411e-73	postive
IRF9	SEMA3F-AS1	0.729227	1.55186e-90	postive
CAMK2A	AC105254.1	0.657167	6.1325e-68	postive
H2AC1	AC034229.4	0.661339	4.46928e-69	postive
JMJD7-PLA2G4B	AL031717.1	0.686918	1.81129e-76	postive
H2AC1	AL589745.2	0.771897	1.02936e-107	postive
CAMK2A	AP005264.1	0.643298	2.76142e-64	postive
JMJD7-PLA2G4B	LINC00115	0.714633	2.15165e-85	postive
PLA2G4B	LINC00115	0.651151	2.48772e-66	postive
IRF9	LINC00115	0.747913	1.24495e-97	postive
H2AC1	AC069444.1	0.669842	1.88282e-71	postive
JMJD7-PLA2G4B	AF111169.3	0.715493	1.09348e-85	postive
IRF9	AF111169.3	0.626281	4.70999e-60	postive
H2AC1	AL121652.1	0.700291	1.20275e-80	postive
CAMK2A	AC013553.3	0.646176	4.99649e-65	postive
SLC25A4	LINC01612	0.659357	1.55884e-68	postive
SLC25A5	LINC01612	0.660669	6.82772e-69	postive
PLA2G4F	LINC01612	0.665804	2.58727e-70	postive
JMJD7-PLA2G4B	AC009022.1	0.783952	2.91859e-113	postive
PLA2G4B	AC009022.1	0.692893	2.62708e-78	postive
IRF9	AC009022.1	0.753382	7.91489e-100	postive
CAMK2A	AL583839.2	0.613962	3.77339e-57	postive
H2AC1	LACTB2-AS1	0.682918	2.91115e-75	postive
H2AC1	AL513412.1	0.633873	6.57163e-62	postive
CAMK2A	AC100839.2	0.605466	3.205e-55	postive
JMJD7-PLA2G4B	AL133410.1	0.614311	3.13541e-57	postive
IRF9	AL133410.1	0.631436	2.6241e-61	postive
H2AC1	SLC16A12-AS1	0.626415	4.37428e-60	postive
H2AC1	AC114760.2	0.716274	5.90004e-86	postive
H2AC1	AL359922.2	0.721431	9.52253e-88	postive
PLA2G4F	AC096920.1	0.613867	3.96821e-57	postive
H2AC1	RSF1-IT2	0.670647	1.1118e-71	postive
H2AC1	ATP11A-AS1	0.764398	1.96797e-104	postive
TRAF5	TNRC6C-AS1	0.69255	3.35885e-78	postive
RIPK3	TNRC6C-AS1	0.711114	3.34511e-84	postive
JMJD7-PLA2G4B	TNRC6C-AS1	0.616186	1.15374e-57	postive
TYK2	TNRC6C-AS1	0.617327	6.25952e-58	postive
IRF9	TNRC6C-AS1	0.683326	2.19711e-75	postive
JMJD7-PLA2G4B	ZKSCAN2-DT	0.770707	3.48119e-107	postive
PLA2G4B	ZKSCAN2-DT	0.620296	1.25903e-58	postive
IRF9	ZKSCAN2-DT	0.719109	6.17493e-87	postive
CAMK2A	GK-IT1	0.645006	1.00332e-64	postive
CAMK2A	AL139383.1	0.67309	2.22101e-72	postive
CAMK2A	AL390961.2	0.65698	6.88755e-68	postive
IRF9	AC005785.1	0.615121	2.03711e-57	postive
H2AC1	AC012404.2	0.614868	2.33132e-57	postive
CAMK2D	AC008124.1	0.600698	3.65732e-54	postive
CAMK2A	AC005332.1	0.652524	1.07683e-66	postive
JMJD7-PLA2G4B	LINC00106	0.722107	5.50232e-88	postive
PLA2G4B	LINC00106	0.624216	1.47548e-59	postive
IRF9	LINC00106	0.680002	2.14267e-74	postive
SLC25A5	AC010501.2	0.628696	1.22638e-60	postive
PLA2G4F	AC010501.2	0.806192	1.70027e-124	postive
H2AC1	AC002563.1	0.648206	1.47904e-65	postive
JMJD7-PLA2G4B	GUSBP11	0.668942	3.38942e-71	postive
IRF9	GUSBP11	0.683808	1.57527e-75	postive
TRAF5	AC022973.5	0.620071	1.42259e-58	postive
CAMK2A	AC011595.2	0.667051	1.1568e-70	postive
H2AC1	BCL2L1-AS1	0.665849	2.51331e-70	postive
JMJD7-PLA2G4B	AC010998.2	0.720653	1.78448e-87	postive
IRF9	AC010998.2	0.600369	4.32007e-54	postive
PLA2G4F	LINC01802	0.847937	3.86012e-150	postive
JMJD7-PLA2G4B	AC245060.5	0.633286	9.1861e-62	postive
H2AC1	TMLHE-AS1	0.684608	9.054e-76	postive
TRAF5	AC020907.4	0.603979	6.87926e-55	postive
JMJD7-PLA2G4B	AC020907.4	0.784561	1.49753e-113	postive
PLA2G4B	AC020907.4	0.705289	2.8714e-82	postive
IRF9	AC020907.4	0.82273	7.64514e-134	postive
H2AX	MYOSLID	0.653754	5.06319e-67	postive
H2AC1	AC005920.2	0.655874	1.36855e-67	postive
CFLAR	AL031846.2	0.601742	2.15431e-54	postive
JMJD7-PLA2G4B	AL031846.2	0.843994	2.11175e-147	postive
PLA2G4B	AL031846.2	0.657369	5.40511e-68	postive
IRF9	AL031846.2	0.682222	4.69821e-75	postive
H2AC1	AC008906.2	0.65736	5.4378e-68	postive
CAMK2A	AC004923.4	0.64796	1.71465e-65	postive
CAMK2G	STARD7-AS1	0.604031	6.69705e-55	postive
H2AC1	AC005757.1	0.731606	2.09394e-91	postive
JMJD7-PLA2G4B	NRIR	0.617434	5.90816e-58	postive
IRF9	NRIR	0.682801	3.15509e-75	postive
H2AC1	AL731563.3	0.692575	3.30023e-78	postive
MAPK8	DUBR	0.661877	3.1789e-69	postive
EIF2AK2	DUBR	0.607227	1.29033e-55	postive
JMJD7-PLA2G4B	GEMIN7-AS1	0.654087	4.1272e-67	postive
PLA2G4B	GEMIN7-AS1	0.603446	9.03792e-55	postive
CAMK2A	AC145285.3	0.641209	9.44106e-64	postive
H2AC1	AC006141.1	0.681245	9.17598e-75	postive
TRPM7	AC009041.3	0.726747	1.22543e-89	postive
H2AC1	AC010978.1	0.633797	6.86649e-62	postive
H2AC1	AC048344.4	0.605208	3.66039e-55	postive
TRPM7	AC036108.2	0.622997	2.88324e-59	postive
IRF9	AC016773.2	0.701838	3.81737e-81	postive
JMJD7-PLA2G4B	AC012360.3	0.768326	3.89755e-106	postive
PLA2G4B	AC012360.3	0.623069	2.77238e-59	postive
IRF9	AC012360.3	0.664557	5.76309e-70	postive
H2AC1	AC007878.1	0.631809	2.12495e-61	postive
CFLAR	AL021368.2	0.635196	3.08417e-62	postive
JMJD7-PLA2G4B	AL021368.2	0.720362	2.25707e-87	postive
H2AC1	AL021368.2	0.616679	8.85794e-58	postive
CAMK2A	AL133371.3	0.675001	6.23414e-73	postive
H2AC1	AC010186.3	0.610828	1.97358e-56	postive
MAPK8	AC018647.2	0.663441	1.17578e-69	postive
CHMP3	AC018647.2	0.65227	1.25716e-66	postive
VPS4B	AC018647.2	0.629127	9.62863e-61	postive
FAF1	AC018647.2	0.631527	2.49235e-61	postive
IFNAR1	AC018647.2	0.637129	1.01406e-62	postive
JAK1	AC018647.2	0.617923	4.54286e-58	postive
STAT5B	AC018647.2	0.63588	2.08241e-62	postive
EIF2AK2	AC018647.2	0.613235	5.54941e-57	postive
H2AZ2	AC018647.2	0.733324	4.86084e-92	postive
JMJD7-PLA2G4B	AC004918.1	0.605655	2.90741e-55	postive
H2AC1	AF129075.2	0.605249	3.58461e-55	postive
H2AC1	TTN-AS1	0.690528	1.42085e-77	postive
CAMK2A	LINC02435	0.658444	2.76215e-68	postive
JMJD7-PLA2G4B	AL049840.6	0.635956	1.99307e-62	postive
CHMP4A	AL049840.6	0.617578	5.46769e-58	postive
IRF9	AL049840.6	0.620793	9.60753e-59	postive
H2AC1	AP003043.1	0.701561	4.68954e-81	postive
PLA2G4F	LINC01975	0.746835	3.32265e-97	postive
JMJD7-PLA2G4B	AC011306.1	0.658406	2.82907e-68	postive
CAMK2A	AC022960.1	0.663202	1.36917e-69	postive
TRAF5	ZNF32-AS2	0.607833	9.42664e-56	postive
JMJD7-PLA2G4B	ZNF32-AS2	0.842415	2.51471e-146	postive
PLA2G4B	ZNF32-AS2	0.677399	1.24894e-73	postive
TYK2	ZNF32-AS2	0.601946	1.94158e-54	postive
IRF9	ZNF32-AS2	0.753243	9.01759e-100	postive
USP21	ZNF32-AS2	0.605662	2.89763e-55	postive
JMJD7-PLA2G4B	AC116667.1	0.68933	3.3212e-77	postive
PLA2G4B	AC116667.1	0.635522	2.55809e-62	postive
IRF9	AC116667.1	0.665618	2.91483e-70	postive
CAMK2A	AC105398.2	0.676622	2.10601e-73	postive
H2AC1	AC004943.1	0.611162	1.65547e-56	postive
TRPM7	AC008443.3	0.675082	5.90722e-73	postive
CAMK2A	AC118757.1	0.642351	4.82637e-64	postive
H2AC1	ALG13-AS1	0.612209	9.544e-57	postive
JMJD7-PLA2G4B	HM13-IT1	0.70552	2.41163e-82	postive
PLA2G4B	HM13-IT1	0.642078	5.66909e-64	postive
IRF9	HM13-IT1	0.662089	2.77872e-69	postive
H2AC1	AL513008.1	0.722976	2.71433e-88	postive
H2AC1	AC110792.3	0.613967	3.76357e-57	postive
CFLAR	CRYZL2P-SEC16B	0.643744	2.1211e-64	postive
JMJD7-PLA2G4B	CRYZL2P-SEC16B	0.682638	3.52825e-75	postive
H2AC1	AL512343.2	0.644676	1.22057e-64	postive
CAMK2A	AC095032.1	0.645365	8.10011e-65	postive
JMJD7-PLA2G4B	TPT1-AS1	0.6722	4.00228e-72	postive
PLA2G4B	TPT1-AS1	0.619675	1.76354e-58	postive
JMJD7-PLA2G4B	AL354892.3	0.6168	8.30222e-58	postive
PLA2G4B	AL354892.3	0.704736	4.35816e-82	postive
CAMK2A	AC002398.2	0.663551	1.0963e-69	postive
JMJD7-PLA2G4B	AC135050.5	0.66468	5.32434e-70	postive
PLA2G4F	LINC01213	0.658948	2.01464e-68	postive
CAMK2A	AC068189.1	0.667398	9.24021e-71	postive
H2AC1	AC130651.1	0.706524	1.12752e-82	postive
JMJD7-PLA2G4B	AC090510.2	0.681421	8.13403e-75	postive
PLA2G4B	AC090510.2	0.632808	1.20581e-61	postive
H2AC1	AC023510.1	0.735683	6.42222e-93	postive
H2AC1	AL357514.1	0.768695	2.6837e-106	postive
H2AC1	AC006441.1	0.684391	1.05221e-75	postive
USP21	AC005332.5	0.608981	5.18717e-56	postive
CAMK2A	AL590609.2	0.675042	6.06735e-73	postive
CAMK2A	AC011443.1	0.639996	1.92011e-63	postive
JMJD7-PLA2G4B	SNHG20	0.77189	1.03666e-107	postive
PLA2G4B	SNHG20	0.632935	1.12145e-61	postive
TYK2	SNHG20	0.63943	2.67083e-63	postive
IRF9	SNHG20	0.728052	4.14151e-90	postive
CAMK2A	LINC02869	0.679777	2.49682e-74	postive
CAMK2A	AC009831.3	0.600869	3.35428e-54	postive
JMJD7-PLA2G4B	AL122035.2	0.607659	1.03158e-55	postive
JMJD7-PLA2G4B	DCUN1D2-AS	0.659096	1.83681e-68	postive
H2AX	AC092718.4	0.602063	1.82953e-54	postive
H2AC1	CPEB2-DT	0.69095	1.05269e-77	postive
PPID	LINC02713	0.739783	1.80919e-94	postive
H2AC1	AC024475.1	0.667906	6.64688e-71	postive
JMJD7-PLA2G4B	ZBTB40-IT1	0.623071	2.76866e-59	postive
JMJD7-PLA2G4B	DPP9-AS1	0.644624	1.25903e-64	postive
PLA2G4B	DPP9-AS1	0.702938	1.68025e-81	postive
IRF9	DPP9-AS1	0.647541	2.20519e-65	postive
BIRC2	LINC00667	0.618592	3.16627e-58	postive
CFLAR	LINC00667	0.6081	8.20311e-56	postive
MAPK8	LINC00667	0.669487	2.37477e-71	postive
JMJD7-PLA2G4B	AC137932.3	0.600328	4.41144e-54	postive
PLA2G4B	AC137932.3	0.668439	4.70332e-71	postive
CAMK2A	AC067751.1	0.651046	2.65243e-66	postive
JMJD7-PLA2G4B	AC020558.2	0.711735	2.06805e-84	postive
IRF9	AC020558.2	0.655041	2.29186e-67	postive
JMJD7-PLA2G4B	AC012531.1	0.68532	5.52126e-76	postive
CFLAR	AC073046.1	0.633214	9.57236e-62	postive
JMJD7-PLA2G4B	AC048382.2	0.65541	1.82398e-67	postive
JMJD7-PLA2G4B	LINC01237	0.642684	3.96721e-64	postive
TRAF5	AP002807.1	0.628199	1.61937e-60	postive
JMJD7-PLA2G4B	AP002807.1	0.654354	3.50044e-67	postive
PLA2G4B	AP002807.1	0.621339	7.13929e-59	postive
IRF9	AP002807.1	0.74926	3.62584e-98	postive
JMJD7-PLA2G4B	AC104564.3	0.802016	2.80932e-122	postive
PLA2G4B	AC104564.3	0.720006	3.00469e-87	postive
TYK2	AC104564.3	0.622534	3.71557e-59	postive
IRF9	AC104564.3	0.744277	3.34462e-96	postive
H2AC1	AL590723.1	0.637261	9.39928e-63	postive
H2AC1	AC098798.1	0.657606	4.66266e-68	postive
JMJD7-PLA2G4B	AL162586.1	0.792986	1.17085e-117	postive
PLA2G4B	AL162586.1	0.698298	5.21438e-80	postive
IRF9	AL162586.1	0.734588	1.64839e-92	postive
H2AC1	LINC02863	0.690071	1.96472e-77	postive
JMJD7-PLA2G4B	AC006435.2	0.802215	2.20841e-122	postive
PLA2G4B	AC006435.2	0.721156	1.18913e-87	postive
IRF9	AC006435.2	0.74834	8.42482e-98	postive
H2AC1	AC093690.1	0.635208	3.06258e-62	postive
H2AC1	AC044781.1	0.685118	6.35312e-76	postive
CFLAR	PAXBP1-AS1	0.641617	7.42972e-64	postive
JMJD7-PLA2G4B	PAXBP1-AS1	0.677905	8.88192e-74	postive
CHMP4A	AC073896.4	0.637009	1.08672e-62	postive
H2AC1	NFIA-AS1	0.705971	1.71485e-82	postive
RIPK1	AL731577.2	0.602063	1.82904e-54	postive
RNF31	AL731577.2	0.614534	2.78461e-57	postive
MAPK8	AL731577.2	0.611905	1.12027e-56	postive
CHMP3	AL731577.2	0.678885	4.57689e-74	postive
VPS4B	AL731577.2	0.662516	2.11929e-69	postive
JAK1	AL731577.2	0.679352	3.3333e-74	postive
STAT3	AL731577.2	0.639907	2.02247e-63	postive
STAT5B	AL731577.2	0.686382	2.63402e-76	postive
H2AC1	MIR29B2CHG	0.627948	1.86314e-60	postive
JMJD7-PLA2G4B	AP002490.1	0.708864	1.89331e-83	postive
PLA2G4B	AP002490.1	0.665056	4.18253e-70	postive
IRF9	AP002490.1	0.607299	1.24362e-55	postive
CAMK2A	AC006960.4	0.661062	5.32508e-69	postive
CAMK2A	AC026191.1	0.6605	7.5952e-69	postive
JMJD7-PLA2G4B	HEXD-IT1	0.722338	4.56123e-88	postive
PLA2G4B	HEXD-IT1	0.637966	6.24984e-63	postive
IRF9	HEXD-IT1	0.627557	2.31655e-60	postive
CAMK2A	AC005237.1	0.630225	5.19817e-61	postive
JMJD7-PLA2G4B	AL590133.1	0.617299	6.35394e-58	postive
CAMK2A	AC013724.1	0.629306	8.71152e-61	postive
CAMK2A	ROCR	0.622457	3.87538e-59	postive
CAMK2A	AC012355.1	0.675348	4.94428e-73	postive
JMJD7-PLA2G4B	AL139287.1	0.90493	2.14774e-201	postive
PLA2G4B	AL139287.1	0.737678	1.14063e-93	postive
TYK2	AL139287.1	0.643655	2.23543e-64	postive
IRF9	AL139287.1	0.790726	1.54469e-116	postive
USP21	AL139287.1	0.624296	1.41169e-59	postive
MAPK8	LINC00663	0.61083	1.97158e-56	postive
H2AC1	AC005726.2	0.646877	3.28359e-65	postive
H2AC1	AC012020.1	0.728362	3.19956e-90	postive
MAPK8	AC007743.1	0.62235	4.10927e-59	postive
CAMK2A	C7orf66	0.673933	1.26952e-72	postive
H2AX	AC099850.4	0.676846	1.81214e-73	postive
H2AC1	AL590006.1	0.642614	4.13418e-64	postive
CAMK2A	AC114939.1	0.660692	6.72608e-69	postive
CAMK2A	AL118511.1	0.609897	3.21429e-56	postive
H2AC1	AC116158.1	0.738463	5.74971e-94	postive
JMJD7-PLA2G4B	AC144548.1	0.733165	5.56421e-92	postive
IRF9	AC144548.1	0.607933	8.94551e-56	postive
JMJD7-PLA2G4B	AL031658.1	0.65838	2.87671e-68	postive
PLA2G4B	AL031658.1	0.608307	7.36562e-56	postive
JMJD7-PLA2G4B	AC010326.3	0.638928	3.57528e-63	postive
IRF9	AC010326.3	0.629729	6.86929e-61	postive
TRAF5	AP4B1-AS1	0.669824	1.90563e-71	postive
JMJD7-PLA2G4B	AP4B1-AS1	0.731867	1.67774e-91	postive
PLA2G4B	AP4B1-AS1	0.689201	3.6365e-77	postive
IRF9	AP4B1-AS1	0.686563	2.32111e-76	postive
CAMK2A	AC130469.1	0.630269	5.06979e-61	postive
JMJD7-PLA2G4B	AC136475.2	0.603661	8.09662e-55	postive
IRF9	AC136475.2	0.60537	3.3678e-55	postive
JMJD7-PLA2G4B	AC136604.2	0.745711	9.19417e-97	postive
PLA2G4B	AC136604.2	0.625024	9.45068e-60	postive
IRF9	AC136604.2	0.606723	1.67516e-55	postive
H2AC1	AC023830.3	0.605969	2.47378e-55	postive
JMJD7-PLA2G4B	AC092910.3	0.634478	4.6536e-62	postive
CAMK2A	AC105020.5	0.613697	4.34405e-57	postive
H2AC1	AC008080.1	0.628131	1.68146e-60	postive
CASP1	LINC02285	0.65043	3.85555e-66	postive
H2AC1	ITCH-IT1	0.61564	1.54434e-57	postive
JMJD7-PLA2G4B	CR559946.2	0.707096	7.30262e-83	postive
PLA2G4B	CR559946.2	0.611905	1.11997e-56	postive
TYK2	CR559946.2	0.601653	2.25348e-54	postive
IRF9	CR559946.2	0.682432	4.06676e-75	postive
H2AC1	AC092801.1	0.601601	2.31405e-54	postive
CAMK2A	AL356608.1	0.620133	1.37543e-58	postive
H2AC1	AC023794.6	0.624059	1.60919e-59	postive
DNM1L	AP003486.1	0.631075	3.21858e-61	postive
SLC25A5	BAALC-AS2	0.635749	2.24605e-62	postive
H2AC1	AC092653.1	0.72151	8.9334e-88	postive
PLA2G4F	LINC02185	0.670157	1.53301e-71	postive
JMJD7-PLA2G4B	HLA-F-AS1	0.612729	7.25055e-57	postive
TNFRSF10B	AC105206.2	0.600309	4.45407e-54	postive
H2AC1	AL135787.1	0.650609	3.46025e-66	postive
PLA2G4B	AP001010.1	0.627387	2.5474e-60	postive
IRF9	AL158834.2	0.620599	1.06766e-58	postive
SLC25A5	ZNF503-AS2	0.624398	1.33453e-59	postive
H2AC1	ETV5-AS1	0.734422	1.8995e-92	postive
H2AC1	AP005131.1	0.664817	4.87755e-70	postive
H2AC1	AC114316.1	0.784388	1.81097e-113	postive
H2AC1	SMAD5-AS1	0.609992	3.05858e-56	postive
ZBP1	LINC02362	0.879583	2.2015e-175	postive
H2AC20	AL355075.4	0.943019	8.55088e-259	postive
H2AC12	AL355075.4	0.934295	1.05172e-242	postive
H2AC4	AL355075.4	0.984005	0	postive
H2AC17	AL355075.4	0.729055	1.79241e-90	postive
H2AC21	AL355075.4	0.937427	3.2755e-248	postive
H2AC7	AL355075.4	0.888834	3.88389e-184	postive
H2AC14	AL355075.4	0.881851	1.84152e-177	postive
H2AC16	AL355075.4	0.899776	1.49664e-195	postive
JMJD7-PLA2G4B	AC087289.1	0.727394	7.16615e-90	postive
PLA2G4B	AC087289.1	0.618604	3.14565e-58	postive
IRF9	AC087289.1	0.632218	1.68557e-61	postive
JMJD7-PLA2G4B	ERVK13-1	0.784183	2.26598e-113	postive
PLA2G4B	ERVK13-1	0.629307	8.70551e-61	postive
IRF9	ERVK13-1	0.646275	4.70884e-65	postive
CAMK2A	AL109933.1	0.657168	6.12654e-68	postive
CAMK2A	AC011603.3	0.668253	5.30605e-71	postive
CAMK2A	AC093158.1	0.657758	4.24089e-68	postive
ZBP1	LINC02422	0.711372	2.73898e-84	postive
CAMK2A	CDRT7	0.679114	3.91926e-74	postive
H2AC1	AC131210.1	0.735382	8.3273e-93	postive
CAMK2A	AL591178.1	0.657112	6.34445e-68	postive
H2AC1	SLC9A9-AS2	0.754904	1.89191e-100	postive
JMJD7-PLA2G4B	GARS1-DT	0.67546	4.58791e-73	postive
IRF9	GARS1-DT	0.60158	2.33848e-54	postive
H2AC1	GARS1-DT	0.608133	8.06428e-56	postive
H2AC1	AC015923.1	0.689419	3.11826e-77	postive
JMJD7-PLA2G4B	OGFR-AS1	0.647083	2.90343e-65	postive
IRF9	OGFR-AS1	0.651077	2.60361e-66	postive
CAMK2A	AC063977.6	0.600573	3.89662e-54	postive
H2AC1	AC004223.4	0.65624	1.09064e-67	postive
H2AC1	AC008080.3	0.672752	2.77741e-72	postive
CAMK2A	RXYLT1-AS1	0.602641	1.3631e-54	postive
H2AC1	AC007001.1	0.60725	1.27505e-55	postive
JMJD7-PLA2G4B	RBM5-AS1	0.62238	4.04176e-59	postive
IRF9	AC009133.1	0.641649	7.29434e-64	postive
JMJD7-PLA2G4B	LINC00921	0.652141	1.36094e-66	postive
TYK2	LINC00921	0.630385	4.74803e-61	postive
IRF9	LINC00921	0.613037	6.16063e-57	postive
CAMK2A	AP005203.1	0.675456	4.60181e-73	postive
CAMK2A	AC020917.2	0.658515	2.64267e-68	postive
JMJD7-PLA2G4B	AC104109.4	0.628458	1.40052e-60	postive
TRPM7	FAM27E3	0.621701	5.85892e-59	postive
CAMK2A	AC006111.2	0.620304	1.2532e-58	postive
H2AC1	AC025178.2	0.639976	1.94222e-63	postive
CYBB	AC002091.2	0.650371	3.99758e-66	postive
NLRP3	AC002091.2	0.641403	8.4263e-64	postive
FASLG	LINC02084	0.769411	1.30073e-106	postive
IFNG	LINC02084	0.687186	1.501e-76	postive
ZBP1	LINC02084	0.632029	1.87549e-61	postive
TRAF5	AC007728.2	0.706722	9.70724e-83	postive
RIPK3	AC007728.2	0.61426	3.2214e-57	postive
CASP1	AC007728.2	0.680392	1.6427e-74	postive
FASLG	AC007728.2	0.730467	5.47575e-91	postive
IFNG	AC007728.2	0.642451	4.55082e-64	postive
JAK3	AC007728.2	0.609626	3.70386e-56	postive
STAT1	AC007728.2	0.676942	1.69901e-73	postive
STAT2	AC007728.2	0.641392	8.48214e-64	postive
JMJD7-PLA2G4B	LINC01126	0.626877	3.38308e-60	postive
JMJD7-PLA2G4B	AC073912.2	0.60245	1.5023e-54	postive
JMJD7-PLA2G4B	LINC02604	0.60113	2.93916e-54	postive
IRF9	LINC02604	0.610345	2.54157e-56	postive
CAMK2A	AC004528.1	0.669444	2.44323e-71	postive
CAMK2A	AP002993.1	0.618259	3.79003e-58	postive
H2AC1	PSMD6-AS2	0.63032	4.92519e-61	postive
CAMK2A	AC109992.2	0.619143	2.35107e-58	postive
H2AC1	AC020612.3	0.656846	7.48744e-68	postive
JMJD7-PLA2G4B	LINC00893	0.788749	1.43588e-115	postive
PLA2G4B	LINC00893	0.6896	2.74354e-77	postive
IRF9	LINC00893	0.784834	1.11026e-113	postive
H2AC1	AC011933.2	0.664834	4.82396e-70	postive
H2AC1	AC008264.2	0.651341	2.21709e-66	postive
H2AC1	RNASEH2B-AS1	0.769126	1.73715e-106	postive
CAMK2A	AC036222.4	0.614552	2.75775e-57	postive
CAMK2A	AC138123.2	0.634478	4.65174e-62	postive
CAMK2A	AL445623.1	0.646855	3.32906e-65	postive
JMJD7-PLA2G4B	AC024361.3	0.79419	2.9221e-118	postive
PLA2G4B	AC024361.3	0.663605	1.05884e-69	postive
IRF9	AC024361.3	0.739269	2.84221e-94	postive
JMJD7-PLA2G4B	LINC01355	0.691738	6.0052e-78	postive
PLA2G4B	LINC01355	0.610046	2.97381e-56	postive
IRF9	LINC01355	0.693573	1.61189e-78	postive
CYBB	AL133371.2	0.647033	2.99114e-65	postive
NLRP3	AL133371.2	0.638277	5.21823e-63	postive
CFLAR	RBFADN	0.615099	2.06132e-57	postive
JMJD7-PLA2G4B	RBFADN	0.651791	1.68514e-66	postive
PLA2G4F	MPPED2-AS1	0.696167	2.47245e-79	postive
CAMK2A	FRY-AS1	0.652126	1.37336e-66	postive
CAMK2A	LINC02345	0.661346	4.45071e-69	postive
JMJD7-PLA2G4B	AC007663.4	0.697049	1.30059e-79	postive
JMJD7-PLA2G4B	STAG3L5P-PVRIG2P-PILRB	0.702166	2.98985e-81	postive
PLA2G4B	STAG3L5P-PVRIG2P-PILRB	0.654821	2.62574e-67	postive
IRF9	STAG3L5P-PVRIG2P-PILRB	0.662861	1.70181e-69	postive
CAMK2A	AC004797.1	0.680063	2.05576e-74	postive
JMJD7-PLA2G4B	AC011462.4	0.692373	3.81457e-78	postive
PLA2G4B	AC011462.4	0.63111	3.1553e-61	postive
IRF9	AC011462.4	0.690068	1.96874e-77	postive
CAMK2A	LINC00337	0.708003	3.65659e-83	postive
VDAC2	SNHG29	0.659198	1.72217e-68	postive
H2AC1	AC011726.3	0.697042	1.3066e-79	postive
CAMK2A	AP003721.1	0.656108	1.18401e-67	postive
PLA2G4B	AC016590.1	0.625467	7.3955e-60	postive
SLC25A5	AL161668.4	0.663314	1.27486e-69	postive
JMJD7-PLA2G4B	AL136982.1	0.664947	4.4866e-70	postive
H2AX	AC013451.2	0.650252	4.2953e-66	postive
H2AC1	AL008718.3	0.682084	5.16266e-75	postive
ZBP1	AC109446.3	0.710231	6.61632e-84	postive
CAMK2A	AC090844.3	0.672097	4.28342e-72	postive
JMJD7-PLA2G4B	AL161935.1	0.655683	1.54082e-67	postive
IRF9	AL161935.1	0.628449	1.40776e-60	postive
TRPM7	AC002351.1	0.601968	1.92036e-54	postive
H2AC1	AC005070.3	0.608922	5.34671e-56	postive
CAMK2A	LINC00449	0.669005	3.2537e-71	postive
H2AC1	KANSL1L-AS1	0.707131	7.11284e-83	postive
CAMK2A	AC111194.1	0.679782	2.4898e-74	postive
H2AC1	AC133065.1	0.63408	5.84212e-62	postive
H2AC1	AC090519.2	0.631182	3.0296e-61	postive
H2AC1	AC006249.1	0.685062	6.60591e-76	postive
PLA2G4F	AC011523.1	0.766627	2.14519e-105	postive
JMJD7-PLA2G4B	NDUFA6-DT	0.742893	1.15287e-95	postive
PLA2G4B	NDUFA6-DT	0.620617	1.05745e-58	postive
IRF9	NDUFA6-DT	0.618862	2.7365e-58	postive
H2AC1	NSMCE1-DT	0.607017	1.43891e-55	postive
CHMP4A	Z97653.1	0.687745	1.01416e-76	postive
JMJD7-PLA2G4B	AL132989.1	0.81079	5.30138e-127	postive
PLA2G4B	AL132989.1	0.667856	6.86639e-71	postive
IRF9	AL132989.1	0.711651	2.20647e-84	postive
JMJD7-PLA2G4B	AC090589.3	0.874386	8.8874e-171	postive
PLA2G4B	AC090589.3	0.741635	3.52869e-95	postive
IRF9	AC090589.3	0.797242	8.32234e-120	postive
JMJD7-PLA2G4B	AC139887.2	0.703878	8.30756e-82	postive
CAMK2A	CSRP3-AS1	0.674324	9.78989e-73	postive
CYBB	LINC01684	0.621365	7.03567e-59	postive
JAK2	LINC01684	0.682724	3.32579e-75	postive
STAT1	LINC01684	0.648377	1.33411e-65	postive
H2AC1	AP001094.3	0.643679	2.20454e-64	postive
PPID	NFE4	0.738981	3.65532e-94	postive
H2AC1	AC008121.4	0.658771	2.25156e-68	postive
H2AC1	PSPC1-AS2	0.614656	2.60939e-57	postive
JMJD7-PLA2G4B	ARHGAP27P1-BPTFP1-KPNA2P3	0.801297	6.68666e-122	postive
PLA2G4B	ARHGAP27P1-BPTFP1-KPNA2P3	0.747751	1.44265e-97	postive
TYK2	ARHGAP27P1-BPTFP1-KPNA2P3	0.623656	2.00792e-59	postive
IRF9	ARHGAP27P1-BPTFP1-KPNA2P3	0.78222	1.92142e-112	postive
H2AC1	RBMS3-AS3	0.660068	9.96767e-69	postive
TRPM7	LINC01076	0.605583	3.01829e-55	postive
JMJD7-PLA2G4B	AC232271.1	0.780201	1.69472e-111	postive
PLA2G4B	AC232271.1	0.69625	2.32759e-79	postive
IRF9	AC232271.1	0.74383	4.99443e-96	postive
CAMK2A	LINC02160	0.651679	1.80372e-66	postive
H2AC1	AL138963.1	0.633053	1.04854e-61	postive
H2AC1	AC025569.1	0.600651	3.74624e-54	postive
PLA2G4B	AC011479.3	0.624898	1.01317e-59	postive
H2AC1	Z94721.2	0.806229	1.62402e-124	postive
STAT6	AC018730.1	0.627025	3.11595e-60	postive
H2AC1	AC024084.2	0.635306	2.89582e-62	postive
H2AC1	AC084781.1	0.613106	5.94031e-57	postive
PLA2G4F	LINC00588	0.738253	6.9107e-94	postive
CAMK2A	LINC02219	0.663647	1.03091e-69	postive
H2AC1	AC022540.1	0.631831	2.09871e-61	postive
H2AC1	AC009948.2	0.617156	6.86097e-58	postive
H2AC1	ZBTB46-AS1	0.633298	9.12466e-62	postive
JMJD7-PLA2G4B	AC105345.1	0.709086	1.5959e-83	postive
IRF9	AC105345.1	0.66153	3.96166e-69	postive
CAMK2A	AC138207.7	0.650765	3.14669e-66	postive
TRAF5	MIR155HG	0.655559	1.66321e-67	postive
FASLG	MIR155HG	0.604437	5.43804e-55	postive
H2AC1	LINC02360	0.781405	4.63911e-112	postive
CAMK2A	AC004839.2	0.63279	1.2177e-61	postive
CHMP4A	SNHG19	0.66359	1.06932e-69	postive
H2AJ	SNHG19	0.623728	1.92997e-59	postive
JMJD7-PLA2G4B	AC106782.5	0.627453	2.45451e-60	postive
IRF9	AC132872.1	0.60969	3.5813e-56	postive
JMJD7-PLA2G4B	AL512770.1	0.738169	7.43677e-94	postive
PLA2G4B	AL512770.1	0.769844	8.38063e-107	postive
IRF9	AL512770.1	0.700219	1.26828e-80	postive
IFNAR1	AC011912.1	0.616251	1.11406e-57	postive
EIF2AK2	AC011912.1	0.616197	1.1468e-57	postive
JMJD7-PLA2G4B	LINC01786	0.661393	4.31951e-69	postive
PLA2G4B	LINC01786	0.696965	1.38299e-79	postive
IRF9	LINC01786	0.604577	5.06273e-55	postive
CAMK2A	AL138899.1	0.660796	6.29808e-69	postive
CFLAR	RFX3-AS1	0.634767	3.94253e-62	postive
JMJD7-PLA2G4B	RFX3-AS1	0.62219	4.48575e-59	postive
CAMK2A	AL035420.2	0.640053	1.85683e-63	postive
CAMK2A	LINC01482	0.6422	5.27491e-64	postive
JMJD7-PLA2G4B	AL590096.1	0.602414	1.53029e-54	postive
TRAF5	MMP25-AS1	0.611572	1.33463e-56	postive
JMJD7-PLA2G4B	MMP25-AS1	0.742279	1.99162e-95	postive
PLA2G4B	MMP25-AS1	0.650946	2.81837e-66	postive
TYK2	MMP25-AS1	0.63305	1.0506e-61	postive
IRF9	MMP25-AS1	0.762915	8.4846e-104	postive
H2AC1	AL022323.1	0.657625	4.60898e-68	postive
ZBP1	LINC02576	0.780413	1.34995e-111	postive
CAMK2A	BMPR1B-DT	0.619845	1.60807e-58	postive
H2AC1	TTC3-AS1	0.747016	2.81949e-97	postive
H2AC1	AC025580.3	0.607228	1.28996e-55	postive
H2AC1	AC009305.1	0.715441	1.1393e-85	postive
H2AC1	AL117341.1	0.619971	1.50165e-58	postive
JMJD7-PLA2G4B	AC009107.2	0.689006	4.17424e-77	postive
IRF9	AC009107.2	0.608412	6.9735e-56	postive
H2AC1	LINC00612	0.618578	3.19143e-58	postive
CAMK2A	FAM230I	0.603618	8.27392e-55	postive
CAMK2A	AC104984.2	0.678652	5.35992e-74	postive
JMJD7-PLA2G4B	AL450998.3	0.684386	1.05591e-75	postive
PLA2G4B	AL450998.3	0.60782	9.48903e-56	postive
JMJD7-PLA2G4B	AC245060.2	0.64926	7.83129e-66	postive
CAMK2A	AC078980.1	0.677893	8.95355e-74	postive
TRAF5	WAKMAR2	0.646017	5.49368e-65	postive
H2AC1	AC099811.1	0.647608	2.11846e-65	postive
JMJD7-PLA2G4B	ZEB2-AS1	0.608814	5.65655e-56	postive
PLA2G4B	AL731569.1	0.602905	1.19143e-54	postive
XIAP	AC005034.6	0.743824	5.02154e-96	postive
CYLD	AC005034.6	0.653026	7.91829e-67	postive
CAMK2D	AC005034.6	0.621942	5.1369e-59	postive
MAPK8	AC005034.6	0.699585	2.02534e-80	postive
MAPK9	AC005034.6	0.673969	1.23957e-72	postive
CHMP3	AC005034.6	0.630231	5.17966e-61	postive
VPS4B	AC005034.6	0.669073	3.11089e-71	postive
IFNAR1	AC005034.6	0.719745	3.70827e-87	postive
JAK2	AC005034.6	0.638274	5.22815e-63	postive
EIF2AK2	AC005034.6	0.769143	1.70615e-106	postive
H2AZ2	AC005034.6	0.623705	1.95461e-59	postive
PLA2G4F	AC020978.4	0.828833	1.53091e-137	postive
CHMP4A	AL354863.1	0.626301	4.6586e-60	postive
CAMK2A	AP003469.3	0.649287	7.70718e-66	postive
H2AC1	SEC62-AS1	0.733963	2.81527e-92	postive
CAMK2A	AL512791.2	0.704547	5.02652e-82	postive
H2AC1	ANKRD33B-AS1	0.608432	6.90181e-56	postive
IRF9	AC244197.2	0.619431	2.01172e-58	postive
CAMK2A	LINC02851	0.65256	1.05297e-66	postive
PLA2G4F	AC093904.4	0.768504	3.25647e-106	postive
JMJD7-PLA2G4B	LINC00174	0.764197	2.40021e-104	postive
PLA2G4B	LINC00174	0.676361	2.50983e-73	postive
IRF9	LINC00174	0.703795	8.84104e-82	postive
H2AC1	AL157392.2	0.653647	5.40806e-67	postive
H2AC1	AC093849.1	0.687695	1.05019e-76	postive
JMJD7-PLA2G4B	AC073575.4	0.71147	2.53922e-84	postive
IRF9	AC073575.4	0.674374	9.47004e-73	postive
H2AC1	AC091814.1	0.619728	1.71338e-58	postive
H2AC1	AC092608.1	0.61444	2.92826e-57	postive
CAMK2A	LIF-AS1	0.678332	6.6524e-74	postive
JMJD7-PLA2G4B	AL928654.2	0.835317	1.23336e-141	postive
PLA2G4B	AL928654.2	0.713326	5.99159e-85	postive
IRF9	AL928654.2	0.802025	2.77682e-122	postive
H2AC1	AC021818.1	0.739615	2.09702e-94	postive
TRPM7	AL096828.1	0.633052	1.04917e-61	postive
CAMK2A	AC011462.3	0.678855	4.6715e-74	postive
CAMK2A	Z97200.1	0.760349	1.03593e-102	postive
TRAF5	AC015911.3	0.668954	3.36217e-71	postive
JMJD7-PLA2G4B	IBA57-DT	0.614978	2.19894e-57	postive
PLA2G4B	IBA57-DT	0.6075	1.12041e-55	postive
TRAF5	TRG-AS1	0.702998	1.60658e-81	postive
RIPK3	TRG-AS1	0.6321	1.80203e-61	postive
CASP1	TRG-AS1	0.662012	2.91904e-69	postive
FASLG	TRG-AS1	0.803425	5.08231e-123	postive
IFNG	TRG-AS1	0.623896	1.75944e-59	postive
JAK3	TRG-AS1	0.611981	1.07603e-56	postive
STAT4	TRG-AS1	0.632393	1.52588e-61	postive
ZBP1	TRG-AS1	0.603494	8.81691e-55	postive
SLC25A5	INSYN1-AS1	0.758326	7.29171e-102	postive
PPID	LINC01583	0.627151	2.90531e-60	postive
H2AX	LINC01583	0.670675	1.0914e-71	postive
CAMK2A	AP000997.2	0.651916	1.56088e-66	postive
CAMK2A	AL161772.1	0.646689	3.67649e-65	postive
CAMK2A	AP001178.1	0.607745	9.8662e-56	postive
H2AC1	AC011752.1	0.659613	1.32744e-68	postive
H2AC1	AC011465.1	0.630679	4.02419e-61	postive
ZBP1	AC012236.1	0.804868	8.702e-124	postive
JMJD7-PLA2G4B	AC010973.1	0.650683	3.3078e-66	postive
H2AC1	AC011239.1	0.607871	9.2388e-56	postive
H2AC1	AL596202.1	0.656605	8.69589e-68	postive
H2AC1	ERI3-IT1	0.609273	4.45344e-56	postive
H2AC1	AP005131.3	0.647011	3.03139e-65	postive
PLA2G4F	AC007342.4	0.663863	8.98188e-70	postive
JMJD7-PLA2G4B	AL356481.3	0.745636	9.83799e-97	postive
PLA2G4B	AL356481.3	0.636911	1.14983e-62	postive
IRF9	AL356481.3	0.760389	9.97018e-103	postive
H2AC1	AL137847.2	0.615362	1.7918e-57	postive
TRAF5	AL133406.2	0.615568	1.60527e-57	postive
JMJD7-PLA2G4B	AL133406.2	0.74076	7.6522e-95	postive
PLA2G4B	AL133406.2	0.633668	7.3901e-62	postive
IRF9	AL133406.2	0.656347	1.02109e-67	postive
CAMK2A	AC068756.1	0.650997	2.73194e-66	postive
H2AC1	AC063965.2	0.682628	3.55426e-75	postive
H2AC1	AC005695.2	0.689801	2.37979e-77	postive
JMJD7-PLA2G4B	AC010327.6	0.657963	3.73118e-68	postive
TYK2	AC010327.6	0.626134	5.11112e-60	postive
STAT2	AC010327.6	0.633745	7.07293e-62	postive
H2AC1	AC120193.1	0.670925	9.26404e-72	postive
JMJD7-PLA2G4B	AL159169.2	0.60131	2.68205e-54	postive
IRF9	AL159169.2	0.632389	1.52969e-61	postive
H2AC1	AL035416.1	0.605948	2.50046e-55	postive
TRPM7	LINC00954	0.679309	3.43247e-74	postive
JMJD7-PLA2G4B	AL162274.2	0.718831	7.71213e-87	postive
IRF9	AL162274.2	0.622839	3.144e-59	postive
JMJD7-PLA2G4B	AC008735.1	0.79177	4.70976e-117	postive
PLA2G4B	AC008735.1	0.727569	6.19407e-90	postive
IRF9	AC008735.1	0.68696	1.75866e-76	postive
H2AC1	AC016747.2	0.628337	1.49852e-60	postive
CAMK2A	AC107993.1	0.612425	8.51535e-57	postive
H2AC1	AP005131.6	0.688815	4.77698e-77	postive
H2AC1	ZNF451-AS1	0.640167	1.73716e-63	postive
HMGB1	AL121603.2	0.667011	1.18723e-70	postive
H2AC20	AL356488.2	0.905832	1.88309e-202	postive
H2AC12	AL356488.2	0.748899	5.05119e-98	postive
H2AC4	AL356488.2	0.895411	7.5805e-191	postive
H2AC17	AL356488.2	0.622109	4.68845e-59	postive
H2AC21	AL356488.2	0.858692	5.06087e-158	postive
H2AC7	AL356488.2	0.821445	4.41092e-133	postive
H2AC14	AL356488.2	0.66753	8.48597e-71	postive
H2AC16	AL356488.2	0.829443	6.41279e-138	postive
IRF9	AC132872.2	0.615717	1.48248e-57	postive
H2AX	AC026401.3	0.681866	5.99835e-75	postive
CAMK2A	AL135923.2	0.677679	1.0345e-73	postive
TRAF5	AC091057.1	0.61887	2.72587e-58	postive
STAT2	AC091057.1	0.656916	7.16771e-68	postive
CAMK2A	AC092723.1	0.618257	3.79382e-58	postive
PLA2G4F	AL135999.3	0.67448	8.82377e-73	postive
JMJD7-PLA2G4B	AL136982.6	0.638766	3.92879e-63	postive
CAMK2A	AC104435.2	0.690744	1.21892e-77	postive
XIAP	AC011477.2	0.624831	1.051e-59	postive
MAPK8	AC011477.2	0.63786	6.64451e-63	postive
VPS4B	AC011477.2	0.648215	1.47087e-65	postive
IFNAR1	AC011477.2	0.630863	3.62626e-61	postive
EIF2AK2	AC011477.2	0.667626	7.97147e-71	postive
H2AC1	AC004263.1	0.704829	4.06275e-82	postive
H2AC1	AL445933.2	0.609206	4.61246e-56	postive
TRAF5	AC027601.2	0.609781	3.41529e-56	postive
JMJD7-PLA2G4B	AC027601.2	0.811912	1.2661e-127	postive
PLA2G4B	AC027601.2	0.689227	3.57188e-77	postive
TYK2	AC027601.2	0.670661	1.10173e-71	postive
IRF9	AC027601.2	0.863446	1.02231e-161	postive
USP21	AC027601.2	0.614615	2.66769e-57	postive
CAMK2A	AC090206.1	0.674349	9.62848e-73	postive
CAMK2A	AC135050.1	0.685018	6.80878e-76	postive
JMJD7-PLA2G4B	AC110285.2	0.684708	8.44397e-76	postive
IRF9	AC110285.2	0.658176	3.26799e-68	postive
JMJD7-PLA2G4B	AC138207.1	0.631617	2.36871e-61	postive
JMJD7-PLA2G4B	AP006623.1	0.694774	6.78416e-79	postive
PLA2G4B	AP006623.1	0.659764	1.20751e-68	postive
BIRC2	UBL7-AS1	0.618699	2.98837e-58	postive
MAPK8	UBL7-AS1	0.610979	1.82269e-56	postive
CAMK2A	AL138760.1	0.679742	2.55762e-74	postive
CAMK2A	AC087761.1	0.643324	2.7192e-64	postive
JMJD7-PLA2G4B	AC245060.6	0.694869	6.33438e-79	postive
H2AC1	AC020978.3	0.61282	6.90915e-57	postive
CAMK2A	AC008752.2	0.671553	6.12711e-72	postive
JMJD7-PLA2G4B	AC005387.2	0.761314	4.05982e-103	postive
PLA2G4B	AC005387.2	0.737191	1.74127e-93	postive
IRF9	AC005387.2	0.761845	2.41913e-103	postive
TRAF5	AC138207.4	0.626577	3.99632e-60	postive
JMJD7-PLA2G4B	AC138207.4	0.666004	2.27351e-70	postive
CFLAR	HCG18	0.607408	1.17506e-55	postive
IRF9	AC127502.2	0.64262	4.1183e-64	postive
CAMK2A	AC022182.1	0.635011	3.42962e-62	postive
JMJD7-PLA2G4B	LINC00342	0.825651	1.35374e-135	postive
PLA2G4B	LINC00342	0.718004	1.49279e-86	postive
IRF9	LINC00342	0.792123	3.14462e-117	postive
JMJD7-PLA2G4B	AC116914.2	0.605307	3.47871e-55	postive
PLA2G4B	AC116914.2	0.71509	1.50153e-85	postive
IRF9	AC116914.2	0.629295	8.76479e-61	postive
JMJD7-PLA2G4B	C9orf139	0.682901	2.94504e-75	postive
PLA2G4B	C9orf139	0.632499	1.43699e-61	postive
TYK2	C9orf139	0.614423	2.95464e-57	postive
IRF9	C9orf139	0.731157	3.05974e-91	postive
JMJD7-PLA2G4B	AC243919.2	0.619799	1.64889e-58	postive
H2AC1	STARD13-AS	0.638591	4.35008e-63	postive
JMJD7-PLA2G4B	CR936218.1	0.636502	1.45622e-62	postive
H2AC1	CR936218.1	0.618999	2.54217e-58	postive
IRF9	AC010883.1	0.648684	1.10901e-65	postive
CAMK2A	AC034114.2	0.679559	2.89679e-74	postive
JMJD7-PLA2G4B	AC008735.4	0.78421	2.19909e-113	postive
PLA2G4B	AC008735.4	0.628041	1.76862e-60	postive
IRF9	AC008735.4	0.670536	1.19549e-71	postive
JMJD7-PLA2G4B	AC003102.1	0.663827	9.19128e-70	postive
PLA2G4B	AC003102.1	0.672551	3.17286e-72	postive
IRF9	AC003102.1	0.696382	2.11368e-79	postive
JMJD7-PLA2G4B	AL022328.2	0.839923	1.1834e-144	postive
PLA2G4B	AL022328.2	0.689663	2.62337e-77	postive
TYK2	AL022328.2	0.667897	6.68836e-71	postive
IRF9	AL022328.2	0.778216	1.40734e-110	postive
USP21	AL022328.2	0.631813	2.11953e-61	postive
JMJD7-PLA2G4B	AL683813.2	0.661415	4.25863e-69	postive
PLA2G4B	AL683813.2	0.624106	1.56752e-59	postive
JMJD7-PLA2G4B	MORF4L2-AS1	0.695068	5.48321e-79	postive
PLA2G4B	MORF4L2-AS1	0.639595	2.4257e-63	postive
H2AC1	AL136984.1	0.611205	1.61891e-56	postive
CAMK2A	AP000915.2	0.667312	9.76939e-71	postive
CAMK2A	LINC02655	0.664041	8.01633e-70	postive
PLA2G4B	AC007098.1	0.6375	8.18511e-63	postive
H2AC1	DLEU2	0.613237	5.54142e-57	postive
MAPK8	TRAM2-AS1	0.643832	2.01362e-64	postive
CHMP3	TRAM2-AS1	0.697351	1.04289e-79	postive
VPS4B	TRAM2-AS1	0.716292	5.81648e-86	postive
CHMP5	TRAM2-AS1	0.655061	2.2635e-67	postive
HMGB1	TRAM2-AS1	0.642628	4.09904e-64	postive
FAF1	TRAM2-AS1	0.613638	4.48168e-57	postive
IFNAR1	TRAM2-AS1	0.653849	4.7761e-67	postive
STAT5B	TRAM2-AS1	0.606175	2.22402e-55	postive
H2AZ2	TRAM2-AS1	0.62076	9.78533e-59	postive
BCL2	TRAM2-AS1	0.611809	1.17793e-56	postive
H2AC1	AC005224.2	0.622522	3.74025e-59	postive
PLA2G4F	AP000757.1	0.699775	1.76069e-80	postive
PPID	LINC00327	0.740584	8.93548e-95	postive
PPID	AC089983.1	0.615959	1.30256e-57	postive
JMJD7-PLA2G4B	FAM13A-AS1	0.729878	8.98804e-91	postive
PLA2G4B	FAM13A-AS1	0.640983	1.07796e-63	postive
IRF9	FAM13A-AS1	0.684561	9.35154e-76	postive
H2AC1	AC008269.2	0.666935	1.24675e-70	postive
CHMP3	AC015922.2	0.618571	3.20292e-58	postive
JAK1	AC015922.2	0.62368	1.98167e-59	postive
STAT2	AC008750.1	0.613049	6.12163e-57	postive
JMJD7-PLA2G4B	RFPL3S	0.615353	1.80046e-57	postive
IRF9	RFPL3S	0.646743	3.55824e-65	postive
TRAF5	AL683807.1	0.615038	2.12952e-57	postive
CAMK2A	AL162311.1	0.664843	4.79625e-70	postive
PLA2G4F	LINC02568	0.664302	6.78205e-70	postive
PLA2G4F	PART1	0.700271	1.22065e-80	postive
CAMK2A	AC126773.6	0.659081	1.8542e-68	postive
JMJD7-PLA2G4B	AC105105.1	0.613942	3.81524e-57	postive
H2AC1	KLF7-IT1	0.667724	7.48069e-71	postive
JMJD7-PLA2G4B	AC073655.2	0.610726	2.08154e-56	postive
H2AC1	AC090186.1	0.633303	9.09564e-62	postive
H2AC1	AC020763.1	0.609612	3.73135e-56	postive
JMJD7-PLA2G4B	AC012645.4	0.658264	3.09157e-68	postive
PLA2G4B	AC012645.4	0.649298	7.65307e-66	postive
IRF9	AC012645.4	0.699465	2.21137e-80	postive
H2AC1	AC113385.1	0.707475	5.4725e-83	postive
CAMK2A	LINC02147	0.648379	1.33268e-65	postive
CAMK2A	AC099518.1	0.66213	2.70803e-69	postive
H2AC1	AL390208.1	0.699726	1.82463e-80	postive
PLA2G4B	AC087392.3	0.609223	4.57166e-56	postive
TRAF5	AC004687.1	0.602762	1.28134e-54	postive
PLA2G4B	HCG25	0.638408	4.83679e-63	postive
CAMK2A	AL023803.2	0.730745	4.33233e-91	postive
JMJD7-PLA2G4B	AC004466.1	0.689761	2.44819e-77	postive
PLA2G4B	AC004466.1	0.625155	8.79056e-60	postive
IRF9	AC004466.1	0.655821	1.4142e-67	postive
JMJD7-PLA2G4B	AL021707.2	0.623955	1.70385e-59	postive
PLA2G4B	AL021707.2	0.651448	2.07609e-66	postive
CAMK2A	AL391097.2	0.675267	5.2207e-73	postive
CAMK2A	AL031280.1	0.663406	1.20224e-69	postive
JMJD7-PLA2G4B	AL022322.1	0.778443	1.1059e-110	postive
PLA2G4B	AL022322.1	0.707721	4.53575e-83	postive
IRF9	AL022322.1	0.701807	3.90686e-81	postive
H2AC1	AC093423.2	0.756154	5.79813e-101	postive
CAMK2A	AC095050.1	0.672523	3.23206e-72	postive
ALOX15	BX293535.1	0.735363	8.46501e-93	postive
JMJD7-PLA2G4B	TMED2-DT	0.6768	1.86961e-73	postive
PLA2G4B	TMED2-DT	0.692304	4.00622e-78	postive
IRF9	TMED2-DT	0.629551	7.59301e-61	postive
H2AC1	AC068790.2	0.61876	2.89227e-58	postive
CAMK2A	AL162727.1	0.62942	8.17137e-61	postive
CAMK2A	LINC02484	0.652837	8.88648e-67	postive
CFLAR	AC007566.1	0.620641	1.04344e-58	postive
JMJD7-PLA2G4B	AC007566.1	0.810324	9.58017e-127	postive
PLA2G4B	AC007566.1	0.649325	7.53092e-66	postive
IRF9	AC007566.1	0.690368	1.59152e-77	postive
H2AC1	AC022778.1	0.663355	1.24212e-69	postive
TRAF5	AC012645.3	0.66474	5.12405e-70	postive
IRF9	AC012645.3	0.674143	1.10421e-72	postive
ZBP1	AC012645.3	0.663674	1.01365e-69	postive
CAMK2A	AL032819.1	0.641835	6.53969e-64	postive
CAMK2A	NPAS2-AS1	0.66669	1.46061e-70	postive
JMJD7-PLA2G4B	C1orf220	0.697655	8.3506e-80	postive
IRF9	C1orf220	0.646735	3.5755e-65	postive
H2AC1	AC025164.2	0.607051	1.41348e-55	postive
JMJD7-PLA2G4B	IGBP1-AS1	0.694364	9.12015e-79	postive
IRF9	IGBP1-AS1	0.647972	1.70264e-65	postive
CAMK2A	LINC01841	0.673072	2.24858e-72	postive
JMJD7-PLA2G4B	AC034236.2	0.610042	2.97873e-56	postive
H2AC1	AL050343.3	0.66107	5.29938e-69	postive
JAK2	AC060766.7	0.604817	4.47512e-55	postive
H2AC1	AC119800.1	0.782401	1.58066e-112	postive
CAMK2A	AC011471.2	0.666005	2.27259e-70	postive
USP21	LINC01011	0.616133	1.18716e-57	postive
IFNAR2	IL10RB-DT	0.748847	5.29494e-98	postive
CAMK2A	AC092809.3	0.640452	1.47036e-63	postive
RNF31	AC004771.2	0.62856	1.32324e-60	postive
JMJD7-PLA2G4B	AC004771.2	0.613768	4.1836e-57	postive
TYK2	AC004771.2	0.642638	4.07615e-64	postive
H2AC1	AC012557.2	0.67172	5.48968e-72	postive
JMJD7-PLA2G4B	LINC01311	0.618609	3.13765e-58	postive
IRF9	LINC01311	0.64993	5.22393e-66	postive
CAMK2A	AC093206.1	0.67131	7.19085e-72	postive
JMJD7-PLA2G4B	AL138921.1	0.670863	9.64554e-72	postive
IRF9	AL138921.1	0.673086	2.22666e-72	postive
H2AX	APCDD1L-DT	0.646961	3.12394e-65	postive
JMJD7-PLA2G4B	LINC02145	0.612311	9.03986e-57	postive
TRPM7	AC011524.1	0.664245	7.03309e-70	postive
PLA2G4F	SNRK-AS1	0.657066	6.5304e-68	postive
H2AC1	AL157392.1	0.64582	6.17719e-65	postive
H2AC1	FGF14-AS1	0.643466	2.49998e-64	postive
CAMK2A	AL355001.1	0.617683	5.16733e-58	postive
H2AC1	AC104232.1	0.635791	2.1921e-62	postive
CYBB	AC145098.1	0.602329	1.59743e-54	postive
JMJD7-PLA2G4B	AC027682.4	0.614225	3.28152e-57	postive
JMJD7-PLA2G4B	LENG8-AS1	0.813969	8.94636e-129	postive
PLA2G4B	LENG8-AS1	0.710087	7.39628e-84	postive
TYK2	LENG8-AS1	0.635751	2.24245e-62	postive
IRF9	LENG8-AS1	0.743776	5.23856e-96	postive
JMJD7-PLA2G4B	AL031320.2	0.638689	4.10885e-63	postive
H2AC1	AL031320.2	0.682858	3.03368e-75	postive
CAMK2A	AC140847.2	0.633411	8.55206e-62	postive
PLA2G4F	AC148477.4	0.764569	1.66169e-104	postive
FTL	LINC01857	0.622015	4.93491e-59	postive
JMJD7-PLA2G4B	AC233728.1	0.682634	3.53945e-75	postive
IRF9	AC233728.1	0.666561	1.58817e-70	postive
H2AC1	AC004832.4	0.648118	1.55919e-65	postive
JMJD7-PLA2G4B	AC009084.1	0.61996	1.51032e-58	postive
H2AC1	CLDN10-AS1	0.71851	9.97254e-87	postive
H2AC1	Z98749.1	0.635215	3.05106e-62	postive
CASP1	USP30-AS1	0.615215	1.93763e-57	postive
FASLG	USP30-AS1	0.727313	7.6649e-90	postive
IFNG	USP30-AS1	0.616367	1.0471e-57	postive
STAT1	USP30-AS1	0.63294	1.11868e-61	postive
CAMK2A	LINC02585	0.68141	8.19611e-75	postive
TRAF5	AC079015.1	0.624706	1.12632e-59	postive
IRF9	AC079015.1	0.608903	5.40221e-56	postive
JMJD7-PLA2G4B	AC092143.3	0.682118	5.04563e-75	postive
PLA2G4B	AC092143.3	0.618608	3.13908e-58	postive
IRF9	AC092143.3	0.67473	7.47224e-73	postive
CAMK2A	AF038458.2	0.607731	9.93515e-56	postive
TRAF5	RUSC1-AS1	0.605473	3.19331e-55	postive
JMJD7-PLA2G4B	RUSC1-AS1	0.879246	4.44055e-175	postive
PLA2G4B	RUSC1-AS1	0.751524	4.4796e-99	postive
TYK2	RUSC1-AS1	0.614295	3.1617e-57	postive
IRF9	RUSC1-AS1	0.811267	2.88854e-127	postive
USP21	RUSC1-AS1	0.628396	1.45019e-60	postive
TRAF5	LINC00861	0.73829	6.69285e-94	postive
STAT4	LINC00861	0.701342	5.5164e-81	postive
IRF9	LINC00861	0.615429	1.72879e-57	postive
CAMK2A	LINC02255	0.675397	4.78769e-73	postive
H2AC1	AL161725.1	0.717247	2.72841e-86	postive
CAMK2A	LINC02507	0.627614	2.24471e-60	postive
CAMK2A	LINC02340	0.674507	8.66907e-73	postive
JMJD7-PLA2G4B	LINC01534	0.662198	2.59284e-69	postive
H2AC1	AC110296.1	0.742114	2.30736e-95	postive
CYBB	AC002091.1	0.61827	3.76818e-58	postive
NLRP3	AC002091.1	0.62388	1.77498e-59	postive
CASP1	AC002091.1	0.616293	1.0897e-57	postive
H2AC1	AC018462.1	0.637772	6.9929e-63	postive
CAMK2A	AL138720.1	0.628094	1.71696e-60	postive
H2AC1	AL121895.1	0.712321	1.31146e-84	postive
CAMK2A	AC092068.1	0.652342	1.2031e-66	postive
TRPM7	IDI2-AS1	0.609639	3.67823e-56	postive
JMJD7-PLA2G4B	MANEA-DT	0.638804	3.84236e-63	postive
H2AC1	MANEA-DT	0.630964	3.42553e-61	postive
H2AC1	AC025031.4	0.71504	1.56234e-85	postive
H2AC1	AL117339.3	0.618944	2.61856e-58	postive
JMJD7-PLA2G4B	AL109811.1	0.695393	4.33546e-79	postive
PLA2G4B	AL109811.1	0.752753	1.42593e-99	postive
IRF9	AL109811.1	0.665287	3.60745e-70	postive
CAMK2A	AP001099.1	0.608408	6.98842e-56	postive
H2AC1	ARHGAP26-IT1	0.752226	2.33274e-99	postive
CAMK2A	AL355490.3	0.600882	3.3316e-54	postive
JMJD7-PLA2G4B	GRPEL2-AS1	0.624208	1.48234e-59	postive
H2AC1	AC079760.1	0.73659	2.93329e-93	postive
CAMK2A	AL451062.1	0.626036	5.39622e-60	postive
JMJD7-PLA2G4B	AC092119.2	0.680918	1.14709e-74	postive
IRF9	AC092119.2	0.679759	2.52748e-74	postive
H2AC1	AL731568.1	0.619448	1.99318e-58	postive
JMJD7-PLA2G4B	AC108134.3	0.675344	4.95872e-73	postive
TYK2	AC108134.3	0.608274	7.49449e-56	postive
IRF9	AC108134.3	0.686969	1.7477e-76	postive
H2AC1	AC007601.2	0.634221	5.38845e-62	postive
PLA2G4F	AL512363.1	0.634082	5.83339e-62	postive
CAMK2A	AC087501.3	0.658113	3.39767e-68	postive
JMJD7-PLA2G4B	AL034550.1	0.690573	1.37614e-77	postive
CAMK2A	LINC00618	0.68162	7.0961e-75	postive
H2AC1	AC022973.4	0.609435	4.09249e-56	postive
CAMK2A	AC024592.1	0.639969	1.94988e-63	postive
CAMK2A	AL022326.1	0.67818	7.37456e-74	postive
H2AC1	AP003471.1	0.600993	3.1501e-54	postive
CAMK2A	AC003986.3	0.702462	2.39808e-81	postive
CAMK2A	AL356417.1	0.675266	5.22589e-73	postive
JMJD7-PLA2G4B	AC060780.1	0.722711	3.36998e-88	postive
JMJD7-PLA2G4B	LINC00653	0.658752	2.27776e-68	postive
IRF9	LINC00653	0.666101	2.13696e-70	postive
RNF31	AC026471.1	0.610459	2.39445e-56	postive
RNF31	AC012313.1	0.672484	3.31575e-72	postive
H2AC1	AC012464.3	0.649004	9.14386e-66	postive
H2AC1	AC084032.1	0.612285	9.16591e-57	postive
H2AC1	DOCK4-AS1	0.723736	1.45981e-88	postive
PLA2G4F	AL035530.1	0.663797	9.37109e-70	postive
ZBP1	AC007569.1	0.808973	5.28192e-126	postive
JMJD7-PLA2G4B	MAP3K14-AS1	0.679438	3.14434e-74	postive
IRF9	MAP3K14-AS1	0.655195	2.08337e-67	postive
H2AC1	AC011442.1	0.723706	1.49636e-88	postive
H2AC1	AC007728.3	0.627943	1.86784e-60	postive
TRAF5	LINC00528	0.616336	1.06458e-57	postive
RIPK3	LINC00528	0.622858	3.11106e-59	postive
IRF9	LINC00528	0.63979	2.16535e-63	postive
ZBP1	LINC00528	0.600354	4.35373e-54	postive
CAMK2A	AL359538.1	0.636851	1.19085e-62	postive
JMJD7-PLA2G4B	AP006621.2	0.786518	1.72947e-114	postive
PLA2G4B	AP006621.2	0.646105	5.21097e-65	postive
IRF9	AP006621.2	0.669121	3.01656e-71	postive
HMGB1	AL158206.1	0.600906	3.29218e-54	postive
CAMK2A	AC116003.1	0.676013	3.17017e-73	postive
CAMK2A	AC025176.1	0.659366	1.55058e-68	postive
PPID	AC005291.1	0.609492	3.97211e-56	postive
H2AX	AC005291.1	0.695879	3.04677e-79	postive
PLA2G4F	LINC01387	0.692601	3.23904e-78	postive
CAMK2A	AC003087.1	0.675656	4.0253e-73	postive
H2AC1	AC127024.4	0.622967	2.93064e-59	postive
CAMK2A	AC005330.1	0.628285	1.54344e-60	postive
CAMK2A	AC023813.3	0.624459	1.29093e-59	postive
CAMK2A	AC244453.1	0.693559	1.62901e-78	postive
H2AC1	AC090948.3	0.695379	4.37698e-79	postive
JMJD7-PLA2G4B	AC004951.4	0.605825	2.6636e-55	postive
H2AC1	TBL1XR1-AS1	0.719063	6.40466e-87	postive
JMJD7-PLA2G4B	NFYC-AS1	0.800723	1.33197e-121	postive
PLA2G4B	NFYC-AS1	0.601256	2.75714e-54	postive
IRF9	NFYC-AS1	0.71111	3.35493e-84	postive
CAMK2A	AC105020.2	0.679355	3.3271e-74	postive
CAMK2A	LINC02278	0.620835	9.39299e-59	postive
H2AC1	MIRLET7A1HG	0.667149	1.08605e-70	postive
FASLG	AC068196.1	0.634969	3.51232e-62	postive
IFNG	AC068196.1	0.600303	4.46789e-54	postive
JMJD7-PLA2G4B	RNF213-AS1	0.649102	8.61682e-66	postive
H2AC1	AC091826.3	0.669565	2.2567e-71	postive
CAMK2A	AL513314.2	0.66923	2.80876e-71	postive
H2AC1	AF107885.2	0.605388	3.33611e-55	postive
CAMK2A	AL139819.1	0.605218	3.6418e-55	postive
H2AC1	AC110769.2	0.647643	2.07419e-65	postive
CAMK2A	AC004584.1	0.656186	1.12811e-67	postive
CAMK2A	AL049747.1	0.677993	8.36454e-74	postive
CFLAR	AC091185.1	0.612003	1.06355e-56	postive
JMJD7-PLA2G4B	AC091185.1	0.76287	8.86512e-104	postive
IRF9	AC091185.1	0.695	5.7595e-79	postive
STAT2	AL731567.1	0.618634	3.09491e-58	postive
CAMK2A	AP003555.1	0.670941	9.16275e-72	postive
H2AC1	AC012181.1	0.658019	3.60386e-68	postive
JMJD7-PLA2G4B	AC004918.5	0.604875	4.34326e-55	postive
PLA2G4B	AC048382.1	0.604446	5.41353e-55	postive
CAMK2A	Z98885.2	0.670102	1.58904e-71	postive
CAMK2A	LINC02574	0.642107	5.57081e-64	postive
CAMK2A	HMGA1P4	0.656815	7.63114e-68	postive
CHMP4A	LIPE-AS1	0.636757	1.25672e-62	postive
H2AJ	LIPE-AS1	0.620129	1.37872e-58	postive
JMJD7-PLA2G4B	AL359504.1	0.649614	6.32164e-66	postive
IRF9	AL359504.1	0.636701	1.29852e-62	postive
PLA2G4F	AC103563.7	0.623215	2.55854e-59	postive
CAMK2A	AC016597.2	0.627802	2.02069e-60	postive
ZBP1	DTNB-AS1	0.712332	1.30046e-84	postive
CAMK2A	AC009145.2	0.65562	1.6021e-67	postive
H2AC1	DISC1-IT1	0.661656	3.65752e-69	postive
CAMK2A	AC138811.1	0.663683	1.00735e-69	postive
PLA2G4F	GAS6-DT	0.639391	2.73211e-63	postive
TRAF5	LINC02325	0.604689	4.77909e-55	postive
STAT4	LINC02325	0.629005	1.03108e-60	postive
H2AC1	LINC02097	0.687516	1.19068e-76	postive
CAMK2A	LINC01030	0.664856	4.75512e-70	postive
CAMK2A	LINC02663	0.675899	3.4216e-73	postive
BIRC2	AC073073.2	0.658216	3.18607e-68	postive
XIAP	AC073073.2	0.658368	2.89754e-68	postive
MAPK8	AC073073.2	0.654376	3.45332e-67	postive
HMGB1	AC073073.2	0.619208	2.27017e-58	postive
IFNAR1	AC073073.2	0.673697	1.48481e-72	postive
EIF2AK2	AC073073.2	0.673126	2.16967e-72	postive
H2AZ2	AC073073.2	0.672292	3.76619e-72	postive
H2AC1	AL136982.3	0.619558	1.87813e-58	postive
CAMK2A	DACT3-AS1	0.716929	3.51112e-86	postive
JMJD7-PLA2G4B	TMEM147-AS1	0.740882	6.87242e-95	postive
PLA2G4B	TMEM147-AS1	0.617555	5.53515e-58	postive
IRF9	TMEM147-AS1	0.724752	6.35299e-89	postive
PLA2G4B	AC135050.3	0.65333	6.57049e-67	postive
IRF9	AC135050.3	0.666481	1.67215e-70	postive
H2AC1	AL139407.1	0.662597	2.01276e-69	postive
CAMK2A	AC000068.1	0.659537	1.39223e-68	postive
JMJD7-PLA2G4B	AC034102.6	0.74018	1.27564e-94	postive
IRF9	AC034102.6	0.650486	3.72762e-66	postive
IRF9	U62317.2	0.714627	2.16254e-85	postive
H2AC1	SLC9A9-AS1	0.782096	2.19784e-112	postive
JMJD7-PLA2G4B	AC092123.1	0.69015	1.85841e-77	postive
PLA2G4B	AC092123.1	0.642741	3.8355e-64	postive
MAPK8	AC005670.3	0.617061	7.21852e-58	postive
CHMP3	AC005670.3	0.601725	2.17225e-54	postive
VPS4B	AC005670.3	0.610093	2.90023e-56	postive
TRPM7	AC005670.3	0.607975	8.75549e-56	postive
JAK1	AC005670.3	0.628822	1.14242e-60	postive
STAT5B	AC005670.3	0.641245	9.24302e-64	postive
H2AC1	AL450226.1	0.659154	1.77033e-68	postive
JMJD7-PLA2G4B	AL021707.1	0.691321	8.08319e-78	postive
IRF9	AL021707.1	0.65667	8.35265e-68	postive
CAMK2D	LINC00571	0.633502	8.12138e-62	postive
H2AC1	AC004832.5	0.656996	6.82151e-68	postive
H2AC1	AC025430.1	0.621028	8.45407e-59	postive
JMJD7-PLA2G4B	AC087289.2	0.720046	2.91102e-87	postive
PLA2G4B	AC087289.2	0.637049	1.06213e-62	postive
IRF9	AC087289.2	0.743568	6.31357e-96	postive
CAMK2A	AC132938.3	0.678651	5.36261e-74	postive
H2AC1	LINC01699	0.630315	4.93979e-61	postive
TRAF5	AL135818.1	0.644617	1.26402e-64	postive
FASLG	AL135818.1	0.803918	2.78492e-123	postive
IFNG	AL135818.1	0.656992	6.83883e-68	postive
STAT1	AL135818.1	0.603611	8.30294e-55	postive
CAMK2A	AC008115.1	0.67227	3.82065e-72	postive
H2AC1	AC097634.1	0.743821	5.03117e-96	postive
CAMK2A	ADD3-AS1	0.626791	3.54878e-60	postive
PLA2G4F	AC021087.4	0.711755	2.03581e-84	postive
JMJD7-PLA2G4B	AL391684.1	0.728676	2.46124e-90	postive
IRF9	AL391684.1	0.656223	1.10245e-67	postive
PLA2G4B	AL008582.1	0.604798	4.51871e-55	postive
CAMK2A	VPS33B-DT	0.689276	3.44915e-77	postive
H2AC1	AL034349.1	0.607016	1.43974e-55	postive
H2AC1	AC010976.1	0.607275	1.25884e-55	postive
JMJD7-PLA2G4B	AC010201.2	0.729132	1.6814e-90	postive
MAPK8	SEPTIN7-DT	0.683848	1.53189e-75	postive
JMJD7-PLA2G4B	AP003096.1	0.756574	3.88918e-101	postive
PLA2G4B	AP003096.1	0.614499	2.83801e-57	postive
IRF9	AP003096.1	0.654883	2.52588e-67	postive
XIAP	AC004112.1	0.631387	2.69804e-61	postive
CYLD	AC004112.1	0.618397	3.51846e-58	postive
CFLAR	AC004112.1	0.630158	5.3964e-61	postive
MAPK8	AC004112.1	0.607403	1.17824e-55	postive
JAK2	AC004112.1	0.640456	1.46711e-63	postive
EIF2AK2	AC004112.1	0.648538	1.21101e-65	postive
TLR3	AC004112.1	0.608864	5.51264e-56	postive
H2AC1	AC010761.3	0.691165	9.03134e-78	postive
CAMK2A	AL009050.1	0.683005	2.74124e-75	postive
CAMK2A	MZF1-AS1	0.619573	1.86281e-58	postive
H2AC1	AC087620.1	0.746082	6.57332e-97	postive
H2AC1	BACH1-IT1	0.772439	5.89671e-108	postive
JMJD7-PLA2G4B	AP001469.2	0.678448	6.15024e-74	postive
JMJD7-PLA2G4B	AC074138.1	0.601022	3.10447e-54	postive
JMJD7-PLA2G4B	AC021078.1	0.68024	1.82272e-74	postive
JMJD7-PLA2G4B	AL513320.1	0.618665	3.04431e-58	postive
IRF9	AL513320.1	0.67947	3.07712e-74	postive
JMJD7-PLA2G4B	MRPS9-AS1	0.697264	1.11132e-79	postive
IRF9	MRPS9-AS1	0.654196	3.8585e-67	postive
TRAF5	LINC00539	0.731224	2.89268e-91	postive
FASLG	LINC00539	0.615287	1.86446e-57	postive
H2AC1	AP001554.1	0.644698	1.20458e-64	postive
CAMK2A	FO393418.1	0.716114	6.69558e-86	postive
CAMK2A	AC005529.1	0.656153	1.15171e-67	postive
CAMK2A	AC079322.1	0.603963	6.93486e-55	postive
JMJD7-PLA2G4B	AC037487.4	0.639586	2.43882e-63	postive
PLA2G4F	AC009061.1	0.729971	8.31274e-91	postive
CAMK2A	AC009127.1	0.656038	1.23653e-67	postive
MAPK8	U91328.1	0.602353	1.57857e-54	postive
CAMK2A	AC003965.2	0.66985	1.8738e-71	postive
BIRC2	AP001372.2	0.605673	2.8816e-55	postive
MAPK8	AP001372.2	0.653415	6.23748e-67	postive
MAPK9	AP001372.2	0.634745	3.99332e-62	postive
CHMP3	AP001372.2	0.616994	7.48136e-58	postive
VPS4B	AP001372.2	0.695045	5.57624e-79	postive
HMGB1	AP001372.2	0.641475	8.07785e-64	postive
IFNAR1	AP001372.2	0.717543	2.15505e-86	postive
EIF2AK2	AP001372.2	0.632975	1.09633e-61	postive
TLR3	AP001372.2	0.636058	1.88037e-62	postive
H2AZ2	AP001372.2	0.629002	1.03305e-60	postive
CAMK2A	LINC02664	0.669286	2.70852e-71	postive
CAMK2A	AL121829.1	0.674419	9.18942e-73	postive
JMJD7-PLA2G4B	AP000355.1	0.633452	8.35512e-62	postive
MAPK8	AP001486.2	0.76243	1.36413e-103	postive
CHMP3	AP001486.2	0.611065	1.74264e-56	postive
VPS4B	AP001486.2	0.698603	4.16899e-80	postive
HMGB1	AP001486.2	0.67508	5.9151e-73	postive
IFNAR1	AP001486.2	0.66822	5.42049e-71	postive
EIF2AK2	AP001486.2	0.66734	9.59261e-71	postive
H2AZ2	AP001486.2	0.605347	3.40852e-55	postive
CAMK2A	AC079360.1	0.678419	6.27382e-74	postive
[truncated: 877 more rows]
