# Supplementary material for: A novel necroptosis-related long noncoding RNA model for predicting clinical features, immune characteristics, and therapeutic response in clear cell renal cell carcinoma
Source: Front Immunol. 2023 Aug 2;14:1230267. doi: 10.3389/fimmu.2023.1230267 (PMC10433381; doi:10.3389/fimmu.2023.1230267)
Supplement: Supplementary file 2 [file Table_2.xlsx]

## Sheet: Sheet1
Supplementary Table 2 | The necroptosis-related prognosis DElncRNAs.
Gene	HR	HR.95L	HR.95H	P value
AC092301.1	1.50531	1.19947	1.88913	0.000416308
AC091946.2	1.305	1.115	1.52738	0.000913708
AL138724.2	1.21684	1.12676	1.31413	5.69109e-07
PINK1-AS	0.863939	0.798441	0.93481	0.000277118
AL031670.1	1.15428	1.07139	1.24359	0.00016093
ADAMTSL4-AS2	1.06245	1.02562	1.10061	0.00076455
DGUOK-AS1	1.31195	1.2114	1.42085	2.49763e-11
AC074117.1	1.19449	1.11052	1.28481	1.76329e-06
AC040162.3	1.40448	1.22196	1.61426	1.73418e-06
Z84485.1	1.19299	1.11908	1.27178	6.37691e-08
AC026362.1	6.16086	3.31842	11.4381	8.43077e-09
AC023908.3	1.80381	1.40355	2.31821	4.06169e-06
AC018809.1	1.49559	1.25643	1.78027	5.96188e-06
AL159169.3	1.99957	1.45152	2.75454	2.23609e-05
LINC02019	1.44332	1.21978	1.70782	1.92008e-05
CTBP1-DT	0.908698	0.860731	0.959337	0.000539569
TNFRSF10A-AS1	0.92778	0.890736	0.966365	0.000311317
AC010809.2	1.36432	1.1993	1.55205	2.32386e-06
AC015802.5	1.21411	1.088	1.35484	0.000525717
AC027796.4	1.10373	1.06446	1.14446	9.32456e-08
AC234582.1	1.18572	1.10033	1.27772	7.91167e-06
ASB16-AS1	1.09596	1.04859	1.14547	4.80921e-05
IL21R-AS1	4.43794	2.50249	7.87029	3.43095e-07
LINC01711	1.06403	1.04861	1.07968	7.95855e-17
PRMT5-AS1	2.77353	1.65169	4.65733	0.000114585
AL021368.1	1.52853	1.20031	1.94649	0.000580888
RNF139-AS1	1.78844	1.45136	2.20382	4.87525e-08
AC069360.1	1.24239	1.11042	1.39005	0.000151866
YEATS2-AS1	1.31587	1.1835	1.46306	3.88997e-07
AC112721.2	1.07883	1.04924	1.10926	8.93481e-08
AL078581.2	0.827063	0.763002	0.896502	3.91081e-06
AL133355.1	0.857217	0.808034	0.909394	3.2147e-07
AC025165.1	1.61979	1.34836	1.94585	2.54968e-07
OTUD6B-AS1	0.938541	0.912175	0.965669	1.28369e-05
AF196972.1	1.23691	1.13287	1.35051	2.10529e-06
CD27-AS1	1.0339	1.02178	1.04616	3.0172e-08
AC008870.2	1.29014	1.17955	1.4111	2.52479e-08
AC133644.1	1.0086	1.00387	1.01336	0.0003587
AC008105.1	2.21522	1.72876	2.83856	3.23545e-10
AC068724.2	2.90635	1.63723	5.15926	0.000268781
AC018690.1	1.24064	1.11563	1.37965	6.91123e-05
AC018653.3	1.07015	1.03628	1.10513	3.60286e-05
MCCC1-AS1	1.17848	1.09969	1.26292	3.29161e-06
AL662797.2	1.70305	1.42007	2.04241	9.31249e-09
AL513218.1	1.26446	1.17184	1.3644	1.48646e-09
AL158071.5	0.284177	0.15054	0.536444	0.000103967
AC009120.2	1.08434	1.04325	1.12704	3.98143e-05
AP001160.1	1.21012	1.13103	1.29475	3.19752e-08
AC098484.1	0.847749	0.798362	0.90019	6.90903e-08
AC005387.1	1.31758	1.18781	1.46153	1.85337e-07
AC010201.1	1.18945	1.10433	1.28112	4.65659e-06
KDM4A-AS1	1.39029	1.22873	1.57309	1.7125e-07
AL139123.1	1.55336	1.35095	1.7861	6.29513e-10
INE1	1.07247	1.03188	1.11465	0.0003793
MED8-AS1	1.28617	1.18096	1.40076	7.47343e-09
LMNTD2-AS1	1.01772	1.00918	1.02632	4.34158e-05
AL133243.3	1.37436	1.17192	1.61177	9.17656e-05
PCED1B-AS1	1.03943	1.01695	1.0624	0.000526107
AC125494.1	2.52996	1.50153	4.26279	0.000488418
EIF3J-DT	0.917885	0.882832	0.95433	1.61093e-05
AC069281.2	1.28186	1.17801	1.39488	8.40047e-09
AC005332.6	0.976776	0.965748	0.987929	4.98193e-05
AC093673.1	1.01257	1.00571	1.01947	0.000313347
AL596094.1	1.0805	1.04334	1.11899	1.45154e-05
LINC00926	1.19706	1.11265	1.28787	1.42828e-06
LINC00894	1.2485	1.14771	1.35815	2.37048e-07
AC004148.1	1.07427	1.03959	1.11011	1.88163e-05
AC129510.1	1.14905	1.08664	1.21506	1.08446e-06
AC010761.1	1.09497	1.04656	1.14562	8.40885e-05
AC004817.2	1.02527	1.01046	1.04029	0.000772823
AL133215.2	2.04264	1.70163	2.45199	1.801e-14
AC068726.1	3.20582	1.723	5.96478	0.000235644
LINC00941	1.11383	1.0808	1.14786	2.23182e-12
AL355488.1	1.08909	1.05599	1.12323	5.95686e-08
UGDH-AS1	0.776101	0.692056	0.870354	1.46137e-05
AL139041.1	1.55713	1.22712	1.97591	0.000268285
PTOV1-AS2	1.04441	1.02346	1.06578	2.62533e-05
AC004817.3	1.02209	1.01034	1.03396	0.000210609
AC093627.1	1.12913	1.07185	1.18946	4.81977e-06
LINC01089	1.0818	1.0513	1.11318	7.10159e-08
AL136987.1	1.04268	1.02043	1.06542	0.000146646
AC026471.4	1.02637	1.01291	1.04002	0.000112078
AC005104.1	1.08734	1.04178	1.1349	0.000126012
AL161452.1	1.46099	1.17363	1.81872	0.000692024
AC008764.8	1.28734	1.1606	1.42791	1.78261e-06
AC116021.1	1.94767	1.65804	2.2879	4.84268e-16
AL031705.1	1.49715	1.1917	1.8809	0.000527636
AC008735.2	1.02984	1.01427	1.04564	0.000154184
ASMTL-AS1	1.02816	1.01672	1.03973	1.15372e-06
AC009690.2	1.33125	1.14252	1.55115	0.000244389
AC034229.4	1.41549	1.20516	1.66252	2.29885e-05
LINC00115	1.17544	1.09635	1.26024	5.40485e-06
AC009022.1	1.18109	1.0997	1.2685	4.90137e-06
AL133410.1	1.30671	1.18007	1.44693	2.69602e-07
SLC16A12-AS1	0.732037	0.609074	0.879823	0.000885456
ZKSCAN2-DT	1.17666	1.10111	1.25739	1.54985e-06
AC005785.1	1.2968	1.20191	1.39918	2.03368e-11
AC022973.5	1.51464	1.22459	1.87339	0.000129164
AC020907.4	1.11933	1.07548	1.16496	3.21505e-08
MYOSLID	1.03161	1.02009	1.04326	5.56188e-08
AC048344.4	1.13066	1.07002	1.19474	1.26286e-05
AC016773.2	1.23802	1.17942	1.29952	6.12112e-18
AC012360.3	1.25755	1.12028	1.41165	0.000101978
AC018647.2	0.928802	0.89005	0.969242	0.000681983
HM13-IT1	1.10484	1.05716	1.15467	9.44051e-06
AC005332.5	1.10792	1.05136	1.16753	0.000126516
AC092718.4	1.03602	1.02085	1.05142	2.58826e-06
DPP9-AS1	1.27312	1.1056	1.46601	0.000794503
AC020558.2	1.18955	1.09873	1.28787	1.84027e-05
AP002807.1	1.12619	1.08552	1.16838	2.41076e-10
AL162586.1	1.0791	1.04076	1.11886	3.72115e-05
AC006435.2	1.12258	1.06093	1.18782	6.01381e-05
AC073896.4	1.01103	1.00525	1.01684	0.000178064
AL731577.2	0.593367	0.488871	0.720198	1.28516e-07
AC007743.1	0.831766	0.766533	0.902551	9.85073e-06
AC099850.4	1.03226	1.02077	1.04387	2.68806e-08
AC010326.3	1.04018	1.02475	1.05585	2.39411e-07
CR559946.2	1.55604	1.23693	1.95747	0.000159528
AL158834.2	1.68177	1.38675	2.03955	1.27537e-07
AC114316.1	0.646002	0.504075	0.827888	0.000556005
LINC02362	1.13013	1.06979	1.19387	1.24368e-05
LINC02422	1.48831	1.20658	1.83583	0.000204129
GARS1-DT	1.107	1.04531	1.17233	0.00051168
OGFR-AS1	1.31374	1.14492	1.50746	0.000100888
LINC02604	1.06562	1.04255	1.0892	1.25258e-08
LINC00893	1.11911	1.04971	1.19311	0.000571203
LINC01355	1.1431	1.09149	1.19716	1.39847e-08
AC011462.4	1.0686	1.04153	1.09638	4.02078e-07
SNHG29	0.997956	0.996742	0.999171	0.000985994
AC013451.2	1.30975	1.19	1.44155	3.47338e-08
AC109446.3	1.41775	1.18239	1.69996	0.000164033
NFE4	1.00509	1.00227	1.00791	0.000391407
PSPC1-AS2	1.18488	1.09251	1.28507	4.1987e-05
AC232271.1	1.14777	1.07811	1.22194	1.60341e-05
AC084781.1	1.26008	1.10103	1.44211	0.000785234
AC009948.2	1.52451	1.20178	1.93391	0.000511933
MIR155HG	1.02598	1.01333	1.03879	5.07318e-05
AC132872.1	1.04797	1.02457	1.0719	4.7769e-05
AC025580.3	0.83298	0.75518	0.918795	0.000259347
AC005034.6	0.886554	0.829881	0.947098	0.000353458
AC244197.2	1.11988	1.06809	1.17418	2.77537e-06
LINC00174	1.08369	1.04496	1.12385	1.50352e-05
AC073575.4	1.37965	1.17015	1.62665	0.000128229
LINC01583	1.14202	1.07122	1.2175	4.76454e-05
AC012236.1	1.05271	1.02415	1.08206	0.000251957
AC010327.6	1.6251	1.23357	2.1409	0.00055545
AL159169.2	1.23422	1.10772	1.37517	0.00013662
AC132872.2	1.89323	1.4413	2.48687	4.50079e-06
AC026401.3	1.06923	1.05159	1.08717	3.10886e-15
AC091057.1	1.55232	1.293	1.86365	2.41254e-06
AC027601.2	1.62471	1.34177	1.9673	6.64388e-07
UBL7-AS1	0.749743	0.640068	0.878211	0.000357837
AC005387.2	1.2478	1.12964	1.37832	1.29041e-05
AC127502.2	1.06821	1.04179	1.0953	2.41361e-07
LINC00342	1.04812	1.02858	1.06804	9.89297e-07
AC010883.1	1.07151	1.03256	1.11193	0.000256311
AC003102.1	1.10976	1.05574	1.16655	4.31203e-05
TRAM2-AS1	0.931299	0.903272	0.960195	4.98689e-06
AC005224.2	2.44848	1.44946	4.13607	0.000815036
LINC00327	1.0487	1.02146	1.07666	0.000398309
AC015922.2	0.976313	0.963957	0.988828	0.000225266
AC008750.1	1.20434	1.08897	1.33193	0.000295751
RFPL3S	2.18401	1.68833	2.82521	2.72014e-09
AL683807.1	1.1086	1.05779	1.16185	1.65335e-05
AC073655.2	1.23747	1.12902	1.35634	5.28384e-06
AC012645.4	1.29635	1.16149	1.44686	3.63669e-06
AC004466.1	1.72619	1.27266	2.34134	0.000447561
BX293535.1	1.11342	1.06547	1.16354	1.72283e-06
IGBP1-AS1	1.40369	1.21981	1.6153	2.20778e-06
AC034236.2	1.13932	1.07447	1.20808	1.28716e-05
LINC01311	1.32912	1.1985	1.47398	7.01798e-08
AL138921.1	1.66943	1.28175	2.17436	0.000144061
APCDD1L-DT	1.03138	1.02173	1.04112	1.1716e-10
AC027682.4	2.24748	1.70546	2.96176	8.85902e-09
LENG8-AS1	1.0372	1.01747	1.05731	0.000193097
AC233728.1	1.19244	1.08909	1.3056	0.000141784
AC092143.3	1.71883	1.42827	2.06849	9.8731e-09
RUSC1-AS1	1.0807	1.03563	1.12774	0.000356458
AL117339.3	2.05043	1.35617	3.10009	0.000662982
AC092119.2	1.25246	1.15954	1.35283	1.0432e-08
LINC00653	1.18077	1.11542	1.24995	1.06497e-08
AC007569.1	1.26755	1.12253	1.4313	0.000131006
AL158206.1	0.944004	0.914896	0.974037	0.000310726
AC005291.1	1.05741	1.03309	1.0823	2.56551e-06
AC004951.4	3.0365	1.89368	4.86902	4.01977e-06
LINC02278	0.182221	0.0673173	0.493252	0.000805267
AL731567.1	1.10198	1.06146	1.14405	3.77364e-07
AL359504.1	1.21176	1.11126	1.32134	1.37239e-05
TMEM147-AS1	1.12698	1.07334	1.1833	1.54964e-06
AC135050.3	1.06169	1.03322	1.09095	1.58743e-05
U62317.2	1.02341	1.01512	1.03176	2.42601e-08
AC005670.3	0.874518	0.818685	0.934159	6.7946e-05
LINC00571	0.763949	0.652036	0.89507	0.000863463
AC087289.2	1.7258	1.39365	2.13711	5.63606e-07
AC097634.1	1.51168	1.23645	1.84817	5.58136e-05
AL391684.1	1.17423	1.07176	1.2865	0.0005661
SEPTIN7-DT	0.700867	0.589366	0.833463	5.80663e-05
AL513320.1	1.1034	1.05377	1.15537	2.78188e-05
MRPS9-AS1	1.32321	1.14639	1.52731	0.000129897
U91328.1	0.846	0.788994	0.907124	2.61902e-06
AP001372.2	0.885204	0.846608	0.92556	8.28226e-08
AC012615.6	1.12605	1.05212	1.20519	0.000612022
AL354836.1	1.0224	1.01247	1.03244	8.71513e-06
AC009283.1	1.05213	1.02577	1.07916	8.65893e-05
EMX2OS	0.970871	0.961922	0.979903	3.92151e-10
COL18A1-AS1	0.271806	0.142476	0.518533	7.72394e-05
AC010542.6	1.08595	1.04894	1.12427	3.16197e-06
AC008543.1	0.479443	0.326885	0.703201	0.000168705
ZRANB2-AS2	0.141952	0.0487346	0.413471	0.00034483
AC048341.1	1.18749	1.09214	1.29116	5.72489e-05
KIF1C-AS1	1.32261	1.19811	1.46006	2.9728e-08
AL022238.3	1.18855	1.07983	1.30821	0.000416853
LINC02454	1.234	1.1624	1.31001	5.40586e-12
AC083967.1	1.01436	1.0086	1.02015	9.12842e-07
AC087741.1	1.10627	1.05837	1.15634	7.74429e-06
AC015813.1	1.06274	1.0319	1.0945	5.12785e-05
AC022762.2	1.28351	1.1346	1.45197	7.27996e-05
AC005291.2	1.03903	1.02416	1.05411	1.93349e-07
AL021707.8	1.06707	1.02701	1.1087	0.000884321
NARF-IT1	1.25389	1.12456	1.39811	4.63417e-05
AL117379.1	1.09798	1.06124	1.136	7.33575e-08
AC002553.1	1.09329	1.04157	1.14758	0.000309753
AC079922.2	1.25842	1.17674	1.34576	1.90082e-11
AC009148.1	2.71806	1.87362	3.94308	1.38186e-07
AC040934.1	1.461	1.19549	1.78549	0.000211575
LINC02513	1.20053	1.13301	1.27208	6.09084e-10
AC093278.2	0.955667	0.939902	0.971697	9.14147e-08
AC016737.1	1.38641	1.22832	1.56485	1.22864e-07
AC004943.3	3.58184	2.07477	6.18362	4.65503e-06
AL139089.1	1.18448	1.10628	1.26819	1.18104e-06
H1FX-AS1	1.22146	1.08572	1.37417	0.00087404
AC084018.1	1.03536	1.01577	1.05533	0.000362709
AL022328.3	1.19961	1.09607	1.31293	7.76055e-05
CAPN10-DT	1.29011	1.16392	1.42999	1.2335e-06
AC242426.2	0.701008	0.570506	0.861362	0.000725064
AL031186.1	1.16164	1.07509	1.25515	0.000148947
AL023653.1	1.2998	1.15969	1.45683	6.6077e-06
AP000442.1	1.17167	1.06749	1.28602	0.000854684
AL391244.2	1.17636	1.10866	1.2482	7.83914e-08
AC004253.1	1.15241	1.07464	1.2358	6.91327e-05
AL355607.1	1.17405	1.08784	1.26708	3.72368e-05
AC139256.3	1.35569	1.14032	1.61175	0.000565847
RAP2C-AS1	0.667854	0.544241	0.819544	0.000110803
LINC02154	1.01617	1.00908	1.02332	7.21082e-06
AL451050.2	1.63429	1.38775	1.92462	3.91819e-09
LINC00460	1.03496	1.02595	1.04406	1.34368e-14
PICSAR	1.06798	1.04019	1.09651	1.01291e-06
AATBC	1.25753	1.1034	1.43319	0.000592742
CDK6-AS1	1.12549	1.08641	1.16598	5.51509e-11
ITGB2-AS1	1.04735	1.02279	1.0725	0.000132998
AC145285.6	1.68981	1.35164	2.11258	4.12879e-06
AL360181.2	1.04245	1.0191	1.06634	0.000322843
AL135999.1	1.1174	1.05598	1.18239	0.000119035
AC109460.3	1.75025	1.39686	2.19304	1.14705e-06
AC073655.1	1.28873	1.11544	1.48894	0.000575887
LINC00158	1.31732	1.13117	1.53409	0.000391519
AC005306.1	1.30727	1.1554	1.4791	2.11502e-05
AC004034.1	1.39198	1.23138	1.57352	1.23976e-07
FSIP2-AS1	1.44097	1.23399	1.68268	3.88635e-06
SGMS1-AS1	0.648953	0.546267	0.770942	8.65546e-07
WDFY3-AS2	0.903066	0.865392	0.942379	2.73627e-06
AC017083.1	1.48231	1.26493	1.73704	1.14678e-06
LINC01160	1.77444	1.38703	2.27007	5.03901e-06
AC020931.1	1.90151	1.43877	2.51307	6.27674e-06
LINC01671	0.986077	0.980869	0.991314	2.11953e-07
AL592211.1	1.47924	1.22393	1.78781	5.11626e-05
LINC02657	1.04357	1.02744	1.05995	8.00828e-08
AC022915.1	1.33227	1.17055	1.51634	1.39312e-05
AC034213.1	1.12567	1.07666	1.1769	1.86265e-07
LINC02062	1.13245	1.05381	1.21695	0.000705535
AC092118.2	1.19028	1.09025	1.29948	0.000100516
AC245884.8	1.07224	1.03813	1.10746	2.34545e-05
ZNF433-AS1	1.6967	1.35891	2.11845	3.04802e-06
AC008105.3	1.12716	1.0782	1.17834	1.273e-07
AL021707.6	1.04205	1.02002	1.06457	0.000158282
UBE2Q1-AS1	1.26758	1.12055	1.43389	0.000163566
AL442128.2	1.65832	1.30807	2.10234	2.93332e-05
AC004816.1	1.02803	1.01177	1.04455	0.000675709
AC243960.1	1.09956	1.04608	1.15576	0.000190738
AC024060.2	1.10537	1.07606	1.13548	2.73412e-13
AC097641.2	1.40533	1.23919	1.59375	1.15314e-07
RRN3P2	1.27418	1.12311	1.44557	0.000167884
ACTN1-AS1	1.38966	1.20319	1.60502	7.59595e-06
CCDC18-AS1	1.05626	1.03221	1.08088	3.19731e-06
AC132192.2	1.14849	1.09385	1.20585	2.59289e-08
