# Supplementary material for: A novel necroptosis-related long noncoding RNA model for predicting clinical features, immune characteristics, and therapeutic response in clear cell renal cell carcinoma
Source: Front Immunol. 2023 Aug 2;14:1230267. doi: 10.3389/fimmu.2023.1230267 (PMC10433381; doi:10.3389/fimmu.2023.1230267)
Supplement: Supplementary file 3 [file Table_3.xlsx]

## Sheet: Sheet1
Supplementary Table 3 | Details on the grouping of TCGA-KIRC patients.
Group	Id	Age	Gender	Grade	Stage	T	M	N
Train cohort	TCGA-B0-5699	<=65	MALE	G1-2	Stage I-II	T1-2	M0	N0
Train cohort	TCGA-A3-3380	<=65	MALE	G1-2	Stage I-II	T1-2	M0	N0
Train cohort	TCGA-BP-4353	<=65	MALE	G1-2	Stage I-II	T1-2	M0	N0
Train cohort	TCGA-AK-3425	>65	MALE	G1-2	Stage I-II	T1-2	M0	N0
Train cohort	TCGA-CZ-5986	<=65	MALE	G3-4	Stage I-II	T1-2	M0	N0
Train cohort	TCGA-A3-3385	<=65	FEMALE	G1-2	Stage I-II	T1-2	M0	N0
Train cohort	TCGA-BP-4964	<=65	FEMALE	G1-2	Stage I-II	T1-2	M0	N0
Train cohort	TCGA-A3-3362	<=65	FEMALE	G1-2	Stage I-II	T1-2	M0	N0
Train cohort	TCGA-B0-5110	>65	FEMALE	G1-2	Stage I-II	T1-2	M0	N0
Train cohort	TCGA-B0-5120	>65	FEMALE	G1-2	Stage I-II	T1-2	M0	N0
Train cohort	TCGA-B8-4154	>65	FEMALE	G1-2	Stage I-II	T1-2	M0	N0
Train cohort	TCGA-A3-3359	>65	FEMALE	G1-2	Stage I-II	T1-2	M0	N0
Train cohort	TCGA-AK-3450	>65	FEMALE	G1-2	Stage I-II	T1-2	M0	N0
Train cohort	TCGA-B8-5545	<=65	MALE	G1-2	Stage I-II	T1-2	M0	N0
Train cohort	TCGA-A3-3387	<=65	MALE	G1-2	Stage I-II	T1-2	M0	N0
Train cohort	TCGA-B0-5697	<=65	MALE	G1-2	Stage I-II	T1-2	M0	N0
Train cohort	TCGA-A3-3376	<=65	MALE	G1-2	Stage I-II	T1-2	M0	N0
Train cohort	TCGA-B8-4619	<=65	MALE	G1-2	Stage I-II	T1-2	M0	N0
Train cohort	TCGA-B0-5700	>65	MALE	G1-2	Stage I-II	T1-2	M0	N0
Train cohort	TCGA-B0-4823	>65	MALE	G1-2	Stage I-II	T1-2	M0	N0
Train cohort	TCGA-B0-4824	<=65	FEMALE	G3-4	Stage I-II	T1-2	M0	N0
Train cohort	TCGA-B8-4148	<=65	FEMALE	G3-4	Stage I-II	T1-2	M0	N0
Train cohort	TCGA-BP-5182	<=65	MALE	G3-4	Stage I-II	T1-2	M0	N0
Train cohort	TCGA-CJ-6030	<=65	MALE	G3-4	Stage I-II	T1-2	M0	N0
Train cohort	TCGA-BP-4986	>65	MALE	G3-4	Stage I-II	T1-2	M0	N0
Train cohort	TCGA-AK-3427	<=65	MALE	unknown	Stage I-II	T1-2	M0	N0
Train cohort	TCGA-B8-5546	<=65	FEMALE	G1-2	Stage I-II	T1-2	M0	N0
Train cohort	TCGA-A3-3374	<=65	FEMALE	G1-2	Stage I-II	T1-2	M0	N0
Train cohort	TCGA-BP-4326	<=65	FEMALE	G1-2	Stage I-II	T1-2	M0	N0
Train cohort	TCGA-B0-5695	<=65	FEMALE	G1-2	Stage I-II	T1-2	M0	N0
Train cohort	TCGA-B0-5119	<=65	FEMALE	G1-2	Stage I-II	T1-2	M0	N0
Train cohort	TCGA-CZ-4856	<=65	FEMALE	G1-2	Stage I-II	T1-2	M0	N0
Train cohort	TCGA-BP-4340	>65	FEMALE	G1-2	Stage I-II	T1-2	M0	N0
Train cohort	TCGA-BP-4170	>65	FEMALE	G1-2	Stage I-II	T1-2	M0	N0
Train cohort	TCGA-B0-4833	>65	FEMALE	G1-2	Stage I-II	T1-2	M0	N0
Train cohort	TCGA-B2-5633	<=65	MALE	G1-2	Stage I-II	T1-2	M0	N0
Train cohort	TCGA-B0-5121	<=65	MALE	G1-2	Stage I-II	T1-2	M0	N0
Train cohort	TCGA-CW-6088	<=65	MALE	G1-2	Stage I-II	T1-2	M0	N0
Train cohort	TCGA-CZ-4854	>65	MALE	G1-2	Stage I-II	T1-2	M0	N0
Train cohort	TCGA-BP-4158	>65	MALE	G1-2	Stage I-II	T1-2	M0	N0
Train cohort	TCGA-BP-4159	>65	MALE	G1-2	Stage I-II	T1-2	M0	N0
Train cohort	TCGA-B0-5702	>65	MALE	G1-2	Stage I-II	T1-2	M0	N0
Train cohort	TCGA-CJ-4874	>65	FEMALE	G3-4	Stage I-II	T1-2	M0	N0
Train cohort	TCGA-BP-4968	<=65	MALE	G3-4	Stage I-II	T1-2	M0	N0
Train cohort	TCGA-BP-4338	<=65	MALE	G3-4	Stage I-II	T1-2	M0	N0
Train cohort	TCGA-B8-5549	<=65	MALE	G3-4	Stage I-II	T1-2	M0	N0
Train cohort	TCGA-A3-3313	<=65	MALE	G3-4	Stage I-II	T1-2	M0	N0
Train cohort	TCGA-B8-4621	<=65	MALE	G3-4	Stage I-II	T1-2	M0	N0
Train cohort	TCGA-A3-3367	>65	MALE	G3-4	Stage I-II	T1-2	M0	N0
Train cohort	TCGA-B0-5703	>65	MALE	G3-4	Stage I-II	T1-2	M0	N0
Train cohort	TCGA-CJ-4872	<=65	MALE	G3-4	Stage I-II	T1-2	M0	N0
Train cohort	TCGA-B4-5844	<=65	FEMALE	G1-2	Stage I-II	T1-2	M0	N0
Train cohort	TCGA-BP-4327	>65	FEMALE	G1-2	Stage I-II	T1-2	M0	N0
Train cohort	TCGA-B0-5706	<=65	MALE	G1-2	Stage I-II	T1-2	M0	N0
Train cohort	TCGA-BP-5007	<=65	MALE	G1-2	Stage I-II	T1-2	M0	N0
Train cohort	TCGA-A3-3363	<=65	MALE	G1-2	Stage I-II	T1-2	M0	N0
Train cohort	TCGA-BP-4173	<=65	MALE	G3-4	Stage I-II	T1-2	M0	N0
Train cohort	TCGA-AK-3451	<=65	MALE	G3-4	Stage I-II	T1-2	M0	N0
Train cohort	TCGA-A3-3357	<=65	MALE	G3-4	Stage I-II	T1-2	M0	N0
Train cohort	TCGA-CZ-5451	>65	MALE	G3-4	Stage I-II	T1-2	M0	N0
Train cohort	TCGA-A3-3343	>65	MALE	G3-4	Stage I-II	T1-2	M0	N0
Train cohort	TCGA-BP-5199	<=65	MALE	G3-4	Stage I-II	T1-2	M0	N0
Train cohort	TCGA-AK-3433	<=65	FEMALE	unknown	Stage I-II	T1-2	M0	N0
Train cohort	TCGA-A3-3351	<=65	MALE	G1-2	Stage I-II	T1-2	M0	N0
Train cohort	TCGA-A3-3335	<=65	MALE	G3-4	Stage I-II	T1-2	M0	N0
Train cohort	TCGA-BP-4330	<=65	FEMALE	G1-2	Stage III-IV	T3-4	M0	N0
Train cohort	TCGA-B0-5113	>65	FEMALE	G1-2	Stage III-IV	T3-4	M0	N0
Train cohort	TCGA-B8-4620	>65	FEMALE	G1-2	Stage III-IV	T3-4	M0	N0
Train cohort	TCGA-B0-5075	>65	FEMALE	G1-2	Stage III-IV	T3-4	M0	N0
Train cohort	TCGA-BP-4332	<=65	MALE	G1-2	Stage III-IV	T3-4	M0	N0
Train cohort	TCGA-B0-5108	<=65	MALE	G1-2	Stage III-IV	T3-4	M0	N0
Train cohort	TCGA-BP-4160	>65	MALE	G1-2	Stage III-IV	T3-4	M0	N0
Train cohort	TCGA-BP-5191	>65	MALE	G1-2	Stage III-IV	T3-4	M0	N0
Train cohort	TCGA-B8-5163	<=65	FEMALE	G3-4	Stage III-IV	T3-4	M0	N0
Train cohort	TCGA-B0-4710	>65	FEMALE	G3-4	Stage III-IV	T3-4	M0	N0
Train cohort	TCGA-B0-5085	>65	FEMALE	G3-4	Stage III-IV	T3-4	M0	N0
Train cohort	TCGA-CJ-4636	<=65	MALE	G3-4	Stage III-IV	T3-4	M0	N0
Train cohort	TCGA-BP-4989	<=65	MALE	G3-4	Stage III-IV	T3-4	M0	N0
Train cohort	TCGA-B0-4696	<=65	MALE	G3-4	Stage III-IV	T3-4	M0	N0
Train cohort	TCGA-CJ-4894	<=65	MALE	G3-4	Stage III-IV	T3-4	M0	N0
Train cohort	TCGA-B8-5164	<=65	MALE	G3-4	Stage III-IV	T3-4	M0	N0
Train cohort	TCGA-BP-4166	>65	MALE	G3-4	Stage III-IV	T3-4	M0	N0
Train cohort	TCGA-B0-4842	>65	FEMALE	G3-4	Stage III-IV	T3-4	M0	N0
Train cohort	TCGA-CZ-5467	>65	FEMALE	G3-4	Stage III-IV	T3-4	M0	N0
Train cohort	TCGA-CJ-4640	<=65	MALE	G3-4	Stage III-IV	T3-4	M0	N0
Train cohort	TCGA-BP-5010	<=65	MALE	G3-4	Stage III-IV	T3-4	M0	N0
Train cohort	TCGA-B0-5696	>65	MALE	G3-4	Stage III-IV	T3-4	M0	N0
Train cohort	TCGA-BP-4985	>65	MALE	G3-4	Stage III-IV	T3-4	M0	N0
Train cohort	TCGA-B0-5097	<=65	FEMALE	G1-2	Stage III-IV	T3-4	M0	N0
Train cohort	TCGA-A3-3308	>65	FEMALE	G1-2	Stage III-IV	T3-4	M0	N0
Train cohort	TCGA-B0-5081	>65	FEMALE	G1-2	Stage III-IV	T3-4	M0	N0
Train cohort	TCGA-AK-3428	<=65	MALE	G1-2	Stage III-IV	T3-4	M0	N0
Train cohort	TCGA-CZ-4863	<=65	FEMALE	G3-4	Stage III-IV	T3-4	M0	N0
Train cohort	TCGA-B0-5692	>65	FEMALE	G3-4	Stage III-IV	T3-4	M0	N0
Train cohort	TCGA-B0-5713	>65	FEMALE	G3-4	Stage III-IV	T3-4	M0	N0
Train cohort	TCGA-BP-4346	<=65	MALE	G3-4	Stage III-IV	T3-4	M0	N0
Train cohort	TCGA-BP-4345	<=65	MALE	G3-4	Stage III-IV	T3-4	M0	N0
Train cohort	TCGA-A3-3307	>65	MALE	G3-4	Stage III-IV	T3-4	M0	N0
Train cohort	TCGA-B0-4817	>65	MALE	G3-4	Stage III-IV	T3-4	M0	N0
Train cohort	TCGA-BP-4770	>65	FEMALE	G3-4	Stage III-IV	T3-4	M0	N0
Train cohort	TCGA-B0-5092	<=65	FEMALE	G3-4	Stage III-IV	T1-2	M1	N0
Train cohort	TCGA-G6-A5PC	<=65	FEMALE	G3-4	Stage III-IV	T1-2	M1	N0
Train cohort	TCGA-CZ-5454	<=65	MALE	G1-2	Stage III-IV	T1-2	M1	N0
Train cohort	TCGA-B0-5712	>65	FEMALE	G3-4	Stage III-IV	T1-2	M1	N0
Train cohort	TCGA-B0-5115	<=65	MALE	G3-4	Stage III-IV	T1-2	M1	N0
Train cohort	TCGA-B0-5107	<=65	FEMALE	G3-4	Stage III-IV	T1-2	M1	N0
Train cohort	TCGA-B4-5377	>65	FEMALE	G3-4	Stage III-IV	T3-4	M1	N0
Train cohort	TCGA-B0-4846	<=65	MALE	G1-2	Stage III-IV	T3-4	M1	N0
Train cohort	TCGA-CW-5591	<=65	MALE	G1-2	Stage III-IV	T3-4	M1	N0
Train cohort	TCGA-CJ-4904	<=65	FEMALE	G3-4	Stage III-IV	T3-4	M1	N0
Train cohort	TCGA-B0-4701	>65	FEMALE	G3-4	Stage III-IV	T3-4	M1	N0
Train cohort	TCGA-B8-4143	>65	FEMALE	G3-4	Stage III-IV	T3-4	M1	N0
Train cohort	TCGA-CJ-4868	<=65	MALE	G3-4	Stage III-IV	T3-4	M1	N0
Train cohort	TCGA-CZ-4857	<=65	MALE	G3-4	Stage III-IV	T3-4	M1	N0
Train cohort	TCGA-B0-5080	<=65	MALE	G3-4	Stage III-IV	T3-4	M1	N0
Train cohort	TCGA-CJ-6033	<=65	FEMALE	G3-4	Stage III-IV	T3-4	M1	N0
Train cohort	TCGA-BP-4787	<=65	FEMALE	G3-4	Stage III-IV	T3-4	M1	N0
Train cohort	TCGA-B0-4703	<=65	MALE	G3-4	Stage III-IV	T3-4	M1	N0
Train cohort	TCGA-BP-4771	<=65	MALE	G3-4	Stage III-IV	T3-4	M1	N0
Train cohort	TCGA-BP-4798	>65	MALE	G3-4	unknown	T3-4	M1	N0
Train cohort	TCGA-CW-5585	<=65	MALE	G1-2	Stage III-IV	T3-4	M1	N0
Train cohort	TCGA-B0-5094	<=65	MALE	G1-2	Stage III-IV	T3-4	M1	N0
Train cohort	TCGA-B0-4814	<=65	MALE	G3-4	Stage III-IV	T3-4	M1	N0
Train cohort	TCGA-B0-4690	<=65	MALE	G3-4	Stage III-IV	T3-4	M1	N0
Train cohort	TCGA-B0-4699	>65	MALE	G3-4	Stage III-IV	T3-4	M1	N0
Train cohort	TCGA-G6-A8L7	>65	FEMALE	G3-4	Stage I-II	T1-2	unknown	N0
Train cohort	TCGA-B8-A54H	>65	FEMALE	G3-4	Stage I-II	T1-2	unknown	N0
Train cohort	TCGA-DV-A4VX	<=65	MALE	G3-4	Stage III-IV	T3-4	unknown	N0
Train cohort	TCGA-BP-4970	<=65	MALE	G3-4	Stage III-IV	T1-2	M0	N1
Train cohort	TCGA-A3-3347	>65	FEMALE	G1-2	Stage III-IV	T1-2	M0	N1
Train cohort	TCGA-CW-5584	>65	MALE	G3-4	Stage III-IV	T3-4	M0	N1
Train cohort	TCGA-B0-5109	>65	MALE	G3-4	Stage III-IV	T3-4	M0	N1
Train cohort	TCGA-B0-5084	<=65	MALE	G3-4	Stage III-IV	T3-4	M1	N1
Train cohort	TCGA-EU-5904	<=65	FEMALE	G1-2	Stage I-II	T1-2	M0	unknown
Train cohort	TCGA-A3-3383	<=65	MALE	G1-2	Stage I-II	T1-2	M0	unknown
Train cohort	TCGA-A3-3311	<=65	MALE	G1-2	Stage I-II	T1-2	M0	unknown
Train cohort	TCGA-EU-5905	>65	FEMALE	G3-4	Stage I-II	T1-2	M0	unknown
Train cohort	TCGA-AS-3778	<=65	MALE	G1-2	Stage I-II	T1-2	M0	unknown
Train cohort	TCGA-A3-3326	<=65	MALE	G1-2	Stage I-II	T1-2	M0	unknown
Train cohort	TCGA-DV-5569	<=65	FEMALE	G1-2	Stage I-II	T1-2	M0	unknown
Train cohort	TCGA-CW-5583	<=65	FEMALE	G1-2	Stage I-II	T1-2	M0	unknown
Train cohort	TCGA-DV-5575	<=65	FEMALE	G1-2	Stage I-II	T1-2	M0	unknown
Train cohort	TCGA-BP-4775	<=65	FEMALE	G1-2	Stage I-II	T1-2	M0	unknown
Train cohort	TCGA-BP-4784	>65	FEMALE	G1-2	Stage I-II	T1-2	M0	unknown
Train cohort	TCGA-CZ-4865	>65	FEMALE	G1-2	Stage I-II	T1-2	M0	unknown
Train cohort	TCGA-CW-5588	>65	FEMALE	G1-2	Stage I-II	T1-2	M0	unknown
Train cohort	TCGA-BP-5176	>65	FEMALE	G1-2	Stage I-II	T1-2	M0	unknown
Train cohort	TCGA-BP-5194	<=65	MALE	G1-2	Stage I-II	T1-2	M0	unknown
Train cohort	TCGA-BP-4758	<=65	MALE	G1-2	Stage I-II	T1-2	M0	unknown
Train cohort	TCGA-A3-3322	<=65	MALE	G1-2	Stage I-II	T1-2	M0	unknown
Train cohort	TCGA-CW-5589	<=65	MALE	G1-2	Stage I-II	T1-2	M0	unknown
Train cohort	TCGA-A3-3325	<=65	MALE	G1-2	Stage I-II	T1-2	M0	unknown
Train cohort	TCGA-BP-5187	<=65	MALE	G1-2	Stage I-II	T1-2	M0	unknown
Train cohort	TCGA-AK-3460	<=65	MALE	G1-2	Stage I-II	T1-2	M0	unknown
Train cohort	TCGA-BP-4769	<=65	MALE	G1-2	Stage I-II	T1-2	M0	unknown
Train cohort	TCGA-BP-4177	<=65	MALE	G1-2	Stage I-II	T1-2	M0	unknown
Train cohort	TCGA-AK-3461	>65	MALE	G1-2	Stage I-II	T1-2	M0	unknown
Train cohort	TCGA-B2-5635	>65	MALE	G1-2	Stage I-II	T1-2	M0	unknown
Train cohort	TCGA-BP-5168	>65	MALE	G1-2	Stage I-II	T1-2	M0	unknown
Train cohort	TCGA-BP-5173	>65	MALE	G1-2	Stage I-II	T1-2	M0	unknown
Train cohort	TCGA-B2-5636	>65	MALE	G1-2	Stage I-II	T1-2	M0	unknown
Train cohort	TCGA-CZ-4853	>65	MALE	G1-2	Stage I-II	T1-2	M0	unknown
Train cohort	TCGA-CJ-4886	<=65	FEMALE	G3-4	Stage I-II	T1-2	M0	unknown
Train cohort	TCGA-BP-4807	<=65	MALE	G3-4	Stage I-II	T1-2	M0	unknown
Train cohort	TCGA-BP-4777	<=65	MALE	G3-4	Stage I-II	T1-2	M0	unknown
Train cohort	TCGA-BP-4998	<=65	MALE	G3-4	Stage I-II	T1-2	M0	unknown
Train cohort	TCGA-AK-3440	<=65	MALE	G3-4	Stage I-II	T1-2	M0	unknown
Train cohort	TCGA-BP-5175	<=65	MALE	G3-4	Stage I-II	T1-2	M0	unknown
Train cohort	TCGA-BP-4781	>65	MALE	G3-4	Stage I-II	T1-2	M0	unknown
Train cohort	TCGA-B2-4099	>65	MALE	G3-4	Stage I-II	T1-2	M0	unknown
Train cohort	TCGA-CJ-6027	>65	MALE	G3-4	Stage I-II	T1-2	M0	unknown
Train cohort	TCGA-A3-3320	<=65	FEMALE	G1-2	Stage I-II	T1-2	M0	unknown
Train cohort	TCGA-A3-3323	<=65	MALE	G1-2	Stage I-II	T1-2	M0	unknown
Train cohort	TCGA-B8-5552	<=65	FEMALE	G1-2	Stage I-II	T1-2	M0	unknown
Train cohort	TCGA-BP-5181	<=65	FEMALE	G1-2	Stage I-II	T1-2	M0	unknown
Train cohort	TCGA-CJ-4920	<=65	FEMALE	G1-2	Stage I-II	T1-2	M0	unknown
Train cohort	TCGA-B0-5117	<=65	MALE	G1-2	Stage I-II	T1-2	M0	unknown
Train cohort	TCGA-EU-5906	<=65	MALE	G1-2	Stage I-II	T1-2	M0	unknown
Train cohort	TCGA-BP-4804	<=65	MALE	G1-2	Stage I-II	T1-2	M0	unknown
Train cohort	TCGA-BP-4176	<=65	MALE	G1-2	Stage I-II	T1-2	M0	unknown
Train cohort	TCGA-AK-3434	>65	MALE	G1-2	Stage I-II	T1-2	M0	unknown
Train cohort	TCGA-B2-3924	>65	MALE	G1-2	Stage I-II	T1-2	M0	unknown
Train cohort	TCGA-CJ-5686	<=65	FEMALE	G3-4	Stage I-II	T1-2	M0	unknown
Train cohort	TCGA-CJ-4893	>65	FEMALE	G3-4	Stage I-II	T1-2	M0	unknown
Train cohort	TCGA-BP-5000	<=65	MALE	G3-4	Stage I-II	T1-2	M0	unknown
Train cohort	TCGA-AK-3458	<=65	MALE	G3-4	Stage I-II	T1-2	M0	unknown
Train cohort	TCGA-CJ-4635	<=65	MALE	G3-4	Stage I-II	T1-2	M0	unknown
Train cohort	TCGA-A3-3324	<=65	MALE	G3-4	Stage I-II	T1-2	M0	unknown
Train cohort	TCGA-BP-5009	<=65	MALE	G3-4	Stage I-II	T1-2	M0	unknown
Train cohort	TCGA-B0-5812	<=65	MALE	G3-4	Stage I-II	T1-2	M0	unknown
Train cohort	TCGA-CJ-6031	<=65	MALE	G3-4	Stage I-II	T1-2	M0	unknown
Train cohort	TCGA-BP-4977	<=65	MALE	G3-4	Stage I-II	T1-2	M0	unknown
Train cohort	TCGA-BP-4963	<=65	MALE	G3-4	Stage I-II	T1-2	M0	unknown
Train cohort	TCGA-CJ-5683	>65	MALE	G3-4	Stage I-II	T1-2	M0	unknown
Train cohort	TCGA-AK-3454	>65	MALE	G3-4	Stage I-II	T1-2	M0	unknown
Train cohort	TCGA-BP-5189	<=65	MALE	G3-4	Stage I-II	T1-2	M0	unknown
Train cohort	TCGA-BP-4992	>65	MALE	G3-4	Stage I-II	T1-2	M0	unknown
Train cohort	TCGA-CJ-5689	>65	MALE	G3-4	Stage I-II	T1-2	M0	unknown
Train cohort	TCGA-AK-3465	>65	FEMALE	unknown	Stage I-II	T1-2	M0	unknown
Train cohort	TCGA-AK-3453	<=65	FEMALE	G1-2	Stage I-II	T1-2	M0	unknown
Train cohort	TCGA-B2-3923	<=65	MALE	G1-2	Stage I-II	T1-2	M0	unknown
Train cohort	TCGA-CZ-5453	>65	MALE	G1-2	Stage I-II	T1-2	M0	unknown
Train cohort	TCGA-AK-3447	>65	MALE	G1-2	Stage I-II	T1-2	M0	unknown
Train cohort	TCGA-AK-3431	<=65	FEMALE	G3-4	Stage I-II	T1-2	M0	unknown
Train cohort	TCGA-CJ-6032	<=65	FEMALE	G3-4	Stage I-II	T1-2	M0	unknown
Train cohort	TCGA-A3-3316	<=65	MALE	G3-4	Stage I-II	T1-2	M0	unknown
Train cohort	TCGA-CJ-4912	<=65	MALE	G3-4	Stage I-II	T1-2	M0	unknown
Train cohort	TCGA-CZ-4858	<=65	MALE	G3-4	Stage I-II	T1-2	M0	unknown
Train cohort	TCGA-BP-5200	<=65	MALE	G3-4	Stage I-II	T1-2	M0	unknown
Train cohort	TCGA-B0-4822	>65	MALE	G3-4	Stage I-II	T1-2	M0	unknown
Train cohort	TCGA-B2-4101	<=65	MALE	G3-4	Stage I-II	T1-2	M0	unknown
Train cohort	TCGA-BP-4164	<=65	FEMALE	G1-2	Stage III-IV	T3-4	M0	unknown
Train cohort	TCGA-CJ-4878	>65	FEMALE	G1-2	Stage III-IV	T3-4	M0	unknown
Train cohort	TCGA-BP-4167	<=65	MALE	G1-2	Stage III-IV	T3-4	M0	unknown
Train cohort	TCGA-BP-4341	>65	MALE	G1-2	Stage III-IV	T3-4	M0	unknown
Train cohort	TCGA-B0-5709	<=65	FEMALE	G3-4	Stage III-IV	T3-4	M0	unknown
Train cohort	TCGA-BP-4981	>65	FEMALE	G3-4	Stage III-IV	T3-4	M0	unknown
Train cohort	TCGA-CJ-4881	<=65	MALE	G3-4	Stage III-IV	T3-4	M0	unknown
Train cohort	TCGA-BP-4973	<=65	MALE	G3-4	Stage III-IV	T3-4	M0	unknown
Train cohort	TCGA-B0-4849	<=65	MALE	G3-4	Stage III-IV	T3-4	M0	unknown
Train cohort	TCGA-CJ-4882	<=65	MALE	G3-4	Stage III-IV	T3-4	M0	unknown
Train cohort	TCGA-AK-3445	>65	MALE	G3-4	Stage III-IV	T3-4	M0	unknown
Train cohort	TCGA-EU-5907	>65	MALE	G3-4	Stage III-IV	T3-4	M0	unknown
Train cohort	TCGA-BP-4355	<=65	FEMALE	G3-4	Stage III-IV	T3-4	M0	unknown
Train cohort	TCGA-BP-4983	>65	FEMALE	G3-4	Stage III-IV	T3-4	M0	unknown
Train cohort	TCGA-CW-6097	<=65	MALE	G3-4	Stage III-IV	T3-4	M0	unknown
Train cohort	TCGA-B0-4706	<=65	MALE	G3-4	Stage III-IV	T3-4	M0	unknown
Train cohort	TCGA-B0-4707	<=65	MALE	G3-4	Stage III-IV	T3-4	M0	unknown
Train cohort	TCGA-B0-4713	>65	FEMALE	G1-2	Stage III-IV	T3-4	M0	unknown
Train cohort	TCGA-BP-4347	>65	MALE	G1-2	Stage III-IV	T3-4	M0	unknown
Train cohort	TCGA-AK-3455	>65	FEMALE	G3-4	Stage III-IV	T3-4	M0	unknown
Train cohort	TCGA-CJ-5676	<=65	MALE	G3-4	Stage III-IV	T3-4	M0	unknown
Train cohort	TCGA-B0-5711	<=65	MALE	G3-4	Stage III-IV	T3-4	M0	unknown
Train cohort	TCGA-B0-4848	<=65	MALE	G3-4	Stage III-IV	T3-4	M0	unknown
Train cohort	TCGA-B0-4813	>65	MALE	G3-4	Stage III-IV	T3-4	M0	unknown
Train cohort	TCGA-B0-4694	>65	MALE	G3-4	Stage III-IV	T3-4	M0	unknown
Train cohort	TCGA-CJ-5679	>65	MALE	G3-4	Stage III-IV	T3-4	M0	unknown
Train cohort	TCGA-B0-5402	<=65	MALE	G3-4	Stage III-IV	T3-4	M0	unknown
Train cohort	TCGA-B0-4698	>65	MALE	G3-4	Stage III-IV	T3-4	M0	unknown
Train cohort	TCGA-B0-4841	<=65	MALE	G3-4	Stage III-IV	T1-2	M1	unknown
Train cohort	TCGA-B0-4828	>65	MALE	G3-4	Stage III-IV	T1-2	M1	unknown
Train cohort	TCGA-CJ-4637	<=65	FEMALE	G3-4	Stage III-IV	T1-2	M1	unknown
Train cohort	TCGA-CJ-5681	<=65	FEMALE	G3-4	Stage III-IV	T3-4	M1	unknown
Train cohort	TCGA-B0-4844	<=65	MALE	G3-4	Stage III-IV	T3-4	M1	unknown
Train cohort	TCGA-CJ-6028	<=65	MALE	G3-4	Stage III-IV	T3-4	M1	unknown
Train cohort	TCGA-CJ-4871	<=65	MALE	G3-4	Stage III-IV	T3-4	M1	unknown
Train cohort	TCGA-BP-5178	>65	MALE	G3-4	Stage III-IV	T3-4	M1	unknown
Train cohort	TCGA-B0-4714	>65	MALE	G3-4	Stage III-IV	T3-4	M1	unknown
Train cohort	TCGA-B0-4819	<=65	FEMALE	G3-4	Stage III-IV	T3-4	M1	unknown
Train cohort	TCGA-CZ-5455	<=65	MALE	G3-4	Stage III-IV	T3-4	M1	unknown
Train cohort	TCGA-B0-4700	<=65	MALE	G3-4	Stage III-IV	T3-4	M1	unknown
Train cohort	TCGA-T7-A92I	<=65	FEMALE	G1-2	Stage I-II	T1-2	unknown	unknown
Train cohort	TCGA-A3-A6NJ	<=65	FEMALE	G1-2	Stage I-II	T1-2	unknown	unknown
Train cohort	TCGA-MM-A84U	<=65	FEMALE	G1-2	Stage I-II	T1-2	unknown	unknown
Train cohort	TCGA-A3-A8CQ	<=65	FEMALE	G1-2	Stage I-II	T1-2	unknown	unknown
Train cohort	TCGA-DV-A4VZ	<=65	MALE	G1-2	Stage I-II	T1-2	unknown	unknown
Train cohort	TCGA-A3-A8OV	>65	MALE	G1-2	Stage I-II	T1-2	unknown	unknown
Train cohort	TCGA-A3-A6NI	<=65	MALE	G3-4	Stage I-II	T1-2	unknown	unknown
Train cohort	TCGA-GK-A6C7	>65	FEMALE	unknown	Stage I-II	T1-2	unknown	unknown
Train cohort	TCGA-A3-A6NL	<=65	FEMALE	G1-2	Stage I-II	T1-2	unknown	unknown
Train cohort	TCGA-B8-A54E	<=65	FEMALE	G3-4	Stage I-II	T1-2	unknown	unknown
Train cohort	TCGA-G6-A8L8	<=65	FEMALE	G3-4	Stage I-II	T1-2	unknown	unknown
Train cohort	TCGA-B8-A54I	<=65	MALE	G3-4	Stage I-II	T1-2	unknown	unknown
Train cohort	TCGA-MM-A564	>65	MALE	G1-2	Stage I-II	T1-2	unknown	unknown
Train cohort	TCGA-G6-A8L6	<=65	MALE	G3-4	Stage III-IV	T1-2	unknown	unknown
Train cohort	TCGA-B8-A54D	>65	MALE	G1-2	Stage III-IV	T3-4	unknown	unknown
Test cohort	TCGA-B4-5834	<=65	MALE	G1-2	Stage I-II	T1-2	M0	N0
Test cohort	TCGA-CZ-4859	<=65	FEMALE	G1-2	Stage I-II	T1-2	M0	N0
Test cohort	TCGA-B4-5835	<=65	FEMALE	G1-2	Stage I-II	T1-2	M0	N0
Test cohort	TCGA-B0-5705	<=65	FEMALE	G1-2	Stage I-II	T1-2	M0	N0
Test cohort	TCGA-A3-3331	>65	FEMALE	G1-2	Stage I-II	T1-2	M0	N0
Test cohort	TCGA-B0-5104	>65	FEMALE	G1-2	Stage I-II	T1-2	M0	N0
Test cohort	TCGA-B4-5843	<=65	MALE	G1-2	Stage I-II	T1-2	M0	N0
Test cohort	TCGA-B4-5378	<=65	MALE	G1-2	Stage I-II	T1-2	M0	N0
Test cohort	TCGA-A3-3378	<=65	MALE	G3-4	Stage I-II	T1-2	M0	N0
Test cohort	TCGA-BP-5186	<=65	FEMALE	G1-2	Stage I-II	T1-2	M0	N0
Test cohort	TCGA-A3-3358	<=65	FEMALE	G1-2	Stage I-II	T1-2	M0	N0
Test cohort	TCGA-BP-4768	>65	FEMALE	G1-2	Stage I-II	T1-2	M0	N0
Test cohort	TCGA-BP-4795	>65	FEMALE	G1-2	Stage I-II	T1-2	M0	N0
Test cohort	TCGA-B0-4945	>65	FEMALE	G1-2	Stage I-II	T1-2	M0	N0
Test cohort	TCGA-B8-5165	<=65	MALE	G1-2	Stage I-II	T1-2	M0	N0
Test cohort	TCGA-BP-4331	<=65	MALE	G1-2	Stage I-II	T1-2	M0	N0
Test cohort	TCGA-BP-5006	<=65	MALE	G1-2	Stage I-II	T1-2	M0	N0
Test cohort	TCGA-B0-5106	<=65	MALE	G1-2	Stage I-II	T1-2	M0	N0
Test cohort	TCGA-3Z-A93Z	>65	MALE	G1-2	Stage I-II	T1-2	M0	N0
Test cohort	TCGA-B0-5707	<=65	FEMALE	G3-4	Stage I-II	T1-2	M0	N0
Test cohort	TCGA-B8-5159	<=65	FEMALE	G3-4	Stage I-II	T1-2	M0	N0
Test cohort	TCGA-B0-5691	>65	FEMALE	G3-4	Stage I-II	T1-2	M0	N0
Test cohort	TCGA-B0-4834	<=65	MALE	G3-4	Stage I-II	T1-2	M0	N0
Test cohort	TCGA-B0-5083	<=65	MALE	G3-4	Stage I-II	T1-2	M0	N0
Test cohort	TCGA-B0-5077	>65	MALE	G3-4	Stage I-II	T1-2	M0	N0
Test cohort	TCGA-B2-5641	>65	MALE	G3-4	Stage I-II	T1-2	M0	N0
Test cohort	TCGA-BP-4165	<=65	FEMALE	G1-2	Stage I-II	T1-2	M0	N0
Test cohort	TCGA-A3-3349	<=65	FEMALE	G1-2	Stage I-II	T1-2	M0	N0
Test cohort	TCGA-A3-3370	<=65	FEMALE	G1-2	Stage I-II	T1-2	M0	N0
Test cohort	TCGA-B4-5836	<=65	FEMALE	G1-2	Stage I-II	T1-2	M0	N0
Test cohort	TCGA-BP-4756	<=65	FEMALE	G1-2	Stage I-II	T1-2	M0	N0
Test cohort	TCGA-BP-4325	<=65	FEMALE	G1-2	Stage I-II	T1-2	M0	N0
Test cohort	TCGA-BP-4162	<=65	FEMALE	G1-2	Stage I-II	T1-2	M0	N0
Test cohort	TCGA-CJ-4892	<=65	FEMALE	G1-2	Stage I-II	T1-2	M0	N0
Test cohort	TCGA-B8-5553	>65	FEMALE	G1-2	Stage I-II	T1-2	M0	N0
Test cohort	TCGA-B0-4839	>65	FEMALE	G1-2	Stage I-II	T1-2	M0	N0
Test cohort	TCGA-CZ-5988	<=65	MALE	G1-2	Stage I-II	T1-2	M0	N0
Test cohort	TCGA-B0-5399	<=65	MALE	G1-2	Stage I-II	T1-2	M0	N0
Test cohort	TCGA-B0-5710	<=65	MALE	G1-2	Stage I-II	T1-2	M0	N0
Test cohort	TCGA-A3-3329	>65	MALE	G1-2	Stage I-II	T1-2	M0	N0
Test cohort	TCGA-A3-3328	>65	MALE	G1-2	Stage I-II	T1-2	M0	N0
Test cohort	TCGA-A3-3373	<=65	FEMALE	G3-4	Stage I-II	T1-2	M0	N0
Test cohort	TCGA-B8-5551	<=65	FEMALE	G3-4	Stage I-II	T1-2	M0	N0
Test cohort	TCGA-B0-4838	>65	FEMALE	G3-4	Stage I-II	T1-2	M0	N0
Test cohort	TCGA-CZ-5984	<=65	MALE	G3-4	Stage I-II	T1-2	M0	N0
Test cohort	TCGA-B0-5088	<=65	MALE	G3-4	Stage I-II	T1-2	M0	N0
Test cohort	TCGA-B0-4837	<=65	MALE	G3-4	Stage I-II	T1-2	M0	N0
Test cohort	TCGA-A3-3306	>65	MALE	G3-4	Stage I-II	T1-2	M0	N0
Test cohort	TCGA-BP-4995	>65	MALE	G3-4	Stage I-II	T1-2	M0	N0
Test cohort	TCGA-B0-5698	>65	MALE	G3-4	Stage I-II	T1-2	M0	N0
Test cohort	TCGA-BP-5169	>65	MALE	G3-4	Stage I-II	T1-2	M0	N0
Test cohort	TCGA-CJ-4639	<=65	FEMALE	G1-2	Stage I-II	T1-2	M0	N0
Test cohort	TCGA-AK-3429	<=65	FEMALE	G1-2	Stage I-II	T1-2	M0	N0
Test cohort	TCGA-BP-4169	>65	FEMALE	G1-2	Stage I-II	T1-2	M0	N0
Test cohort	TCGA-B0-4852	>65	FEMALE	G1-2	Stage I-II	T1-2	M0	N0
Test cohort	TCGA-CZ-5469	<=65	MALE	G1-2	Stage I-II	T1-2	M0	N0
Test cohort	TCGA-CZ-5985	<=65	MALE	G1-2	Stage I-II	T1-2	M0	N0
Test cohort	TCGA-CZ-5989	<=65	MALE	G1-2	Stage I-II	T1-2	M0	N0
Test cohort	TCGA-A3-3317	>65	MALE	G1-2	Stage I-II	T1-2	M0	N0
Test cohort	TCGA-CZ-5452	>65	MALE	G1-2	Stage I-II	T1-2	M0	N0
Test cohort	TCGA-CZ-5470	>65	FEMALE	G3-4	Stage I-II	T1-2	M0	N0
Test cohort	TCGA-BP-4960	<=65	MALE	G3-4	Stage I-II	T1-2	M0	N0
Test cohort	TCGA-AK-3456	<=65	MALE	G3-4	Stage I-II	T1-2	M0	N0
Test cohort	TCGA-B0-4816	<=65	MALE	G3-4	Stage I-II	T1-2	M0	N0
Test cohort	TCGA-BP-4174	<=65	MALE	G3-4	Stage I-II	T1-2	M0	N0
Test cohort	TCGA-CZ-5456	<=65	MALE	G3-4	Stage I-II	T1-2	M0	N0
Test cohort	TCGA-BP-4342	>65	MALE	G3-4	Stage I-II	T1-2	M0	N0
Test cohort	TCGA-CZ-4864	>65	MALE	G3-4	Stage I-II	T1-2	M0	N0
Test cohort	TCGA-AK-3443	<=65	MALE	unknown	Stage I-II	T1-2	M0	N0
Test cohort	TCGA-CJ-4643	>65	FEMALE	G3-4	Stage I-II	T1-2	M0	N0
Test cohort	TCGA-CJ-4876	<=65	MALE	G3-4	Stage I-II	T1-2	M0	N0
Test cohort	TCGA-B8-4151	<=65	FEMALE	G1-2	Stage III-IV	T3-4	M0	N0
Test cohort	TCGA-BP-4351	<=65	FEMALE	G1-2	Stage III-IV	T3-4	M0	N0
Test cohort	TCGA-BP-4329	>65	MALE	G1-2	Stage III-IV	T3-4	M0	N0
Test cohort	TCGA-BP-4967	>65	MALE	G1-2	Stage III-IV	T3-4	M0	N0
Test cohort	TCGA-BP-4163	<=65	FEMALE	G3-4	Stage III-IV	T3-4	M0	N0
Test cohort	TCGA-CJ-4873	>65	FEMALE	G3-4	Stage III-IV	T3-4	M0	N0
Test cohort	TCGA-BP-4971	<=65	MALE	G3-4	Stage III-IV	T3-4	M0	N0
Test cohort	TCGA-B0-4811	<=65	MALE	G3-4	Stage III-IV	T3-4	M0	N0
Test cohort	TCGA-BP-4334	<=65	MALE	G3-4	Stage III-IV	T3-4	M0	N0
Test cohort	TCGA-B0-4843	<=65	MALE	G3-4	Stage III-IV	T3-4	M0	N0
Test cohort	TCGA-BP-4343	<=65	MALE	G3-4	Stage III-IV	T3-4	M0	N0
Test cohort	TCGA-B8-5550	>65	MALE	G3-4	Stage III-IV	T3-4	M0	N0
Test cohort	TCGA-B0-5694	>65	MALE	G3-4	Stage III-IV	T3-4	M0	N0
Test cohort	TCGA-A3-3352	>65	MALE	G3-4	Stage III-IV	T3-4	M0	N0
Test cohort	TCGA-B0-5095	>65	MALE	G3-4	Stage III-IV	T3-4	M0	N0
Test cohort	TCGA-B0-4693	>65	FEMALE	G3-4	Stage III-IV	T3-4	M0	N0
Test cohort	TCGA-CW-5587	<=65	FEMALE	G1-2	Stage III-IV	T3-4	M0	N0
Test cohort	TCGA-B4-5832	<=65	MALE	G1-2	Stage III-IV	T3-4	M0	N0
Test cohort	TCGA-B0-4821	>65	FEMALE	G3-4	Stage III-IV	T3-4	M0	N0
Test cohort	TCGA-BP-4797	<=65	MALE	G3-4	Stage III-IV	T3-4	M0	N0
Test cohort	TCGA-B0-5116	<=65	MALE	G3-4	Stage III-IV	T3-4	M0	N0
Test cohort	TCGA-BP-4799	>65	MALE	G3-4	Stage III-IV	T3-4	M0	N0
Test cohort	TCGA-BP-5198	>65	MALE	G3-4	Stage III-IV	T3-4	M0	N0
Test cohort	TCGA-B0-5400	<=65	FEMALE	G3-4	Stage III-IV	T3-4	M0	N0
Test cohort	TCGA-BP-4337	>65	FEMALE	G3-4	Stage III-IV	T3-4	M0	N0
Test cohort	TCGA-B0-4827	>65	FEMALE	G3-4	Stage III-IV	T3-4	M0	N0
Test cohort	TCGA-B0-5701	<=65	MALE	G3-4	Stage III-IV	T3-4	M0	N0
Test cohort	TCGA-CJ-4891	<=65	FEMALE	G3-4	Stage III-IV	T3-4	M0	N0
Test cohort	TCGA-AK-3436	<=65	MALE	G1-2	Stage III-IV	T1-2	M1	N0
Test cohort	TCGA-B0-4691	<=65	MALE	G3-4	Stage III-IV	T1-2	M1	N0
Test cohort	TCGA-CJ-5678	<=65	MALE	G3-4	Stage III-IV	T1-2	M1	N0
Test cohort	TCGA-CJ-4644	<=65	FEMALE	G3-4	Stage III-IV	T3-4	M1	N0
Test cohort	TCGA-BP-4335	<=65	FEMALE	G3-4	Stage III-IV	T3-4	M1	N0
Test cohort	TCGA-B8-4622	<=65	MALE	G3-4	Stage III-IV	T3-4	M1	N0
Test cohort	TCGA-BP-4974	<=65	MALE	G3-4	Stage III-IV	T3-4	M1	N0
Test cohort	TCGA-CJ-4918	<=65	MALE	G3-4	Stage III-IV	T3-4	M1	N0
Test cohort	TCGA-CJ-4890	>65	MALE	G3-4	Stage III-IV	T3-4	M1	N0
Test cohort	TCGA-BP-4352	>65	FEMALE	G3-4	Stage III-IV	T3-4	M1	N0
Test cohort	TCGA-BP-5201	<=65	MALE	G3-4	Stage III-IV	T3-4	M1	N0
Test cohort	TCGA-B0-4688	<=65	MALE	G3-4	Stage III-IV	T3-4	M1	N0
Test cohort	TCGA-CJ-4869	<=65	MALE	G1-2	Stage III-IV	T1-2	M0	N1
Test cohort	TCGA-B4-5838	<=65	MALE	G1-2	unknown	T3-4	M0	N1
Test cohort	TCGA-AK-3426	<=65	MALE	G3-4	Stage III-IV	T3-4	M0	N1
Test cohort	TCGA-B0-4810	<=65	MALE	G3-4	Stage III-IV	T3-4	M0	N1
Test cohort	TCGA-B8-5158	<=65	MALE	G3-4	Stage III-IV	T3-4	M0	N1
Test cohort	TCGA-BP-4761	<=65	MALE	G3-4	Stage III-IV	T3-4	M0	N1
Test cohort	TCGA-B0-5096	>65	FEMALE	unknown	Stage III-IV	T3-4	M0	N1
Test cohort	TCGA-CJ-4638	<=65	FEMALE	G3-4	Stage III-IV	T3-4	M1	N1
Test cohort	TCGA-CW-6087	<=65	MALE	G3-4	Stage III-IV	T3-4	M1	N1
Test cohort	TCGA-CJ-4900	>65	FEMALE	G3-4	Stage III-IV	T3-4	M1	N1
Test cohort	TCGA-BP-4354	<=65	MALE	G3-4	Stage III-IV	T3-4	M1	N1
Test cohort	TCGA-B0-5098	<=65	FEMALE	G3-4	Stage I-II	T1-2	M0	unknown
Test cohort	TCGA-B0-5102	>65	FEMALE	G3-4	Stage I-II	T1-2	M0	unknown
Test cohort	TCGA-CZ-4866	>65	FEMALE	G3-4	Stage I-II	T1-2	M0	unknown
Test cohort	TCGA-CW-6093	>65	MALE	G1-2	Stage I-II	T1-2	M0	unknown
Test cohort	TCGA-DV-5567	<=65	FEMALE	G1-2	Stage I-II	T1-2	M0	unknown
Test cohort	TCGA-BP-5174	<=65	FEMALE	G1-2	Stage I-II	T1-2	M0	unknown
Test cohort	TCGA-DV-5576	<=65	FEMALE	G1-2	Stage I-II	T1-2	M0	unknown
Test cohort	TCGA-BP-4782	<=65	FEMALE	G1-2	Stage I-II	T1-2	M0	unknown
Test cohort	TCGA-BP-4774	<=65	FEMALE	G1-2	Stage I-II	T1-2	M0	unknown
Test cohort	TCGA-CZ-5982	<=65	FEMALE	G1-2	Stage I-II	T1-2	M0	unknown
Test cohort	TCGA-CJ-4905	<=65	FEMALE	G1-2	Stage I-II	T1-2	M0	unknown
Test cohort	TCGA-BP-4969	<=65	FEMALE	G1-2	Stage I-II	T1-2	M0	unknown
Test cohort	TCGA-DV-5566	>65	FEMALE	G1-2	Stage I-II	T1-2	M0	unknown
Test cohort	TCGA-BP-4349	>65	FEMALE	G1-2	Stage I-II	T1-2	M0	unknown
Test cohort	TCGA-BP-4344	>65	FEMALE	G1-2	Stage I-II	T1-2	M0	unknown
Test cohort	TCGA-BP-4763	>65	FEMALE	G1-2	Stage I-II	T1-2	M0	unknown
Test cohort	TCGA-DV-5568	<=65	MALE	G1-2	Stage I-II	T1-2	M0	unknown
Test cohort	TCGA-DV-5574	<=65	MALE	G1-2	Stage I-II	T1-2	M0	unknown
Test cohort	TCGA-CJ-4908	<=65	MALE	G1-2	Stage I-II	T1-2	M0	unknown
Test cohort	TCGA-DV-5573	<=65	MALE	G1-2	Stage I-II	T1-2	M0	unknown
Test cohort	TCGA-BP-4765	<=65	MALE	G1-2	Stage I-II	T1-2	M0	unknown
Test cohort	TCGA-BP-4965	<=65	MALE	G1-2	Stage I-II	T1-2	M0	unknown
Test cohort	TCGA-A3-3365	<=65	MALE	G1-2	Stage I-II	T1-2	M0	unknown
Test cohort	TCGA-BP-5008	<=65	MALE	G1-2	Stage I-II	T1-2	M0	unknown
Test cohort	TCGA-BP-4961	<=65	MALE	G1-2	Stage I-II	T1-2	M0	unknown
Test cohort	TCGA-BP-4789	<=65	MALE	G1-2	Stage I-II	T1-2	M0	unknown
Test cohort	TCGA-BP-4759	<=65	MALE	G1-2	Stage I-II	T1-2	M0	unknown
Test cohort	TCGA-BP-4776	<=65	MALE	G1-2	Stage I-II	T1-2	M0	unknown
Test cohort	TCGA-BP-5196	<=65	MALE	G1-2	Stage I-II	T1-2	M0	unknown
Test cohort	TCGA-BP-5180	<=65	MALE	G1-2	Stage I-II	T1-2	M0	unknown
Test cohort	TCGA-BP-4991	<=65	MALE	G1-2	Stage I-II	T1-2	M0	unknown
Test cohort	TCGA-BP-5170	<=65	MALE	G1-2	Stage I-II	T1-2	M0	unknown
Test cohort	TCGA-BP-4999	<=65	MALE	G1-2	Stage I-II	T1-2	M0	unknown
Test cohort	TCGA-BP-4801	<=65	MALE	G1-2	Stage I-II	T1-2	M0	unknown
Test cohort	TCGA-BP-5192	<=65	MALE	G1-2	Stage I-II	T1-2	M0	unknown
Test cohort	TCGA-DV-5565	<=65	MALE	G1-2	Stage I-II	T1-2	M0	unknown
Test cohort	TCGA-BP-4760	>65	MALE	G1-2	Stage I-II	T1-2	M0	unknown
Test cohort	TCGA-BP-5195	>65	MALE	G1-2	Stage I-II	T1-2	M0	unknown
Test cohort	TCGA-BP-4790	>65	MALE	G1-2	Stage I-II	T1-2	M0	unknown
Test cohort	TCGA-BP-4766	<=65	FEMALE	G3-4	Stage I-II	T1-2	M0	unknown
Test cohort	TCGA-BP-5177	<=65	FEMALE	G3-4	Stage I-II	T1-2	M0	unknown
Test cohort	TCGA-BP-4762	<=65	MALE	G3-4	Stage I-II	T1-2	M0	unknown
Test cohort	TCGA-CJ-5671	<=65	MALE	G3-4	Stage I-II	T1-2	M0	unknown
Test cohort	TCGA-BP-5004	<=65	MALE	G3-4	Stage I-II	T1-2	M0	unknown
Test cohort	TCGA-BP-5184	<=65	MALE	G3-4	Stage I-II	T1-2	M0	unknown
Test cohort	TCGA-BP-4994	<=65	MALE	G3-4	Stage I-II	T1-2	M0	unknown
Test cohort	TCGA-BP-5185	<=65	MALE	G3-4	Stage I-II	T1-2	M0	unknown
Test cohort	TCGA-BP-4993	<=65	MALE	G3-4	Stage I-II	T1-2	M0	unknown
Test cohort	TCGA-BP-5190	<=65	MALE	G3-4	Stage I-II	T1-2	M0	unknown
Test cohort	TCGA-BP-4976	>65	MALE	G3-4	Stage I-II	T1-2	M0	unknown
Test cohort	TCGA-CJ-5672	>65	MALE	G3-4	Stage I-II	T1-2	M0	unknown
Test cohort	TCGA-CJ-4889	<=65	FEMALE	G3-4	Stage I-II	T1-2	M0	unknown
Test cohort	TCGA-AS-3777	<=65	MALE	unknown	Stage I-II	T1-2	M0	unknown
Test cohort	TCGA-B0-5690	<=65	FEMALE	G1-2	Stage I-II	T1-2	M0	unknown
Test cohort	TCGA-BP-4987	<=65	FEMALE	G1-2	Stage I-II	T1-2	M0	unknown
Test cohort	TCGA-B8-4146	<=65	FEMALE	G1-2	Stage I-II	T1-2	M0	unknown
Test cohort	TCGA-BP-5001	<=65	FEMALE	G1-2	Stage I-II	T1-2	M0	unknown
Test cohort	TCGA-B0-5693	<=65	FEMALE	G1-2	Stage I-II	T1-2	M0	unknown
Test cohort	TCGA-CJ-4634	<=65	FEMALE	G1-2	Stage I-II	T1-2	M0	unknown
Test cohort	TCGA-B2-4098	>65	FEMALE	G1-2	Stage I-II	T1-2	M0	unknown
Test cohort	TCGA-CJ-4899	<=65	MALE	G1-2	Stage I-II	T1-2	M0	unknown
Test cohort	TCGA-CZ-4862	<=65	MALE	G1-2	Stage I-II	T1-2	M0	unknown
Test cohort	TCGA-B2-4102	<=65	MALE	G1-2	Stage I-II	T1-2	M0	unknown
Test cohort	TCGA-A3-3319	>65	MALE	G1-2	Stage I-II	T1-2	M0	unknown
Test cohort	TCGA-BP-4975	<=65	MALE	G3-4	Stage I-II	T1-2	M0	unknown
Test cohort	TCGA-BP-4982	<=65	MALE	G3-4	Stage I-II	T1-2	M0	unknown
Test cohort	TCGA-CW-5581	<=65	MALE	G3-4	Stage I-II	T1-2	M0	unknown
Test cohort	TCGA-BP-4959	<=65	MALE	G3-4	Stage I-II	T1-2	M0	unknown
Test cohort	TCGA-CJ-4903	<=65	MALE	G3-4	Stage I-II	T1-2	M0	unknown
Test cohort	TCGA-CW-6090	>65	MALE	G3-4	Stage I-II	T1-2	M0	unknown
Test cohort	TCGA-A3-3346	>65	MALE	G3-4	Stage I-II	T1-2	M0	unknown
Test cohort	TCGA-A3-3382	>65	MALE	G3-4	Stage I-II	T1-2	M0	unknown
Test cohort	TCGA-BP-4161	>65	MALE	G3-4	Stage I-II	T1-2	M0	unknown
Test cohort	TCGA-CJ-4642	<=65	MALE	G1-2	Stage I-II	T1-2	M0	unknown
Test cohort	TCGA-BP-4962	<=65	MALE	G1-2	Stage I-II	T1-2	M0	unknown
Test cohort	TCGA-CZ-4861	<=65	MALE	G1-2	Stage I-II	T1-2	M0	unknown
Test cohort	TCGA-CZ-5463	>65	MALE	G1-2	Stage I-II	T1-2	M0	unknown
Test cohort	TCGA-B0-4818	>65	FEMALE	G3-4	Stage I-II	T1-2	M0	unknown
Test cohort	TCGA-B8-5162	<=65	MALE	G1-2	Stage I-II	T1-2	M0	unknown
Test cohort	TCGA-CJ-5675	>65	MALE	G3-4	Stage I-II	T1-2	M0	unknown
Test cohort	TCGA-B2-A4SR	<=65	MALE	unknown	Stage I-II	T1-2	M0	unknown
Test cohort	TCGA-A3-3372	<=65	MALE	G1-2	Stage III-IV	T3-4	M0	unknown
Test cohort	TCGA-CJ-4870	<=65	FEMALE	G1-2	Stage III-IV	T3-4	M0	unknown
Test cohort	TCGA-B0-4718	<=65	MALE	G1-2	Stage III-IV	T3-4	M0	unknown
Test cohort	TCGA-CJ-5684	<=65	MALE	G1-2	Stage III-IV	T3-4	M0	unknown
Test cohort	TCGA-CZ-5466	>65	MALE	G1-2	Stage III-IV	T3-4	M0	unknown
Test cohort	TCGA-BP-5202	>65	MALE	G1-2	Stage III-IV	T3-4	M0	unknown
Test cohort	TCGA-BP-4972	<=65	FEMALE	G3-4	Stage III-IV	T3-4	M0	unknown
Test cohort	TCGA-CJ-4916	>65	FEMALE	G3-4	Stage III-IV	T3-4	M0	unknown
Test cohort	TCGA-CJ-4884	>65	FEMALE	G3-4	Stage III-IV	T3-4	M0	unknown
Test cohort	TCGA-CJ-4897	>65	FEMALE	G3-4	Stage III-IV	T3-4	M0	unknown
Test cohort	TCGA-CZ-5458	<=65	MALE	G3-4	Stage III-IV	T3-4	M0	unknown
Test cohort	TCGA-BP-5183	<=65	MALE	G3-4	Stage III-IV	T3-4	M0	unknown
Test cohort	TCGA-CJ-4902	<=65	MALE	G3-4	Stage III-IV	T3-4	M0	unknown
Test cohort	TCGA-B0-5100	>65	MALE	G3-4	Stage III-IV	T3-4	M0	unknown
Test cohort	TCGA-B8-4153	>65	MALE	G3-4	Stage III-IV	T3-4	M0	unknown
Test cohort	TCGA-BP-4803	>65	MALE	G3-4	Stage III-IV	T3-4	M0	unknown
Test cohort	TCGA-CZ-5457	<=65	MALE	G3-4	Stage III-IV	T3-4	M0	unknown
Test cohort	TCGA-B0-4815	<=65	MALE	G3-4	Stage III-IV	T3-4	M0	unknown
Test cohort	TCGA-CZ-5465	>65	FEMALE	G1-2	Stage III-IV	T3-4	M0	unknown
Test cohort	TCGA-B0-5099	>65	FEMALE	G3-4	Stage III-IV	T3-4	M0	unknown
Test cohort	TCGA-CJ-4901	<=65	MALE	G3-4	Stage III-IV	T3-4	M0	unknown
Test cohort	TCGA-CJ-4907	<=65	MALE	G3-4	Stage III-IV	T3-4	M0	unknown
Test cohort	TCGA-CZ-5459	<=65	MALE	G3-4	Stage III-IV	T3-4	M0	unknown
Test cohort	TCGA-CZ-5462	>65	MALE	G3-4	Stage III-IV	T1-2	M1	unknown
Test cohort	TCGA-CZ-5461	<=65	MALE	G3-4	Stage III-IV	T1-2	M1	unknown
Test cohort	TCGA-B2-5639	<=65	MALE	G3-4	Stage III-IV	T3-4	M1	unknown
Test cohort	TCGA-B0-4845	>65	MALE	G1-2	Stage III-IV	T3-4	M1	unknown
Test cohort	TCGA-CW-5580	>65	FEMALE	G3-4	Stage III-IV	T3-4	M1	unknown
Test cohort	TCGA-CJ-4887	<=65	MALE	G3-4	Stage III-IV	T3-4	M1	unknown
Test cohort	TCGA-CW-5590	<=65	MALE	G3-4	Stage III-IV	T3-4	M1	unknown
Test cohort	TCGA-B0-4847	<=65	MALE	G3-4	Stage III-IV	T3-4	M1	unknown
Test cohort	TCGA-CJ-4885	<=65	MALE	G3-4	Stage III-IV	T3-4	M1	unknown
Test cohort	TCGA-CJ-4875	>65	MALE	G3-4	Stage III-IV	T3-4	M1	unknown
Test cohort	TCGA-B0-4712	>65	MALE	G3-4	Stage III-IV	T3-4	M1	unknown
Test cohort	TCGA-CJ-5677	<=65	FEMALE	G3-4	Stage III-IV	T3-4	M1	unknown
Test cohort	TCGA-CJ-4641	<=65	FEMALE	G3-4	Stage III-IV	T3-4	M1	unknown
Test cohort	TCGA-CJ-5680	<=65	FEMALE	G3-4	Stage III-IV	T3-4	M1	unknown
Test cohort	TCGA-CJ-4888	<=65	MALE	G3-4	Stage III-IV	T3-4	M1	unknown
Test cohort	TCGA-CJ-5682	<=65	MALE	G3-4	Stage III-IV	T3-4	M1	unknown
Test cohort	TCGA-CJ-4895	<=65	MALE	G3-4	Stage III-IV	T3-4	M1	unknown
Test cohort	TCGA-CZ-5460	<=65	MALE	G1-2	Stage III-IV	T3-4	M1	unknown
Test cohort	TCGA-CZ-5987	<=65	MALE	G1-2	Stage III-IV	T3-4	M1	unknown
Test cohort	TCGA-CZ-5464	>65	MALE	G1-2	Stage III-IV	T3-4	M1	unknown
Test cohort	TCGA-B0-4836	<=65	MALE	G3-4	Stage III-IV	T3-4	M1	unknown
Test cohort	TCGA-B0-4697	<=65	FEMALE	G3-4	Stage III-IV	T3-4	M1	unknown
Test cohort	TCGA-CZ-5468	>65	MALE	G3-4	Stage III-IV	T3-4	M1	unknown
Test cohort	TCGA-CZ-4860	<=65	MALE	G3-4	Stage III-IV	T3-4	M1	unknown
Test cohort	TCGA-A3-A8OU	>65	FEMALE	G1-2	Stage I-II	T1-2	unknown	unknown
Test cohort	TCGA-B8-A54K	<=65	MALE	G1-2	Stage I-II	T1-2	unknown	unknown
Test cohort	TCGA-B8-A54F	<=65	FEMALE	G1-2	Stage I-II	T1-2	unknown	unknown
Test cohort	TCGA-MW-A4EC	>65	FEMALE	G1-2	Stage I-II	T1-2	unknown	unknown
Test cohort	TCGA-A3-A6NN	>65	MALE	G1-2	Stage I-II	T1-2	unknown	unknown
Test cohort	TCGA-A3-A8OX	<=65	FEMALE	G3-4	Stage I-II	T1-2	unknown	unknown
Test cohort	TCGA-B8-A54G	<=65	MALE	G3-4	Stage I-II	T1-2	unknown	unknown
Test cohort	TCGA-6D-AA2E	>65	FEMALE	G1-2	Stage I-II	T1-2	unknown	unknown
Test cohort	TCGA-DV-A4W0	<=65	MALE	G3-4	Stage I-II	T1-2	unknown	unknown
Test cohort	TCGA-B8-A54J	<=65	MALE	G1-2	Stage I-II	T1-2	unknown	unknown
Test cohort	TCGA-MM-A563	<=65	MALE	G1-2	unknown	T3-4	unknown	unknown
Test cohort	TCGA-A3-A8OW	<=65	MALE	G1-2	Stage III-IV	T3-4	unknown	unknown
Test cohort	TCGA-B8-A7U6	<=65	FEMALE	G3-4	Stage I-II	T1-2	unknown	unknown
Test cohort	TCGA-B8-A8YJ	<=65	FEMALE	G1-2	Stage I-II	T1-2	unknown	unknown
TCGA cohort	TCGA-B0-5699	<=65	MALE	G1-2	Stage I-II	T1-2	M0	N0
TCGA cohort	TCGA-A3-3380	<=65	MALE	G1-2	Stage I-II	T1-2	M0	N0
TCGA cohort	TCGA-BP-4353	<=65	MALE	G1-2	Stage I-II	T1-2	M0	N0
TCGA cohort	TCGA-AK-3425	>65	MALE	G1-2	Stage I-II	T1-2	M0	N0
TCGA cohort	TCGA-CZ-5986	<=65	MALE	G3-4	Stage I-II	T1-2	M0	N0
TCGA cohort	TCGA-A3-3385	<=65	FEMALE	G1-2	Stage I-II	T1-2	M0	N0
TCGA cohort	TCGA-BP-4964	<=65	FEMALE	G1-2	Stage I-II	T1-2	M0	N0
TCGA cohort	TCGA-A3-3362	<=65	FEMALE	G1-2	Stage I-II	T1-2	M0	N0
TCGA cohort	TCGA-B0-5110	>65	FEMALE	G1-2	Stage I-II	T1-2	M0	N0
TCGA cohort	TCGA-B0-5120	>65	FEMALE	G1-2	Stage I-II	T1-2	M0	N0
TCGA cohort	TCGA-B8-4154	>65	FEMALE	G1-2	Stage I-II	T1-2	M0	N0
TCGA cohort	TCGA-A3-3359	>65	FEMALE	G1-2	Stage I-II	T1-2	M0	N0
TCGA cohort	TCGA-AK-3450	>65	FEMALE	G1-2	Stage I-II	T1-2	M0	N0
TCGA cohort	TCGA-B8-5545	<=65	MALE	G1-2	Stage I-II	T1-2	M0	N0
TCGA cohort	TCGA-A3-3387	<=65	MALE	G1-2	Stage I-II	T1-2	M0	N0
TCGA cohort	TCGA-B0-5697	<=65	MALE	G1-2	Stage I-II	T1-2	M0	N0
TCGA cohort	TCGA-A3-3376	<=65	MALE	G1-2	Stage I-II	T1-2	M0	N0
TCGA cohort	TCGA-B8-4619	<=65	MALE	G1-2	Stage I-II	T1-2	M0	N0
TCGA cohort	TCGA-B0-5700	>65	MALE	G1-2	Stage I-II	T1-2	M0	N0
TCGA cohort	TCGA-B0-4823	>65	MALE	G1-2	Stage I-II	T1-2	M0	N0
TCGA cohort	TCGA-B0-4824	<=65	FEMALE	G3-4	Stage I-II	T1-2	M0	N0
TCGA cohort	TCGA-B8-4148	<=65	FEMALE	G3-4	Stage I-II	T1-2	M0	N0
TCGA cohort	TCGA-BP-5182	<=65	MALE	G3-4	Stage I-II	T1-2	M0	N0
TCGA cohort	TCGA-CJ-6030	<=65	MALE	G3-4	Stage I-II	T1-2	M0	N0
TCGA cohort	TCGA-BP-4986	>65	MALE	G3-4	Stage I-II	T1-2	M0	N0
TCGA cohort	TCGA-AK-3427	<=65	MALE	unknown	Stage I-II	T1-2	M0	N0
TCGA cohort	TCGA-B8-5546	<=65	FEMALE	G1-2	Stage I-II	T1-2	M0	N0
TCGA cohort	TCGA-A3-3374	<=65	FEMALE	G1-2	Stage I-II	T1-2	M0	N0
TCGA cohort	TCGA-BP-4326	<=65	FEMALE	G1-2	Stage I-II	T1-2	M0	N0
TCGA cohort	TCGA-B0-5695	<=65	FEMALE	G1-2	Stage I-II	T1-2	M0	N0
TCGA cohort	TCGA-B0-5119	<=65	FEMALE	G1-2	Stage I-II	T1-2	M0	N0
TCGA cohort	TCGA-CZ-4856	<=65	FEMALE	G1-2	Stage I-II	T1-2	M0	N0
TCGA cohort	TCGA-BP-4340	>65	FEMALE	G1-2	Stage I-II	T1-2	M0	N0
TCGA cohort	TCGA-BP-4170	>65	FEMALE	G1-2	Stage I-II	T1-2	M0	N0
TCGA cohort	TCGA-B0-4833	>65	FEMALE	G1-2	Stage I-II	T1-2	M0	N0
TCGA cohort	TCGA-B2-5633	<=65	MALE	G1-2	Stage I-II	T1-2	M0	N0
TCGA cohort	TCGA-B0-5121	<=65	MALE	G1-2	Stage I-II	T1-2	M0	N0
TCGA cohort	TCGA-CW-6088	<=65	MALE	G1-2	Stage I-II	T1-2	M0	N0
TCGA cohort	TCGA-CZ-4854	>65	MALE	G1-2	Stage I-II	T1-2	M0	N0
TCGA cohort	TCGA-BP-4158	>65	MALE	G1-2	Stage I-II	T1-2	M0	N0
TCGA cohort	TCGA-BP-4159	>65	MALE	G1-2	Stage I-II	T1-2	M0	N0
TCGA cohort	TCGA-B0-5702	>65	MALE	G1-2	Stage I-II	T1-2	M0	N0
TCGA cohort	TCGA-CJ-4874	>65	FEMALE	G3-4	Stage I-II	T1-2	M0	N0
TCGA cohort	TCGA-BP-4968	<=65	MALE	G3-4	Stage I-II	T1-2	M0	N0
TCGA cohort	TCGA-BP-4338	<=65	MALE	G3-4	Stage I-II	T1-2	M0	N0
TCGA cohort	TCGA-B8-5549	<=65	MALE	G3-4	Stage I-II	T1-2	M0	N0
TCGA cohort	TCGA-A3-3313	<=65	MALE	G3-4	Stage I-II	T1-2	M0	N0
TCGA cohort	TCGA-B8-4621	<=65	MALE	G3-4	Stage I-II	T1-2	M0	N0
TCGA cohort	TCGA-A3-3367	>65	MALE	G3-4	Stage I-II	T1-2	M0	N0
TCGA cohort	TCGA-B0-5703	>65	MALE	G3-4	Stage I-II	T1-2	M0	N0
TCGA cohort	TCGA-CJ-4872	<=65	MALE	G3-4	Stage I-II	T1-2	M0	N0
TCGA cohort	TCGA-B4-5844	<=65	FEMALE	G1-2	Stage I-II	T1-2	M0	N0
TCGA cohort	TCGA-BP-4327	>65	FEMALE	G1-2	Stage I-II	T1-2	M0	N0
TCGA cohort	TCGA-B0-5706	<=65	MALE	G1-2	Stage I-II	T1-2	M0	N0
TCGA cohort	TCGA-BP-5007	<=65	MALE	G1-2	Stage I-II	T1-2	M0	N0
TCGA cohort	TCGA-A3-3363	<=65	MALE	G1-2	Stage I-II	T1-2	M0	N0
TCGA cohort	TCGA-BP-4173	<=65	MALE	G3-4	Stage I-II	T1-2	M0	N0
TCGA cohort	TCGA-AK-3451	<=65	MALE	G3-4	Stage I-II	T1-2	M0	N0
TCGA cohort	TCGA-A3-3357	<=65	MALE	G3-4	Stage I-II	T1-2	M0	N0
TCGA cohort	TCGA-CZ-5451	>65	MALE	G3-4	Stage I-II	T1-2	M0	N0
TCGA cohort	TCGA-A3-3343	>65	MALE	G3-4	Stage I-II	T1-2	M0	N0
TCGA cohort	TCGA-BP-5199	<=65	MALE	G3-4	Stage I-II	T1-2	M0	N0
TCGA cohort	TCGA-AK-3433	<=65	FEMALE	unknown	Stage I-II	T1-2	M0	N0
TCGA cohort	TCGA-A3-3351	<=65	MALE	G1-2	Stage I-II	T1-2	M0	N0
TCGA cohort	TCGA-A3-3335	<=65	MALE	G3-4	Stage I-II	T1-2	M0	N0
TCGA cohort	TCGA-BP-4330	<=65	FEMALE	G1-2	Stage III-IV	T3-4	M0	N0
TCGA cohort	TCGA-B0-5113	>65	FEMALE	G1-2	Stage III-IV	T3-4	M0	N0
TCGA cohort	TCGA-B8-4620	>65	FEMALE	G1-2	Stage III-IV	T3-4	M0	N0
TCGA cohort	TCGA-B0-5075	>65	FEMALE	G1-2	Stage III-IV	T3-4	M0	N0
TCGA cohort	TCGA-BP-4332	<=65	MALE	G1-2	Stage III-IV	T3-4	M0	N0
TCGA cohort	TCGA-B0-5108	<=65	MALE	G1-2	Stage III-IV	T3-4	M0	N0
TCGA cohort	TCGA-BP-4160	>65	MALE	G1-2	Stage III-IV	T3-4	M0	N0
TCGA cohort	TCGA-BP-5191	>65	MALE	G1-2	Stage III-IV	T3-4	M0	N0
TCGA cohort	TCGA-B8-5163	<=65	FEMALE	G3-4	Stage III-IV	T3-4	M0	N0
TCGA cohort	TCGA-B0-4710	>65	FEMALE	G3-4	Stage III-IV	T3-4	M0	N0
TCGA cohort	TCGA-B0-5085	>65	FEMALE	G3-4	Stage III-IV	T3-4	M0	N0
TCGA cohort	TCGA-CJ-4636	<=65	MALE	G3-4	Stage III-IV	T3-4	M0	N0
TCGA cohort	TCGA-BP-4989	<=65	MALE	G3-4	Stage III-IV	T3-4	M0	N0
TCGA cohort	TCGA-B0-4696	<=65	MALE	G3-4	Stage III-IV	T3-4	M0	N0
TCGA cohort	TCGA-CJ-4894	<=65	MALE	G3-4	Stage III-IV	T3-4	M0	N0
TCGA cohort	TCGA-B8-5164	<=65	MALE	G3-4	Stage III-IV	T3-4	M0	N0
TCGA cohort	TCGA-BP-4166	>65	MALE	G3-4	Stage III-IV	T3-4	M0	N0
TCGA cohort	TCGA-B0-4842	>65	FEMALE	G3-4	Stage III-IV	T3-4	M0	N0
TCGA cohort	TCGA-CZ-5467	>65	FEMALE	G3-4	Stage III-IV	T3-4	M0	N0
TCGA cohort	TCGA-CJ-4640	<=65	MALE	G3-4	Stage III-IV	T3-4	M0	N0
TCGA cohort	TCGA-BP-5010	<=65	MALE	G3-4	Stage III-IV	T3-4	M0	N0
TCGA cohort	TCGA-B0-5696	>65	MALE	G3-4	Stage III-IV	T3-4	M0	N0
TCGA cohort	TCGA-BP-4985	>65	MALE	G3-4	Stage III-IV	T3-4	M0	N0
TCGA cohort	TCGA-B0-5097	<=65	FEMALE	G1-2	Stage III-IV	T3-4	M0	N0
TCGA cohort	TCGA-A3-3308	>65	FEMALE	G1-2	Stage III-IV	T3-4	M0	N0
TCGA cohort	TCGA-B0-5081	>65	FEMALE	G1-2	Stage III-IV	T3-4	M0	N0
TCGA cohort	TCGA-AK-3428	<=65	MALE	G1-2	Stage III-IV	T3-4	M0	N0
TCGA cohort	TCGA-CZ-4863	<=65	FEMALE	G3-4	Stage III-IV	T3-4	M0	N0
TCGA cohort	TCGA-B0-5692	>65	FEMALE	G3-4	Stage III-IV	T3-4	M0	N0
TCGA cohort	TCGA-B0-5713	>65	FEMALE	G3-4	Stage III-IV	T3-4	M0	N0
TCGA cohort	TCGA-BP-4346	<=65	MALE	G3-4	Stage III-IV	T3-4	M0	N0
TCGA cohort	TCGA-BP-4345	<=65	MALE	G3-4	Stage III-IV	T3-4	M0	N0
TCGA cohort	TCGA-A3-3307	>65	MALE	G3-4	Stage III-IV	T3-4	M0	N0
TCGA cohort	TCGA-B0-4817	>65	MALE	G3-4	Stage III-IV	T3-4	M0	N0
TCGA cohort	TCGA-BP-4770	>65	FEMALE	G3-4	Stage III-IV	T3-4	M0	N0
TCGA cohort	TCGA-B0-5092	<=65	FEMALE	G3-4	Stage III-IV	T1-2	M1	N0
TCGA cohort	TCGA-G6-A5PC	<=65	FEMALE	G3-4	Stage III-IV	T1-2	M1	N0
TCGA cohort	TCGA-CZ-5454	<=65	MALE	G1-2	Stage III-IV	T1-2	M1	N0
TCGA cohort	TCGA-B0-5712	>65	FEMALE	G3-4	Stage III-IV	T1-2	M1	N0
TCGA cohort	TCGA-B0-5115	<=65	MALE	G3-4	Stage III-IV	T1-2	M1	N0
TCGA cohort	TCGA-B0-5107	<=65	FEMALE	G3-4	Stage III-IV	T1-2	M1	N0
TCGA cohort	TCGA-B4-5377	>65	FEMALE	G3-4	Stage III-IV	T3-4	M1	N0
TCGA cohort	TCGA-B0-4846	<=65	MALE	G1-2	Stage III-IV	T3-4	M1	N0
TCGA cohort	TCGA-CW-5591	<=65	MALE	G1-2	Stage III-IV	T3-4	M1	N0
TCGA cohort	TCGA-CJ-4904	<=65	FEMALE	G3-4	Stage III-IV	T3-4	M1	N0
TCGA cohort	TCGA-B0-4701	>65	FEMALE	G3-4	Stage III-IV	T3-4	M1	N0
TCGA cohort	TCGA-B8-4143	>65	FEMALE	G3-4	Stage III-IV	T3-4	M1	N0
TCGA cohort	TCGA-CJ-4868	<=65	MALE	G3-4	Stage III-IV	T3-4	M1	N0
TCGA cohort	TCGA-CZ-4857	<=65	MALE	G3-4	Stage III-IV	T3-4	M1	N0
TCGA cohort	TCGA-B0-5080	<=65	MALE	G3-4	Stage III-IV	T3-4	M1	N0
TCGA cohort	TCGA-CJ-6033	<=65	FEMALE	G3-4	Stage III-IV	T3-4	M1	N0
TCGA cohort	TCGA-BP-4787	<=65	FEMALE	G3-4	Stage III-IV	T3-4	M1	N0
TCGA cohort	TCGA-B0-4703	<=65	MALE	G3-4	Stage III-IV	T3-4	M1	N0
TCGA cohort	TCGA-BP-4771	<=65	MALE	G3-4	Stage III-IV	T3-4	M1	N0
TCGA cohort	TCGA-BP-4798	>65	MALE	G3-4	unknown	T3-4	M1	N0
TCGA cohort	TCGA-CW-5585	<=65	MALE	G1-2	Stage III-IV	T3-4	M1	N0
TCGA cohort	TCGA-B0-5094	<=65	MALE	G1-2	Stage III-IV	T3-4	M1	N0
TCGA cohort	TCGA-B0-4814	<=65	MALE	G3-4	Stage III-IV	T3-4	M1	N0
TCGA cohort	TCGA-B0-4690	<=65	MALE	G3-4	Stage III-IV	T3-4	M1	N0
TCGA cohort	TCGA-B0-4699	>65	MALE	G3-4	Stage III-IV	T3-4	M1	N0
TCGA cohort	TCGA-G6-A8L7	>65	FEMALE	G3-4	Stage I-II	T1-2	unknown	N0
TCGA cohort	TCGA-B8-A54H	>65	FEMALE	G3-4	Stage I-II	T1-2	unknown	N0
TCGA cohort	TCGA-DV-A4VX	<=65	MALE	G3-4	Stage III-IV	T3-4	unknown	N0
TCGA cohort	TCGA-BP-4970	<=65	MALE	G3-4	Stage III-IV	T1-2	M0	N1
TCGA cohort	TCGA-A3-3347	>65	FEMALE	G1-2	Stage III-IV	T1-2	M0	N1
TCGA cohort	TCGA-CW-5584	>65	MALE	G3-4	Stage III-IV	T3-4	M0	N1
TCGA cohort	TCGA-B0-5109	>65	MALE	G3-4	Stage III-IV	T3-4	M0	N1
TCGA cohort	TCGA-B0-5084	<=65	MALE	G3-4	Stage III-IV	T3-4	M1	N1
TCGA cohort	TCGA-EU-5904	<=65	FEMALE	G1-2	Stage I-II	T1-2	M0	unknown
TCGA cohort	TCGA-A3-3383	<=65	MALE	G1-2	Stage I-II	T1-2	M0	unknown
TCGA cohort	TCGA-A3-3311	<=65	MALE	G1-2	Stage I-II	T1-2	M0	unknown
TCGA cohort	TCGA-EU-5905	>65	FEMALE	G3-4	Stage I-II	T1-2	M0	unknown
TCGA cohort	TCGA-AS-3778	<=65	MALE	G1-2	Stage I-II	T1-2	M0	unknown
TCGA cohort	TCGA-A3-3326	<=65	MALE	G1-2	Stage I-II	T1-2	M0	unknown
TCGA cohort	TCGA-DV-5569	<=65	FEMALE	G1-2	Stage I-II	T1-2	M0	unknown
TCGA cohort	TCGA-CW-5583	<=65	FEMALE	G1-2	Stage I-II	T1-2	M0	unknown
TCGA cohort	TCGA-DV-5575	<=65	FEMALE	G1-2	Stage I-II	T1-2	M0	unknown
TCGA cohort	TCGA-BP-4775	<=65	FEMALE	G1-2	Stage I-II	T1-2	M0	unknown
TCGA cohort	TCGA-BP-4784	>65	FEMALE	G1-2	Stage I-II	T1-2	M0	unknown
TCGA cohort	TCGA-CZ-4865	>65	FEMALE	G1-2	Stage I-II	T1-2	M0	unknown
TCGA cohort	TCGA-CW-5588	>65	FEMALE	G1-2	Stage I-II	T1-2	M0	unknown
TCGA cohort	TCGA-BP-5176	>65	FEMALE	G1-2	Stage I-II	T1-2	M0	unknown
TCGA cohort	TCGA-BP-5194	<=65	MALE	G1-2	Stage I-II	T1-2	M0	unknown
TCGA cohort	TCGA-BP-4758	<=65	MALE	G1-2	Stage I-II	T1-2	M0	unknown
TCGA cohort	TCGA-A3-3322	<=65	MALE	G1-2	Stage I-II	T1-2	M0	unknown
TCGA cohort	TCGA-CW-5589	<=65	MALE	G1-2	Stage I-II	T1-2	M0	unknown
TCGA cohort	TCGA-A3-3325	<=65	MALE	G1-2	Stage I-II	T1-2	M0	unknown
TCGA cohort	TCGA-BP-5187	<=65	MALE	G1-2	Stage I-II	T1-2	M0	unknown
TCGA cohort	TCGA-AK-3460	<=65	MALE	G1-2	Stage I-II	T1-2	M0	unknown
TCGA cohort	TCGA-BP-4769	<=65	MALE	G1-2	Stage I-II	T1-2	M0	unknown
TCGA cohort	TCGA-BP-4177	<=65	MALE	G1-2	Stage I-II	T1-2	M0	unknown
TCGA cohort	TCGA-AK-3461	>65	MALE	G1-2	Stage I-II	T1-2	M0	unknown
TCGA cohort	TCGA-B2-5635	>65	MALE	G1-2	Stage I-II	T1-2	M0	unknown
TCGA cohort	TCGA-BP-5168	>65	MALE	G1-2	Stage I-II	T1-2	M0	unknown
TCGA cohort	TCGA-BP-5173	>65	MALE	G1-2	Stage I-II	T1-2	M0	unknown
TCGA cohort	TCGA-B2-5636	>65	MALE	G1-2	Stage I-II	T1-2	M0	unknown
TCGA cohort	TCGA-CZ-4853	>65	MALE	G1-2	Stage I-II	T1-2	M0	unknown
TCGA cohort	TCGA-CJ-4886	<=65	FEMALE	G3-4	Stage I-II	T1-2	M0	unknown
TCGA cohort	TCGA-BP-4807	<=65	MALE	G3-4	Stage I-II	T1-2	M0	unknown
TCGA cohort	TCGA-BP-4777	<=65	MALE	G3-4	Stage I-II	T1-2	M0	unknown
TCGA cohort	TCGA-BP-4998	<=65	MALE	G3-4	Stage I-II	T1-2	M0	unknown
TCGA cohort	TCGA-AK-3440	<=65	MALE	G3-4	Stage I-II	T1-2	M0	unknown
TCGA cohort	TCGA-BP-5175	<=65	MALE	G3-4	Stage I-II	T1-2	M0	unknown
TCGA cohort	TCGA-BP-4781	>65	MALE	G3-4	Stage I-II	T1-2	M0	unknown
TCGA cohort	TCGA-B2-4099	>65	MALE	G3-4	Stage I-II	T1-2	M0	unknown
TCGA cohort	TCGA-CJ-6027	>65	MALE	G3-4	Stage I-II	T1-2	M0	unknown
TCGA cohort	TCGA-A3-3320	<=65	FEMALE	G1-2	Stage I-II	T1-2	M0	unknown
TCGA cohort	TCGA-A3-3323	<=65	MALE	G1-2	Stage I-II	T1-2	M0	unknown
TCGA cohort	TCGA-B8-5552	<=65	FEMALE	G1-2	Stage I-II	T1-2	M0	unknown
TCGA cohort	TCGA-BP-5181	<=65	FEMALE	G1-2	Stage I-II	T1-2	M0	unknown
TCGA cohort	TCGA-CJ-4920	<=65	FEMALE	G1-2	Stage I-II	T1-2	M0	unknown
TCGA cohort	TCGA-B0-5117	<=65	MALE	G1-2	Stage I-II	T1-2	M0	unknown
TCGA cohort	TCGA-EU-5906	<=65	MALE	G1-2	Stage I-II	T1-2	M0	unknown
TCGA cohort	TCGA-BP-4804	<=65	MALE	G1-2	Stage I-II	T1-2	M0	unknown
TCGA cohort	TCGA-BP-4176	<=65	MALE	G1-2	Stage I-II	T1-2	M0	unknown
TCGA cohort	TCGA-AK-3434	>65	MALE	G1-2	Stage I-II	T1-2	M0	unknown
TCGA cohort	TCGA-B2-3924	>65	MALE	G1-2	Stage I-II	T1-2	M0	unknown
TCGA cohort	TCGA-CJ-5686	<=65	FEMALE	G3-4	Stage I-II	T1-2	M0	unknown
TCGA cohort	TCGA-CJ-4893	>65	FEMALE	G3-4	Stage I-II	T1-2	M0	unknown
TCGA cohort	TCGA-BP-5000	<=65	MALE	G3-4	Stage I-II	T1-2	M0	unknown
TCGA cohort	TCGA-AK-3458	<=65	MALE	G3-4	Stage I-II	T1-2	M0	unknown
TCGA cohort	TCGA-CJ-4635	<=65	MALE	G3-4	Stage I-II	T1-2	M0	unknown
TCGA cohort	TCGA-A3-3324	<=65	MALE	G3-4	Stage I-II	T1-2	M0	unknown
TCGA cohort	TCGA-BP-5009	<=65	MALE	G3-4	Stage I-II	T1-2	M0	unknown
TCGA cohort	TCGA-B0-5812	<=65	MALE	G3-4	Stage I-II	T1-2	M0	unknown
TCGA cohort	TCGA-CJ-6031	<=65	MALE	G3-4	Stage I-II	T1-2	M0	unknown
TCGA cohort	TCGA-BP-4977	<=65	MALE	G3-4	Stage I-II	T1-2	M0	unknown
TCGA cohort	TCGA-BP-4963	<=65	MALE	G3-4	Stage I-II	T1-2	M0	unknown
TCGA cohort	TCGA-CJ-5683	>65	MALE	G3-4	Stage I-II	T1-2	M0	unknown
TCGA cohort	TCGA-AK-3454	>65	MALE	G3-4	Stage I-II	T1-2	M0	unknown
TCGA cohort	TCGA-BP-5189	<=65	MALE	G3-4	Stage I-II	T1-2	M0	unknown
TCGA cohort	TCGA-BP-4992	>65	MALE	G3-4	Stage I-II	T1-2	M0	unknown
TCGA cohort	TCGA-CJ-5689	>65	MALE	G3-4	Stage I-II	T1-2	M0	unknown
TCGA cohort	TCGA-AK-3465	>65	FEMALE	unknown	Stage I-II	T1-2	M0	unknown
TCGA cohort	TCGA-AK-3453	<=65	FEMALE	G1-2	Stage I-II	T1-2	M0	unknown
TCGA cohort	TCGA-B2-3923	<=65	MALE	G1-2	Stage I-II	T1-2	M0	unknown
TCGA cohort	TCGA-CZ-5453	>65	MALE	G1-2	Stage I-II	T1-2	M0	unknown
TCGA cohort	TCGA-AK-3447	>65	MALE	G1-2	Stage I-II	T1-2	M0	unknown
TCGA cohort	TCGA-AK-3431	<=65	FEMALE	G3-4	Stage I-II	T1-2	M0	unknown
TCGA cohort	TCGA-CJ-6032	<=65	FEMALE	G3-4	Stage I-II	T1-2	M0	unknown
TCGA cohort	TCGA-A3-3316	<=65	MALE	G3-4	Stage I-II	T1-2	M0	unknown
TCGA cohort	TCGA-CJ-4912	<=65	MALE	G3-4	Stage I-II	T1-2	M0	unknown
TCGA cohort	TCGA-CZ-4858	<=65	MALE	G3-4	Stage I-II	T1-2	M0	unknown
TCGA cohort	TCGA-BP-5200	<=65	MALE	G3-4	Stage I-II	T1-2	M0	unknown
TCGA cohort	TCGA-B0-4822	>65	MALE	G3-4	Stage I-II	T1-2	M0	unknown
TCGA cohort	TCGA-B2-4101	<=65	MALE	G3-4	Stage I-II	T1-2	M0	unknown
TCGA cohort	TCGA-BP-4164	<=65	FEMALE	G1-2	Stage III-IV	T3-4	M0	unknown
TCGA cohort	TCGA-CJ-4878	>65	FEMALE	G1-2	Stage III-IV	T3-4	M0	unknown
TCGA cohort	TCGA-BP-4167	<=65	MALE	G1-2	Stage III-IV	T3-4	M0	unknown
TCGA cohort	TCGA-BP-4341	>65	MALE	G1-2	Stage III-IV	T3-4	M0	unknown
TCGA cohort	TCGA-B0-5709	<=65	FEMALE	G3-4	Stage III-IV	T3-4	M0	unknown
TCGA cohort	TCGA-BP-4981	>65	FEMALE	G3-4	Stage III-IV	T3-4	M0	unknown
TCGA cohort	TCGA-CJ-4881	<=65	MALE	G3-4	Stage III-IV	T3-4	M0	unknown
TCGA cohort	TCGA-BP-4973	<=65	MALE	G3-4	Stage III-IV	T3-4	M0	unknown
TCGA cohort	TCGA-B0-4849	<=65	MALE	G3-4	Stage III-IV	T3-4	M0	unknown
TCGA cohort	TCGA-CJ-4882	<=65	MALE	G3-4	Stage III-IV	T3-4	M0	unknown
TCGA cohort	TCGA-AK-3445	>65	MALE	G3-4	Stage III-IV	T3-4	M0	unknown
TCGA cohort	TCGA-EU-5907	>65	MALE	G3-4	Stage III-IV	T3-4	M0	unknown
TCGA cohort	TCGA-BP-4355	<=65	FEMALE	G3-4	Stage III-IV	T3-4	M0	unknown
TCGA cohort	TCGA-BP-4983	>65	FEMALE	G3-4	Stage III-IV	T3-4	M0	unknown
TCGA cohort	TCGA-CW-6097	<=65	MALE	G3-4	Stage III-IV	T3-4	M0	unknown
TCGA cohort	TCGA-B0-4706	<=65	MALE	G3-4	Stage III-IV	T3-4	M0	unknown
TCGA cohort	TCGA-B0-4707	<=65	MALE	G3-4	Stage III-IV	T3-4	M0	unknown
TCGA cohort	TCGA-B0-4713	>65	FEMALE	G1-2	Stage III-IV	T3-4	M0	unknown
TCGA cohort	TCGA-BP-4347	>65	MALE	G1-2	Stage III-IV	T3-4	M0	unknown
TCGA cohort	TCGA-AK-3455	>65	FEMALE	G3-4	Stage III-IV	T3-4	M0	unknown
TCGA cohort	TCGA-CJ-5676	<=65	MALE	G3-4	Stage III-IV	T3-4	M0	unknown
TCGA cohort	TCGA-B0-5711	<=65	MALE	G3-4	Stage III-IV	T3-4	M0	unknown
TCGA cohort	TCGA-B0-4848	<=65	MALE	G3-4	Stage III-IV	T3-4	M0	unknown
TCGA cohort	TCGA-B0-4813	>65	MALE	G3-4	Stage III-IV	T3-4	M0	unknown
TCGA cohort	TCGA-B0-4694	>65	MALE	G3-4	Stage III-IV	T3-4	M0	unknown
TCGA cohort	TCGA-CJ-5679	>65	MALE	G3-4	Stage III-IV	T3-4	M0	unknown
TCGA cohort	TCGA-B0-5402	<=65	MALE	G3-4	Stage III-IV	T3-4	M0	unknown
TCGA cohort	TCGA-B0-4698	>65	MALE	G3-4	Stage III-IV	T3-4	M0	unknown
TCGA cohort	TCGA-B0-4841	<=65	MALE	G3-4	Stage III-IV	T1-2	M1	unknown
TCGA cohort	TCGA-B0-4828	>65	MALE	G3-4	Stage III-IV	T1-2	M1	unknown
TCGA cohort	TCGA-CJ-4637	<=65	FEMALE	G3-4	Stage III-IV	T1-2	M1	unknown
TCGA cohort	TCGA-CJ-5681	<=65	FEMALE	G3-4	Stage III-IV	T3-4	M1	unknown
TCGA cohort	TCGA-B0-4844	<=65	MALE	G3-4	Stage III-IV	T3-4	M1	unknown
TCGA cohort	TCGA-CJ-6028	<=65	MALE	G3-4	Stage III-IV	T3-4	M1	unknown
TCGA cohort	TCGA-CJ-4871	<=65	MALE	G3-4	Stage III-IV	T3-4	M1	unknown
TCGA cohort	TCGA-BP-5178	>65	MALE	G3-4	Stage III-IV	T3-4	M1	unknown
TCGA cohort	TCGA-B0-4714	>65	MALE	G3-4	Stage III-IV	T3-4	M1	unknown
TCGA cohort	TCGA-B0-4819	<=65	FEMALE	G3-4	Stage III-IV	T3-4	M1	unknown
TCGA cohort	TCGA-CZ-5455	<=65	MALE	G3-4	Stage III-IV	T3-4	M1	unknown
TCGA cohort	TCGA-B0-4700	<=65	MALE	G3-4	Stage III-IV	T3-4	M1	unknown
TCGA cohort	TCGA-T7-A92I	<=65	FEMALE	G1-2	Stage I-II	T1-2	unknown	unknown
TCGA cohort	TCGA-A3-A6NJ	<=65	FEMALE	G1-2	Stage I-II	T1-2	unknown	unknown
TCGA cohort	TCGA-MM-A84U	<=65	FEMALE	G1-2	Stage I-II	T1-2	unknown	unknown
TCGA cohort	TCGA-A3-A8CQ	<=65	FEMALE	G1-2	Stage I-II	T1-2	unknown	unknown
TCGA cohort	TCGA-DV-A4VZ	<=65	MALE	G1-2	Stage I-II	T1-2	unknown	unknown
TCGA cohort	TCGA-A3-A8OV	>65	MALE	G1-2	Stage I-II	T1-2	unknown	unknown
TCGA cohort	TCGA-A3-A6NI	<=65	MALE	G3-4	Stage I-II	T1-2	unknown	unknown
TCGA cohort	TCGA-GK-A6C7	>65	FEMALE	unknown	Stage I-II	T1-2	unknown	unknown
TCGA cohort	TCGA-A3-A6NL	<=65	FEMALE	G1-2	Stage I-II	T1-2	unknown	unknown
TCGA cohort	TCGA-B8-A54E	<=65	FEMALE	G3-4	Stage I-II	T1-2	unknown	unknown
TCGA cohort	TCGA-G6-A8L8	<=65	FEMALE	G3-4	Stage I-II	T1-2	unknown	unknown
TCGA cohort	TCGA-B8-A54I	<=65	MALE	G3-4	Stage I-II	T1-2	unknown	unknown
TCGA cohort	TCGA-MM-A564	>65	MALE	G1-2	Stage I-II	T1-2	unknown	unknown
TCGA cohort	TCGA-G6-A8L6	<=65	MALE	G3-4	Stage III-IV	T1-2	unknown	unknown
TCGA cohort	TCGA-B8-A54D	>65	MALE	G1-2	Stage III-IV	T3-4	unknown	unknown
TCGA cohort	TCGA-B4-5834	<=65	MALE	G1-2	Stage I-II	T1-2	M0	N0
TCGA cohort	TCGA-CZ-4859	<=65	FEMALE	G1-2	Stage I-II	T1-2	M0	N0
TCGA cohort	TCGA-B4-5835	<=65	FEMALE	G1-2	Stage I-II	T1-2	M0	N0
TCGA cohort	TCGA-B0-5705	<=65	FEMALE	G1-2	Stage I-II	T1-2	M0	N0
TCGA cohort	TCGA-A3-3331	>65	FEMALE	G1-2	Stage I-II	T1-2	M0	N0
TCGA cohort	TCGA-B0-5104	>65	FEMALE	G1-2	Stage I-II	T1-2	M0	N0
TCGA cohort	TCGA-B4-5843	<=65	MALE	G1-2	Stage I-II	T1-2	M0	N0
TCGA cohort	TCGA-B4-5378	<=65	MALE	G1-2	Stage I-II	T1-2	M0	N0
TCGA cohort	TCGA-A3-3378	<=65	MALE	G3-4	Stage I-II	T1-2	M0	N0
TCGA cohort	TCGA-BP-5186	<=65	FEMALE	G1-2	Stage I-II	T1-2	M0	N0
TCGA cohort	TCGA-A3-3358	<=65	FEMALE	G1-2	Stage I-II	T1-2	M0	N0
TCGA cohort	TCGA-BP-4768	>65	FEMALE	G1-2	Stage I-II	T1-2	M0	N0
TCGA cohort	TCGA-BP-4795	>65	FEMALE	G1-2	Stage I-II	T1-2	M0	N0
TCGA cohort	TCGA-B0-4945	>65	FEMALE	G1-2	Stage I-II	T1-2	M0	N0
TCGA cohort	TCGA-B8-5165	<=65	MALE	G1-2	Stage I-II	T1-2	M0	N0
TCGA cohort	TCGA-BP-4331	<=65	MALE	G1-2	Stage I-II	T1-2	M0	N0
TCGA cohort	TCGA-BP-5006	<=65	MALE	G1-2	Stage I-II	T1-2	M0	N0
TCGA cohort	TCGA-B0-5106	<=65	MALE	G1-2	Stage I-II	T1-2	M0	N0
TCGA cohort	TCGA-3Z-A93Z	>65	MALE	G1-2	Stage I-II	T1-2	M0	N0
TCGA cohort	TCGA-B0-5707	<=65	FEMALE	G3-4	Stage I-II	T1-2	M0	N0
TCGA cohort	TCGA-B8-5159	<=65	FEMALE	G3-4	Stage I-II	T1-2	M0	N0
TCGA cohort	TCGA-B0-5691	>65	FEMALE	G3-4	Stage I-II	T1-2	M0	N0
TCGA cohort	TCGA-B0-4834	<=65	MALE	G3-4	Stage I-II	T1-2	M0	N0
TCGA cohort	TCGA-B0-5083	<=65	MALE	G3-4	Stage I-II	T1-2	M0	N0
TCGA cohort	TCGA-B0-5077	>65	MALE	G3-4	Stage I-II	T1-2	M0	N0
TCGA cohort	TCGA-B2-5641	>65	MALE	G3-4	Stage I-II	T1-2	M0	N0
TCGA cohort	TCGA-BP-4165	<=65	FEMALE	G1-2	Stage I-II	T1-2	M0	N0
TCGA cohort	TCGA-A3-3349	<=65	FEMALE	G1-2	Stage I-II	T1-2	M0	N0
TCGA cohort	TCGA-A3-3370	<=65	FEMALE	G1-2	Stage I-II	T1-2	M0	N0
TCGA cohort	TCGA-B4-5836	<=65	FEMALE	G1-2	Stage I-II	T1-2	M0	N0
TCGA cohort	TCGA-BP-4756	<=65	FEMALE	G1-2	Stage I-II	T1-2	M0	N0
TCGA cohort	TCGA-BP-4325	<=65	FEMALE	G1-2	Stage I-II	T1-2	M0	N0
TCGA cohort	TCGA-BP-4162	<=65	FEMALE	G1-2	Stage I-II	T1-2	M0	N0
TCGA cohort	TCGA-CJ-4892	<=65	FEMALE	G1-2	Stage I-II	T1-2	M0	N0
TCGA cohort	TCGA-B8-5553	>65	FEMALE	G1-2	Stage I-II	T1-2	M0	N0
TCGA cohort	TCGA-B0-4839	>65	FEMALE	G1-2	Stage I-II	T1-2	M0	N0
TCGA cohort	TCGA-CZ-5988	<=65	MALE	G1-2	Stage I-II	T1-2	M0	N0
TCGA cohort	TCGA-B0-5399	<=65	MALE	G1-2	Stage I-II	T1-2	M0	N0
TCGA cohort	TCGA-B0-5710	<=65	MALE	G1-2	Stage I-II	T1-2	M0	N0
TCGA cohort	TCGA-A3-3329	>65	MALE	G1-2	Stage I-II	T1-2	M0	N0
TCGA cohort	TCGA-A3-3328	>65	MALE	G1-2	Stage I-II	T1-2	M0	N0
TCGA cohort	TCGA-A3-3373	<=65	FEMALE	G3-4	Stage I-II	T1-2	M0	N0
TCGA cohort	TCGA-B8-5551	<=65	FEMALE	G3-4	Stage I-II	T1-2	M0	N0
TCGA cohort	TCGA-B0-4838	>65	FEMALE	G3-4	Stage I-II	T1-2	M0	N0
TCGA cohort	TCGA-CZ-5984	<=65	MALE	G3-4	Stage I-II	T1-2	M0	N0
TCGA cohort	TCGA-B0-5088	<=65	MALE	G3-4	Stage I-II	T1-2	M0	N0
TCGA cohort	TCGA-B0-4837	<=65	MALE	G3-4	Stage I-II	T1-2	M0	N0
TCGA cohort	TCGA-A3-3306	>65	MALE	G3-4	Stage I-II	T1-2	M0	N0
TCGA cohort	TCGA-BP-4995	>65	MALE	G3-4	Stage I-II	T1-2	M0	N0
TCGA cohort	TCGA-B0-5698	>65	MALE	G3-4	Stage I-II	T1-2	M0	N0
TCGA cohort	TCGA-BP-5169	>65	MALE	G3-4	Stage I-II	T1-2	M0	N0
TCGA cohort	TCGA-CJ-4639	<=65	FEMALE	G1-2	Stage I-II	T1-2	M0	N0
TCGA cohort	TCGA-AK-3429	<=65	FEMALE	G1-2	Stage I-II	T1-2	M0	N0
TCGA cohort	TCGA-BP-4169	>65	FEMALE	G1-2	Stage I-II	T1-2	M0	N0
TCGA cohort	TCGA-B0-4852	>65	FEMALE	G1-2	Stage I-II	T1-2	M0	N0
TCGA cohort	TCGA-CZ-5469	<=65	MALE	G1-2	Stage I-II	T1-2	M0	N0
TCGA cohort	TCGA-CZ-5985	<=65	MALE	G1-2	Stage I-II	T1-2	M0	N0
TCGA cohort	TCGA-CZ-5989	<=65	MALE	G1-2	Stage I-II	T1-2	M0	N0
TCGA cohort	TCGA-A3-3317	>65	MALE	G1-2	Stage I-II	T1-2	M0	N0
TCGA cohort	TCGA-CZ-5452	>65	MALE	G1-2	Stage I-II	T1-2	M0	N0
TCGA cohort	TCGA-CZ-5470	>65	FEMALE	G3-4	Stage I-II	T1-2	M0	N0
TCGA cohort	TCGA-BP-4960	<=65	MALE	G3-4	Stage I-II	T1-2	M0	N0
TCGA cohort	TCGA-AK-3456	<=65	MALE	G3-4	Stage I-II	T1-2	M0	N0
TCGA cohort	TCGA-B0-4816	<=65	MALE	G3-4	Stage I-II	T1-2	M0	N0
TCGA cohort	TCGA-BP-4174	<=65	MALE	G3-4	Stage I-II	T1-2	M0	N0
TCGA cohort	TCGA-CZ-5456	<=65	MALE	G3-4	Stage I-II	T1-2	M0	N0
TCGA cohort	TCGA-BP-4342	>65	MALE	G3-4	Stage I-II	T1-2	M0	N0
TCGA cohort	TCGA-CZ-4864	>65	MALE	G3-4	Stage I-II	T1-2	M0	N0
TCGA cohort	TCGA-AK-3443	<=65	MALE	unknown	Stage I-II	T1-2	M0	N0
TCGA cohort	TCGA-CJ-4643	>65	FEMALE	G3-4	Stage I-II	T1-2	M0	N0
TCGA cohort	TCGA-CJ-4876	<=65	MALE	G3-4	Stage I-II	T1-2	M0	N0
TCGA cohort	TCGA-B8-4151	<=65	FEMALE	G1-2	Stage III-IV	T3-4	M0	N0
TCGA cohort	TCGA-BP-4351	<=65	FEMALE	G1-2	Stage III-IV	T3-4	M0	N0
TCGA cohort	TCGA-BP-4329	>65	MALE	G1-2	Stage III-IV	T3-4	M0	N0
TCGA cohort	TCGA-BP-4967	>65	MALE	G1-2	Stage III-IV	T3-4	M0	N0
TCGA cohort	TCGA-BP-4163	<=65	FEMALE	G3-4	Stage III-IV	T3-4	M0	N0
TCGA cohort	TCGA-CJ-4873	>65	FEMALE	G3-4	Stage III-IV	T3-4	M0	N0
TCGA cohort	TCGA-BP-4971	<=65	MALE	G3-4	Stage III-IV	T3-4	M0	N0
TCGA cohort	TCGA-B0-4811	<=65	MALE	G3-4	Stage III-IV	T3-4	M0	N0
TCGA cohort	TCGA-BP-4334	<=65	MALE	G3-4	Stage III-IV	T3-4	M0	N0
TCGA cohort	TCGA-B0-4843	<=65	MALE	G3-4	Stage III-IV	T3-4	M0	N0
TCGA cohort	TCGA-BP-4343	<=65	MALE	G3-4	Stage III-IV	T3-4	M0	N0
TCGA cohort	TCGA-B8-5550	>65	MALE	G3-4	Stage III-IV	T3-4	M0	N0
TCGA cohort	TCGA-B0-5694	>65	MALE	G3-4	Stage III-IV	T3-4	M0	N0
TCGA cohort	TCGA-A3-3352	>65	MALE	G3-4	Stage III-IV	T3-4	M0	N0
TCGA cohort	TCGA-B0-5095	>65	MALE	G3-4	Stage III-IV	T3-4	M0	N0
TCGA cohort	TCGA-B0-4693	>65	FEMALE	G3-4	Stage III-IV	T3-4	M0	N0
TCGA cohort	TCGA-CW-5587	<=65	FEMALE	G1-2	Stage III-IV	T3-4	M0	N0
TCGA cohort	TCGA-B4-5832	<=65	MALE	G1-2	Stage III-IV	T3-4	M0	N0
TCGA cohort	TCGA-B0-4821	>65	FEMALE	G3-4	Stage III-IV	T3-4	M0	N0
TCGA cohort	TCGA-BP-4797	<=65	MALE	G3-4	Stage III-IV	T3-4	M0	N0
TCGA cohort	TCGA-B0-5116	<=65	MALE	G3-4	Stage III-IV	T3-4	M0	N0
TCGA cohort	TCGA-BP-4799	>65	MALE	G3-4	Stage III-IV	T3-4	M0	N0
TCGA cohort	TCGA-BP-5198	>65	MALE	G3-4	Stage III-IV	T3-4	M0	N0
TCGA cohort	TCGA-B0-5400	<=65	FEMALE	G3-4	Stage III-IV	T3-4	M0	N0
TCGA cohort	TCGA-BP-4337	>65	FEMALE	G3-4	Stage III-IV	T3-4	M0	N0
TCGA cohort	TCGA-B0-4827	>65	FEMALE	G3-4	Stage III-IV	T3-4	M0	N0
TCGA cohort	TCGA-B0-5701	<=65	MALE	G3-4	Stage III-IV	T3-4	M0	N0
TCGA cohort	TCGA-CJ-4891	<=65	FEMALE	G3-4	Stage III-IV	T3-4	M0	N0
TCGA cohort	TCGA-AK-3436	<=65	MALE	G1-2	Stage III-IV	T1-2	M1	N0
TCGA cohort	TCGA-B0-4691	<=65	MALE	G3-4	Stage III-IV	T1-2	M1	N0
TCGA cohort	TCGA-CJ-5678	<=65	MALE	G3-4	Stage III-IV	T1-2	M1	N0
TCGA cohort	TCGA-CJ-4644	<=65	FEMALE	G3-4	Stage III-IV	T3-4	M1	N0
TCGA cohort	TCGA-BP-4335	<=65	FEMALE	G3-4	Stage III-IV	T3-4	M1	N0
TCGA cohort	TCGA-B8-4622	<=65	MALE	G3-4	Stage III-IV	T3-4	M1	N0
TCGA cohort	TCGA-BP-4974	<=65	MALE	G3-4	Stage III-IV	T3-4	M1	N0
TCGA cohort	TCGA-CJ-4918	<=65	MALE	G3-4	Stage III-IV	T3-4	M1	N0
TCGA cohort	TCGA-CJ-4890	>65	MALE	G3-4	Stage III-IV	T3-4	M1	N0
TCGA cohort	TCGA-BP-4352	>65	FEMALE	G3-4	Stage III-IV	T3-4	M1	N0
TCGA cohort	TCGA-BP-5201	<=65	MALE	G3-4	Stage III-IV	T3-4	M1	N0
TCGA cohort	TCGA-B0-4688	<=65	MALE	G3-4	Stage III-IV	T3-4	M1	N0
TCGA cohort	TCGA-CJ-4869	<=65	MALE	G1-2	Stage III-IV	T1-2	M0	N1
TCGA cohort	TCGA-B4-5838	<=65	MALE	G1-2	unknown	T3-4	M0	N1
TCGA cohort	TCGA-AK-3426	<=65	MALE	G3-4	Stage III-IV	T3-4	M0	N1
TCGA cohort	TCGA-B0-4810	<=65	MALE	G3-4	Stage III-IV	T3-4	M0	N1
TCGA cohort	TCGA-B8-5158	<=65	MALE	G3-4	Stage III-IV	T3-4	M0	N1
TCGA cohort	TCGA-BP-4761	<=65	MALE	G3-4	Stage III-IV	T3-4	M0	N1
TCGA cohort	TCGA-B0-5096	>65	FEMALE	unknown	Stage III-IV	T3-4	M0	N1
TCGA cohort	TCGA-CJ-4638	<=65	FEMALE	G3-4	Stage III-IV	T3-4	M1	N1
TCGA cohort	TCGA-CW-6087	<=65	MALE	G3-4	Stage III-IV	T3-4	M1	N1
TCGA cohort	TCGA-CJ-4900	>65	FEMALE	G3-4	Stage III-IV	T3-4	M1	N1
TCGA cohort	TCGA-BP-4354	<=65	MALE	G3-4	Stage III-IV	T3-4	M1	N1
TCGA cohort	TCGA-B0-5098	<=65	FEMALE	G3-4	Stage I-II	T1-2	M0	unknown
TCGA cohort	TCGA-B0-5102	>65	FEMALE	G3-4	Stage I-II	T1-2	M0	unknown
TCGA cohort	TCGA-CZ-4866	>65	FEMALE	G3-4	Stage I-II	T1-2	M0	unknown
TCGA cohort	TCGA-CW-6093	>65	MALE	G1-2	Stage I-II	T1-2	M0	unknown
TCGA cohort	TCGA-DV-5567	<=65	FEMALE	G1-2	Stage I-II	T1-2	M0	unknown
TCGA cohort	TCGA-BP-5174	<=65	FEMALE	G1-2	Stage I-II	T1-2	M0	unknown
TCGA cohort	TCGA-DV-5576	<=65	FEMALE	G1-2	Stage I-II	T1-2	M0	unknown
TCGA cohort	TCGA-BP-4782	<=65	FEMALE	G1-2	Stage I-II	T1-2	M0	unknown
TCGA cohort	TCGA-BP-4774	<=65	FEMALE	G1-2	Stage I-II	T1-2	M0	unknown
TCGA cohort	TCGA-CZ-5982	<=65	FEMALE	G1-2	Stage I-II	T1-2	M0	unknown
TCGA cohort	TCGA-CJ-4905	<=65	FEMALE	G1-2	Stage I-II	T1-2	M0	unknown
TCGA cohort	TCGA-BP-4969	<=65	FEMALE	G1-2	Stage I-II	T1-2	M0	unknown
TCGA cohort	TCGA-DV-5566	>65	FEMALE	G1-2	Stage I-II	T1-2	M0	unknown
TCGA cohort	TCGA-BP-4349	>65	FEMALE	G1-2	Stage I-II	T1-2	M0	unknown
TCGA cohort	TCGA-BP-4344	>65	FEMALE	G1-2	Stage I-II	T1-2	M0	unknown
TCGA cohort	TCGA-BP-4763	>65	FEMALE	G1-2	Stage I-II	T1-2	M0	unknown
TCGA cohort	TCGA-DV-5568	<=65	MALE	G1-2	Stage I-II	T1-2	M0	unknown
TCGA cohort	TCGA-DV-5574	<=65	MALE	G1-2	Stage I-II	T1-2	M0	unknown
TCGA cohort	TCGA-CJ-4908	<=65	MALE	G1-2	Stage I-II	T1-2	M0	unknown
TCGA cohort	TCGA-DV-5573	<=65	MALE	G1-2	Stage I-II	T1-2	M0	unknown
TCGA cohort	TCGA-BP-4765	<=65	MALE	G1-2	Stage I-II	T1-2	M0	unknown
TCGA cohort	TCGA-BP-4965	<=65	MALE	G1-2	Stage I-II	T1-2	M0	unknown
TCGA cohort	TCGA-A3-3365	<=65	MALE	G1-2	Stage I-II	T1-2	M0	unknown
TCGA cohort	TCGA-BP-5008	<=65	MALE	G1-2	Stage I-II	T1-2	M0	unknown
TCGA cohort	TCGA-BP-4961	<=65	MALE	G1-2	Stage I-II	T1-2	M0	unknown
TCGA cohort	TCGA-BP-4789	<=65	MALE	G1-2	Stage I-II	T1-2	M0	unknown
TCGA cohort	TCGA-BP-4759	<=65	MALE	G1-2	Stage I-II	T1-2	M0	unknown
TCGA cohort	TCGA-BP-4776	<=65	MALE	G1-2	Stage I-II	T1-2	M0	unknown
TCGA cohort	TCGA-BP-5196	<=65	MALE	G1-2	Stage I-II	T1-2	M0	unknown
TCGA cohort	TCGA-BP-5180	<=65	MALE	G1-2	Stage I-II	T1-2	M0	unknown
TCGA cohort	TCGA-BP-4991	<=65	MALE	G1-2	Stage I-II	T1-2	M0	unknown
TCGA cohort	TCGA-BP-5170	<=65	MALE	G1-2	Stage I-II	T1-2	M0	unknown
TCGA cohort	TCGA-BP-4999	<=65	MALE	G1-2	Stage I-II	T1-2	M0	unknown
TCGA cohort	TCGA-BP-4801	<=65	MALE	G1-2	Stage I-II	T1-2	M0	unknown
TCGA cohort	TCGA-BP-5192	<=65	MALE	G1-2	Stage I-II	T1-2	M0	unknown
TCGA cohort	TCGA-DV-5565	<=65	MALE	G1-2	Stage I-II	T1-2	M0	unknown
TCGA cohort	TCGA-BP-4760	>65	MALE	G1-2	Stage I-II	T1-2	M0	unknown
TCGA cohort	TCGA-BP-5195	>65	MALE	G1-2	Stage I-II	T1-2	M0	unknown
TCGA cohort	TCGA-BP-4790	>65	MALE	G1-2	Stage I-II	T1-2	M0	unknown
TCGA cohort	TCGA-BP-4766	<=65	FEMALE	G3-4	Stage I-II	T1-2	M0	unknown
TCGA cohort	TCGA-BP-5177	<=65	FEMALE	G3-4	Stage I-II	T1-2	M0	unknown
TCGA cohort	TCGA-BP-4762	<=65	MALE	G3-4	Stage I-II	T1-2	M0	unknown
TCGA cohort	TCGA-CJ-5671	<=65	MALE	G3-4	Stage I-II	T1-2	M0	unknown
TCGA cohort	TCGA-BP-5004	<=65	MALE	G3-4	Stage I-II	T1-2	M0	unknown
TCGA cohort	TCGA-BP-5184	<=65	MALE	G3-4	Stage I-II	T1-2	M0	unknown
TCGA cohort	TCGA-BP-4994	<=65	MALE	G3-4	Stage I-II	T1-2	M0	unknown
TCGA cohort	TCGA-BP-5185	<=65	MALE	G3-4	Stage I-II	T1-2	M0	unknown
TCGA cohort	TCGA-BP-4993	<=65	MALE	G3-4	Stage I-II	T1-2	M0	unknown
TCGA cohort	TCGA-BP-5190	<=65	MALE	G3-4	Stage I-II	T1-2	M0	unknown
TCGA cohort	TCGA-BP-4976	>65	MALE	G3-4	Stage I-II	T1-2	M0	unknown
TCGA cohort	TCGA-CJ-5672	>65	MALE	G3-4	Stage I-II	T1-2	M0	unknown
TCGA cohort	TCGA-CJ-4889	<=65	FEMALE	G3-4	Stage I-II	T1-2	M0	unknown
TCGA cohort	TCGA-AS-3777	<=65	MALE	unknown	Stage I-II	T1-2	M0	unknown
TCGA cohort	TCGA-B0-5690	<=65	FEMALE	G1-2	Stage I-II	T1-2	M0	unknown
TCGA cohort	TCGA-BP-4987	<=65	FEMALE	G1-2	Stage I-II	T1-2	M0	unknown
TCGA cohort	TCGA-B8-4146	<=65	FEMALE	G1-2	Stage I-II	T1-2	M0	unknown
TCGA cohort	TCGA-BP-5001	<=65	FEMALE	G1-2	Stage I-II	T1-2	M0	unknown
TCGA cohort	TCGA-B0-5693	<=65	FEMALE	G1-2	Stage I-II	T1-2	M0	unknown
TCGA cohort	TCGA-CJ-4634	<=65	FEMALE	G1-2	Stage I-II	T1-2	M0	unknown
TCGA cohort	TCGA-B2-4098	>65	FEMALE	G1-2	Stage I-II	T1-2	M0	unknown
TCGA cohort	TCGA-CJ-4899	<=65	MALE	G1-2	Stage I-II	T1-2	M0	unknown
TCGA cohort	TCGA-CZ-4862	<=65	MALE	G1-2	Stage I-II	T1-2	M0	unknown
TCGA cohort	TCGA-B2-4102	<=65	MALE	G1-2	Stage I-II	T1-2	M0	unknown
TCGA cohort	TCGA-A3-3319	>65	MALE	G1-2	Stage I-II	T1-2	M0	unknown
TCGA cohort	TCGA-BP-4975	<=65	MALE	G3-4	Stage I-II	T1-2	M0	unknown
TCGA cohort	TCGA-BP-4982	<=65	MALE	G3-4	Stage I-II	T1-2	M0	unknown
TCGA cohort	TCGA-CW-5581	<=65	MALE	G3-4	Stage I-II	T1-2	M0	unknown
TCGA cohort	TCGA-BP-4959	<=65	MALE	G3-4	Stage I-II	T1-2	M0	unknown
TCGA cohort	TCGA-CJ-4903	<=65	MALE	G3-4	Stage I-II	T1-2	M0	unknown
TCGA cohort	TCGA-CW-6090	>65	MALE	G3-4	Stage I-II	T1-2	M0	unknown
TCGA cohort	TCGA-A3-3346	>65	MALE	G3-4	Stage I-II	T1-2	M0	unknown
TCGA cohort	TCGA-A3-3382	>65	MALE	G3-4	Stage I-II	T1-2	M0	unknown
TCGA cohort	TCGA-BP-4161	>65	MALE	G3-4	Stage I-II	T1-2	M0	unknown
TCGA cohort	TCGA-CJ-4642	<=65	MALE	G1-2	Stage I-II	T1-2	M0	unknown
TCGA cohort	TCGA-BP-4962	<=65	MALE	G1-2	Stage I-II	T1-2	M0	unknown
TCGA cohort	TCGA-CZ-4861	<=65	MALE	G1-2	Stage I-II	T1-2	M0	unknown
TCGA cohort	TCGA-CZ-5463	>65	MALE	G1-2	Stage I-II	T1-2	M0	unknown
TCGA cohort	TCGA-B0-4818	>65	FEMALE	G3-4	Stage I-II	T1-2	M0	unknown
TCGA cohort	TCGA-B8-5162	<=65	MALE	G1-2	Stage I-II	T1-2	M0	unknown
TCGA cohort	TCGA-CJ-5675	>65	MALE	G3-4	Stage I-II	T1-2	M0	unknown
TCGA cohort	TCGA-B2-A4SR	<=65	MALE	unknown	Stage I-II	T1-2	M0	unknown
TCGA cohort	TCGA-A3-3372	<=65	MALE	G1-2	Stage III-IV	T3-4	M0	unknown
TCGA cohort	TCGA-CJ-4870	<=65	FEMALE	G1-2	Stage III-IV	T3-4	M0	unknown
TCGA cohort	TCGA-B0-4718	<=65	MALE	G1-2	Stage III-IV	T3-4	M0	unknown
TCGA cohort	TCGA-CJ-5684	<=65	MALE	G1-2	Stage III-IV	T3-4	M0	unknown
TCGA cohort	TCGA-CZ-5466	>65	MALE	G1-2	Stage III-IV	T3-4	M0	unknown
TCGA cohort	TCGA-BP-5202	>65	MALE	G1-2	Stage III-IV	T3-4	M0	unknown
TCGA cohort	TCGA-BP-4972	<=65	FEMALE	G3-4	Stage III-IV	T3-4	M0	unknown
TCGA cohort	TCGA-CJ-4916	>65	FEMALE	G3-4	Stage III-IV	T3-4	M0	unknown
TCGA cohort	TCGA-CJ-4884	>65	FEMALE	G3-4	Stage III-IV	T3-4	M0	unknown
TCGA cohort	TCGA-CJ-4897	>65	FEMALE	G3-4	Stage III-IV	T3-4	M0	unknown
TCGA cohort	TCGA-CZ-5458	<=65	MALE	G3-4	Stage III-IV	T3-4	M0	unknown
TCGA cohort	TCGA-BP-5183	<=65	MALE	G3-4	Stage III-IV	T3-4	M0	unknown
TCGA cohort	TCGA-CJ-4902	<=65	MALE	G3-4	Stage III-IV	T3-4	M0	unknown
TCGA cohort	TCGA-B0-5100	>65	MALE	G3-4	Stage III-IV	T3-4	M0	unknown
TCGA cohort	TCGA-B8-4153	>65	MALE	G3-4	Stage III-IV	T3-4	M0	unknown
TCGA cohort	TCGA-BP-4803	>65	MALE	G3-4	Stage III-IV	T3-4	M0	unknown
TCGA cohort	TCGA-CZ-5457	<=65	MALE	G3-4	Stage III-IV	T3-4	M0	unknown
TCGA cohort	TCGA-B0-4815	<=65	MALE	G3-4	Stage III-IV	T3-4	M0	unknown
TCGA cohort	TCGA-CZ-5465	>65	FEMALE	G1-2	Stage III-IV	T3-4	M0	unknown
TCGA cohort	TCGA-B0-5099	>65	FEMALE	G3-4	Stage III-IV	T3-4	M0	unknown
TCGA cohort	TCGA-CJ-4901	<=65	MALE	G3-4	Stage III-IV	T3-4	M0	unknown
TCGA cohort	TCGA-CJ-4907	<=65	MALE	G3-4	Stage III-IV	T3-4	M0	unknown
TCGA cohort	TCGA-CZ-5459	<=65	MALE	G3-4	Stage III-IV	T3-4	M0	unknown
TCGA cohort	TCGA-CZ-5462	>65	MALE	G3-4	Stage III-IV	T1-2	M1	unknown
TCGA cohort	TCGA-CZ-5461	<=65	MALE	G3-4	Stage III-IV	T1-2	M1	unknown
TCGA cohort	TCGA-B2-5639	<=65	MALE	G3-4	Stage III-IV	T3-4	M1	unknown
TCGA cohort	TCGA-B0-4845	>65	MALE	G1-2	Stage III-IV	T3-4	M1	unknown
TCGA cohort	TCGA-CW-5580	>65	FEMALE	G3-4	Stage III-IV	T3-4	M1	unknown
TCGA cohort	TCGA-CJ-4887	<=65	MALE	G3-4	Stage III-IV	T3-4	M1	unknown
TCGA cohort	TCGA-CW-5590	<=65	MALE	G3-4	Stage III-IV	T3-4	M1	unknown
TCGA cohort	TCGA-B0-4847	<=65	MALE	G3-4	Stage III-IV	T3-4	M1	unknown
TCGA cohort	TCGA-CJ-4885	<=65	MALE	G3-4	Stage III-IV	T3-4	M1	unknown
TCGA cohort	TCGA-CJ-4875	>65	MALE	G3-4	Stage III-IV	T3-4	M1	unknown
TCGA cohort	TCGA-B0-4712	>65	MALE	G3-4	Stage III-IV	T3-4	M1	unknown
TCGA cohort	TCGA-CJ-5677	<=65	FEMALE	G3-4	Stage III-IV	T3-4	M1	unknown
TCGA cohort	TCGA-CJ-4641	<=65	FEMALE	G3-4	Stage III-IV	T3-4	M1	unknown
TCGA cohort	TCGA-CJ-5680	<=65	FEMALE	G3-4	Stage III-IV	T3-4	M1	unknown
TCGA cohort	TCGA-CJ-4888	<=65	MALE	G3-4	Stage III-IV	T3-4	M1	unknown
TCGA cohort	TCGA-CJ-5682	<=65	MALE	G3-4	Stage III-IV	T3-4	M1	unknown
TCGA cohort	TCGA-CJ-4895	<=65	MALE	G3-4	Stage III-IV	T3-4	M1	unknown
TCGA cohort	TCGA-CZ-5460	<=65	MALE	G1-2	Stage III-IV	T3-4	M1	unknown
TCGA cohort	TCGA-CZ-5987	<=65	MALE	G1-2	Stage III-IV	T3-4	M1	unknown
TCGA cohort	TCGA-CZ-5464	>65	MALE	G1-2	Stage III-IV	T3-4	M1	unknown
TCGA cohort	TCGA-B0-4836	<=65	MALE	G3-4	Stage III-IV	T3-4	M1	unknown
TCGA cohort	TCGA-B0-4697	<=65	FEMALE	G3-4	Stage III-IV	T3-4	M1	unknown
TCGA cohort	TCGA-CZ-5468	>65	MALE	G3-4	Stage III-IV	T3-4	M1	unknown
TCGA cohort	TCGA-CZ-4860	<=65	MALE	G3-4	Stage III-IV	T3-4	M1	unknown
TCGA cohort	TCGA-A3-A8OU	>65	FEMALE	G1-2	Stage I-II	T1-2	unknown	unknown
TCGA cohort	TCGA-B8-A54K	<=65	MALE	G1-2	Stage I-II	T1-2	unknown	unknown
TCGA cohort	TCGA-B8-A54F	<=65	FEMALE	G1-2	Stage I-II	T1-2	unknown	unknown
TCGA cohort	TCGA-MW-A4EC	>65	FEMALE	G1-2	Stage I-II	T1-2	unknown	unknown
TCGA cohort	TCGA-A3-A6NN	>65	MALE	G1-2	Stage I-II	T1-2	unknown	unknown
TCGA cohort	TCGA-A3-A8OX	<=65	FEMALE	G3-4	Stage I-II	T1-2	unknown	unknown
TCGA cohort	TCGA-B8-A54G	<=65	MALE	G3-4	Stage I-II	T1-2	unknown	unknown
TCGA cohort	TCGA-6D-AA2E	>65	FEMALE	G1-2	Stage I-II	T1-2	unknown	unknown
TCGA cohort	TCGA-DV-A4W0	<=65	MALE	G3-4	Stage I-II	T1-2	unknown	unknown
TCGA cohort	TCGA-B8-A54J	<=65	MALE	G1-2	Stage I-II	T1-2	unknown	unknown
TCGA cohort	TCGA-MM-A563	<=65	MALE	G1-2	unknown	T3-4	unknown	unknown
TCGA cohort	TCGA-A3-A8OW	<=65	MALE	G1-2	Stage III-IV	T3-4	unknown	unknown
TCGA cohort	TCGA-B8-A7U6	<=65	FEMALE	G3-4	Stage I-II	T1-2	unknown	unknown
TCGA cohort	TCGA-B8-A8YJ	<=65	FEMALE	G1-2	Stage I-II	T1-2	unknown	unknown

## Sheet: Sheet2
id	futime	fustat	AC092301.1	AC091946.2	AL138724.2	PINK1-AS	AL031670.1	ADAMTSL4-AS2	DGUOK-AS1	AC074117.1	AC040162.3	Z84485.1	AC026362.1	AC023908.3	AC018809.1	AL159169.3	LINC02019	CTBP1-DT	TNFRSF10A-AS1	AC010809.2	AC015802.5	AC027796.4	AC234582.1	ASB16-AS1	IL21R-AS1	LINC01711	PRMT5-AS1	AL021368.1	RNF139-AS1	AC069360.1	YEATS2-AS1	AC112721.2	AL078581.2	AL133355.1	AC025165.1	OTUD6B-AS1	AF196972.1	CD27-AS1	AC008870.2	AC133644.1	AC008105.1	AC068724.2	AC018690.1	AC018653.3	MCCC1-AS1	AL662797.2	AL513218.1	AL158071.5	AC009120.2
TCGA-AK-3440	7.84932	0	0.584591	0	1.16309	2.38744	0.389436	0.33581	0.387249	0.829027	0.50489	0.381602	0.105999	0.232084	0.605733	0.0663439	0.505889	2.85091	0.175286	0.34748	0.186561	0.511015	1.58949	3.58573	0	0	0.0699166	0	0.359163	0.0786039	0.102406	0.0687966	6.56805	3.49122	0.02863	8.98111	0.398978	13.2138	0.799626	0.068924	0.0162316	0	1.30801	0.694501	0.973044	0.144446	0.380756	0.315797	4.04137
TCGA-DV-5569	0.972603	0	0.695978	0.182724	3.56765	5.4932	1.11273	1.67914	0.553242	2.08826	0.449117	0.14538	0.198759	0.20941	0.28846	0	0.567864	7.88751	9.43252	0.33095	0.133265	1.33844	0.816472	4.99305	0.0406675	0.109975	0.0499431	0.295404	0.352289	0.224594	0.633976	0.196572	3.90976	4.00799	0.0818042	11.5743	0	10.912	0.778897	1.28008	0.231892	0	1.69881	4.10409	0.625561	0.756662	0.271983	0.399601	2.14497
TCGA-A3-A8CQ	0.00821918	0	1.62307	0.798984	3.56165	5.91334	3.24371	5.24446	3.58388	5.06531	1.94398	2.17195	0.331085	0.941107	0.700736	0	1.0158	11.4865	10.3416	1.20593	0.776957	2.92626	3.38418	9.64043	0.0296373	0.0801463	0.339706	0.717606	1.29485	0	1.54008	0.286512	5.92658	10.3855	1.19233	20.6232	0.237371	26.7881	2.95172	0.430564	0.337992	0	4.70456	12.0952	1.01309	1.60417	0.991067	0.751529	5.68861
TCGA-B0-5097	1.82192	0	0.396607	0.624759	4.7902	4.17378	2.98932	5.28555	1.82155	3.16151	1.1323	1.49122	0.194167	0.179001	0.547935	0.216049	0.764875	7.2226	6.56438	1.13156	0.607535	3.05088	2.61715	5.86308	0.0926984	1.50407	0.246657	0.22445	0.514978	0.0639932	1.68595	1.68027	4.63424	5.25315	0.303008	16.9834	0.18561	18.1574	3.37333	2.58118	0.158574	0	2.03296	7.76153	0.554524	1.25437	0.774957	0.308517	1.98513
TCGA-B0-5119	4.25205	0	0.363615	0	1.83839	7.52809	1.3288	1.08614	1.2204	2.3123	0.639932	0.607632	0.187904	0.401158	0.401883	0.198076	0.431536	11.7018	12.2111	0.518717	0	0.635702	1.09308	7.9501	0.0424935	0.172369	0.226138	0.102889	0.520153	0.11734	0.560529	0	6.04627	12.7733	0.0641081	22.1908	0.255254	12.3305	0.651097	0.308669	0.0969216	0	1.59758	4.90099	0.726279	0.57501	0.994686	0.48489	2.46036
TCGA-BP-4345	4.15342	0	0.785707	0.158678	1.61274	3.54396	4.8315	4.23564	2.24204	2.39538	1.50097	0.694367	0.320548	0.48494	1.2525	0.740782	0.874194	6.74916	3.9144	1.77229	0.694367	2.95861	1.94982	6.11918	0.194237	6.78067	0.216854	0.17102	0.605208	0.0975193	2.4704	0.341408	2.30877	3.03582	1.10111	9.75915	0.212138	13.2665	1.57826	4.87407	0.281926	0.260387	2.13911	3.95565	1.87116	1.61285	1.77143	0.279851	4.5097
TCGA-AK-3453	6.93425	0	0.863927	2.26818	3.82192	2.55519	0.789286	1.78658	3.51004	3.40466	1.48665	2.57159	0.681423	1.14809	0.95485	0	1.60204	5.45251	5.69893	0.958565	2.97763	4.30461	2.40706	9.17617	0.227165	0.546052	0.33064	0.977838	1.68266	0.069698	1.79589	0.366011	1.55304	4.83698	0.0507723	5.01978	0.505391	16.6219	2.90057	2.32236	1.03626	0.744406	2.53051	9.01327	4.74539	1.02464	5.06425	0.432026	8.92866
TCGA-CJ-4635	3.87945	0	1.98672	0	1.99298	4.00193	4.3216	4.13021	2.42322	3.43176	2.25698	3.45831	0.669009	1.32839	2.35265	0.644195	1.26312	13.2264	9.87166	1.12467	1.4492	4.96192	4.26597	11.2825	0.16584	0.149491	0.520479	0.13385	1.1139	0.686915	3.24823	0	3.40135	6.20483	0.833985	15.9978	0.442749	24.5591	3.52923	12.3141	0.756515	0	2.54015	12.7515	4.06273	0.841537	1.6637	0.315398	7.14676
TCGA-B8-A54E	2.49041	0	0.0689815	0.362212	0.823466	3.04847	0.78777	0.158502	0.974832	2.67216	0.539563	1.08069	0.150094	0.190259	0.381207	0.939427	0.307001	5.57346	2.06836	0.32802	0.660424	1.14569	0.758664	12.4899	0.0806147	0.0545004	0.132002	0.292788	0.311216	0.0556514	0.370572	0	4.49516	3.00144	0.0202699	14.2257	0.484243	15.0334	1.74987	0.390384	0.206854	0.0990636	0.673506	5.18525	2.27341	1.22721	0.943511	0.114986	3.37279
TCGA-A3-3376	4.64658	1	1.11188	0.729793	1.83481	6.7683	5.52352	4.59868	2.94617	4.82998	1.41326	1.39354	0.332655	1.44972	0.921677	0.605689	1.73195	12.0958	8.13472	3.30451	0.851608	3.06162	2.44572	11.8789	0.227394	0.395311	0.465431	0.943865	1.03386	0.044851	2.51909	0.23553	4.12247	12.5394	1.89499	17.4377	0.325221	23.5095	2.82054	0.707899	0.574222	0.0798382	3.93528	5.15163	2.55399	0.714309	1.19492	0.628099	9.0307
TCGA-BP-4758	6.04932	0	0.598482	0.104751	1.90517	2.99132	0.911291	0.962611	1.69152	1.66172	1.09229	0.270865	0.103092	0.290121	0.496102	0.271682	0.547505	4.13582	2.7755	0.442695	1.14597	1.56947	0.98001	7.19937	0.139882	0.0630459	0.171787	0	0.329282	0.0965661	0.344806	0	1.97241	5.08045	0.105517	6.17365	0.093362	9.59789	0.416756	0.564494	0.239288	0.0572983	1.07128	1.62885	0.916473	1.30133	0.545726	0.332539	2.69047
TCGA-B0-5121	4.06849	0	0.214922	0.188088	1.76073	2.75331	0.818139	0.576142	0.569482	1.25926	0.427277	0.710825	0.121782	0.296391	0.0989756	0	0.557963	4.40598	3.0503	0.312276	0.617295	1.0333	0.617197	3.70452	0.0209306	0.0566014	0.171364	0	0.40993	0.0866951	0.426691	0	2.4952	4.16002	0.242091	5.61545	0.209546	7.2609	0.721584	1.11494	0.262568	0	1.53009	2.97112	0.822792	0.566453	0.489942	0.185762	1.90912
TCGA-BP-4784	5.07945	0	0.166964	0.438353	3.34144	4.32093	1.14404	0.287731	0.884814	2.01884	0.408116	0.348765	0.0340586	0.125593	0.346006	0.11369	0.46442	8.27024	8.71098	0.661622	0.159851	0.218926	1.2854	5.10762	0.0731706	0.65957	0.0599064	0.118112	0.422569	0	0.526466	0.117893	4.68973	8.73375	0.294371	17.5452	0.293019	17.0156	0.373713	1.06301	0.0834458	0	1.73205	1.08194	0.583611	1.15514	0.163121	0.742172	1.12201
TCGA-CZ-5455	1.53699	1	0.512572	0.67286	2.51952	7.06881	0.70243	1.11887	1.26762	3.14478	0.370857	0.562112	0.153352	0.514086	0.708146	0	0.931487	9.53973	15.4306	1.13744	0.785173	1.03054	1.22142	7.94353	0.104827	0.0809938	0.19617	0.145039	0.473784	0.413521	0.586629	0.434312	6.56514	11.266	0.180741	21.8644	0.23988	17.7032	0.879581	2.03054	0.0853914	0	2.62738	5.64655	0.972613	0.658585	0.901392	0.512646	2.36364
TCGA-A3-3383	2.3589	0	0	0.664877	3.73443	2.55476	0.674816	0.775857	1.93852	1.77677	1.35358	0.661241	0.183676	0.38099	0.932992	0.114961	2.22282	6.70497	3.34109	0.86972	1.13146	3.09921	1.33071	6.97364	0.0739882	0.400164	0.20192	0	0.61307	0	0.216883	0	2.08654	6.13062	0.124025	12.1173	0.493822	25.8842	1.63752	10.0323	0.393765	0.242455	0.51512	6.94709	1.09596	0.584025	1.64944	0.171982	3.01242
TCGA-B0-4824	4.53973	1	0.610638	0.229027	2.26648	5.19014	3.98486	3.60795	3.92947	4.47307	2.67815	2.36885	0.581291	1.64047	0.964149	0.594	1.26176	8.15614	9.6256	2.28148	1.67035	5.71912	2.4305	13.4919	0.458755	0.344606	0.646854	0.86394	1.91023	0.0703768	3.15814	0	1.37214	8.70763	0.769002	15.3613	0.510313	22.2352	2.79865	0	0.87196	0.501104	5.00384	9.04452	6.0984	1.72437	2.89769	0.646272	11.0573
TCGA-CJ-4871	6.63836	0	0.195125	0.170763	2.37498	5.44676	0.817057	0.448348	0.459578	1.83505	0.29253	0.23776	0.0442256	0.21201	0.269576	0.0885773	0.554812	8.7628	6.08472	0.309286	0.249082	0.625413	1.45451	3.99959	0.0570079	0.462489	0.124463	0	0.143142	0	0.440558	0	4.09227	3.74562	0.286684	16.0761	0.228294	10.2268	0.242636	2.9447	0.151698	0.186812	1.82574	4.59408	0.38974	0.771414	0.508357	0.265023	1.47704
TCGA-BP-4798	0.915068	1	1.67353	0.454525	2.9987	4.93185	4.08597	3.91165	2.65043	3.94113	2.4149	5.93679	0.368847	2.04022	1.27563	0.23577	1.28414	8.34983	4.01438	0.457354	1.32598	3.12759	2.53871	12.6173	0.80928	0.273561	0.358895	0.0816462	1.42878	0.279338	2.14312	0.244486	3.63085	4.13565	0.440889	9.86847	0.0675175	17.4236	4.30556	9.22602	0.942153	0.911613	2.04246	8.11476	2.53583	1.4259	2.02967	0.320647	8.47813
TCGA-B0-5700	4.90411	0	0	0.221607	2.25232	5.25421	0.0963939	0.872763	0.37276	1.85222	0.924315	0.44079	0.0688724	0.084657	0	0.114951	0.40696	6.28382	7.99766	0.0668958	0.161623	0.590275	1.57815	6.10796	0	0.0666882	0.181712	0.119421	0.120746	0.0680966	0.0985746	0	3.41404	5.67101	0.0744087	9.54059	0.296267	10.8897	0.251904	0.238843	0.0562473	0	1.03015	4.70392	0.168595	0.583975	0.329859	0.109433	0.977972
TCGA-B0-4694	0.290411	1	0.370599	0	1.73491	3.68553	1.48129	1.13539	0.654654	1.632	0.398581	0.451576	0.243592	0.356207	0.170668	0.168234	0.526875	6.02845	1.77795	0.342663	0.591349	1.61978	1.22276	6.08094	0.0360915	0.780801	0.13297	0.0873882	0.35343	0.199323	0.894454	1.57008	2.35948	2.4899	0.235948	8.92904	0.144532	18.5798	0.783422	11.8848	0.185219	0	1.43227	6.56412	0.986973	0.488379	0.724138	0.0800794	1.91793
TCGA-BP-4346	4.09041	1	1.90433	0.535681	2.10137	4.57276	6.36892	5.0789	4.44522	4.69051	2.77959	4.83028	0.813915	2.33629	1.97321	0.370489	1.48821	8.09317	11.5832	1.83265	0.78137	7.01534	4.0392	16.0108	0.834557	0.0537343	0.699539	0	2.04312	0.768168	2.73229	0	1.83392	7.78981	0.799401	12.8065	0.318291	34.3513	3.755	2.98295	1.13304	0.78137	3.48621	15.0727	7.60737	2.41992	3.98678	0.440882	10.0392
TCGA-A3-A6NL	1.88767	0	0.39691	0.781544	4.25037	5.9549	3.51286	3.41999	2.71688	3.73272	2.03738	1.91727	0.607234	0.845925	1.78215	0.4054	1.28803	11.1873	9.63987	2.98835	1.14	3.72977	3.1648	11.3407	0.231923	0.0783969	0.474701	0.561554	0.862592	0	2.5494	0.280258	3.56752	9.0794	0.758098	15.5808	0.232189	21.8473	2.51712	0.701943	0.46286	0.1425	3.51196	11.9598	3.66662	1.07879	2.9083	0.606478	6.92106
TCGA-B2-5633	2.63836	0	2.06767	2.26572	1.67887	8.35181	5.53612	5.57209	5.69497	2.86212	0.526117	3.06123	0.33491	1.41926	1.78119	1.8883	1.16267	8.86045	13.9899	2.28608	1.54628	3.01438	2.13826	5.90457	0.301264	0.78789	0.571798	1.44884	1.81478	1.96636	3.22712	0.380849	8.31781	6.58369	1.35658	17.344	0.540778	14.0504	3.6579	8.50088	0.648304	1.36244	4.42856	8.65037	3.59385	1.15352	3.01822	2.14819	7.62704
TCGA-CJ-4636	5.27123	0	0.829357	0.362903	1.65007	2.85226	4.49886	1.66744	3.29633	3.0951	1.67584	2.38206	0.563927	1.12641	0.572901	1.03534	0.666438	4.77382	4.14461	0.657291	1.19103	7.31017	2.58438	8.1994	0.201921	0.0546043	0.264508	0.88004	1.10274	0.613333	1.72726	0.0976015	2.64012	5.12988	0.913888	9.85926	0.485167	25.0312	2.06259	2.64012	0.552663	0	2.69916	8.33015	2.20873	1.57109	2.16071	0.43522	9.35293
TCGA-CW-5583	6.81918	0	0.0743062	0.390172	2.08713	10.733	1.6123	0.426842	0.98445	1.91341	0.45044	0.853684	0.191995	0.52168	0.923923	0.202388	0.661397	12.0582	9.71417	0.64779	0.142281	0.909359	1.03515	9.04627	0.0434187	0.117415	0.213287	0.10513	0.613243	0	0.798355	0.314806	5.51002	12.4333	0.5677	26.2451	0.173874	19.0565	0.94247	0.210259	0.148548	0	1.63236	8.71532	1.48418	0.734411	0.290383	0.85327	3.06492
TCGA-B0-4849	0.189041	1	0.88483	0.258118	2.96859	6.25513	5.16467	5.64754	4.51542	5.52555	3.34516	1.69426	0.467947	1.75024	2.58071	0.80334	2.11481	7.94346	6.13161	3.03877	0.564754	6.5315	6.73992	11.1447	0.373407	0	0.870117	1.11277	1.97977	0.475896	3.88076	0.13884	0.883674	5.91336	0.86668	13.2875	0.230053	23.2097	3.59424	0.695484	0.425843	0.141188	5.39944	12.4231	3.82925	1.9434	7.49202	0.782988	13.7603
TCGA-B0-5120	3.20274	0	0.65488	0	1.48177	6.38126	2.57601	4.51424	2.18512	2.26474	1.25214	0.607979	0.267174	0.237183	0.904753	0.792757	1.26836	13.2156	9.42534	0.865022	0.278657	1.14492	3.62789	8.09023	0.127553	0.574892	0.278483	0.102948	0.568492	0.17611	1.54658	0.102758	4.90518	11.7097	0.555921	21.3801	0.0851333	21.4154	0.814337	4.94152	0.16971	0.104496	2.39774	3.11202	0.944702	2.15752	0.995254	0.242584	3.55776
TCGA-BP-4781	5.69863	0	0.594533	0.585339	3.54862	3.22035	0.933567	4.43977	0.722031	3.0286	0.421438	2.0957	0.0606385	0.130438	0.308017	0.101208	0.440993	10.9562	6.50672	0.471185	0	0.844522	2.26131	5.74703	0.0217124	1.40917	0.106659	0	0.253509	0.299777	0.711676	8.71083	5.1768	7.1329	0.218376	17.6315	0.347797	13.616	0.554471	3.04918	0.272375	0	2.26749	3.65998	0.519536	0.881416	0.145212	0.192701	1.29158
TCGA-B0-5699	10.5233	0	0.508916	0	3.36943	7.65098	0.664211	1.33641	1.02741	2.19769	0.639751	1.48068	0.217512	0.309898	0.301327	0	0.647122	14.0069	12.9052	0.51857	0.417629	2.73274	0.959504	7.85753	0.0424815	0	0.156513	0.308581	0.536006	0.293266	0.747161	0.205341	8.49506	9.02483	0.0640899	19.4854	0.425303	24.0677	1.08486	0.308581	0.266459	0.417629	1.06475	9.94055	0.508251	1.07784	0.852347	0.727129	3.21778
TCGA-B0-4817	2.79178	1	0.375652	0.164374	3.56109	1.43187	0.428995	1.79823	1.16126	2.48137	1.0284	1.86362	0.238399	0.957601	0.605481	0.255791	0.882356	2.94827	3.07873	1.5382	1.43859	2.29861	1.26239	4.04441	0.0365835	1.08824	0.119807	0.531477	1.43299	0.05051	1.14062	0.0884158	1.68822	2.86437	0.47833	8.45375	0.219753	13.6165	1.40136	1.41727	0.271186	0.0899116	1.98667	7.34331	2.5636	1.23759	1.46802	0.115959	5.19387
TCGA-A3-3380	1.55342	0	0.480549	1.57706	2.15121	5.73268	4.11591	4.00265	3.18329	4.74795	1.99685	1.5057	0.441116	1.71701	1.16183	0.490828	0.802003	6.54935	11.239	3.0468	2.99048	3.51807	2.00394	9.96201	0.105298	0.616961	0.603469	0.594902	1.77806	0.242304	1.3048	0.169658	4.58924	6.14974	0.635433	22.3314	0.281117	19.7239	1.65822	0.0849859	0.520367	0.172528	1.97938	3.50324	2.21963	0.890538	2.11269	0.500644	8.43518
TCGA-BP-4355	2.61096	1	1.19507	2.78896	1.49189	5.50282	11.3731	4.04268	5.39494	5.12891	4.07663	2.94706	0.514645	0.915598	1.65106	1.08501	2.48696	8.93186	4.93705	2.84139	3.43246	7.54478	5.67117	14.145	0.349153	0.157365	0.778173	0.281801	1.37349	0	4.12492	0	3.28215	5.99004	3.21903	13.9114	0.310715	25.6521	4.55725	0.0939336	0.265456	0.762769	5.67203	6.75462	7.55889	2.2967	4.15134	0.725509	15.2465
TCGA-A3-3359	6.86027	0	2.21651	0	2.63919	8.13654	5.72284	5.9787	4.00052	5.39468	1.79025	2.71759	0.589746	0.942381	1.06512	0.78745	1.50112	11.9102	10.6337	1.68027	0.738111	6.23383	3.17965	13.0493	0.30971	0	0.391876	0.545382	1.59066	0	1.48559	0.136094	6.27991	9.61955	0.509722	16.6392	0	21.7145	3.09174	1.4998	0.834841	0.276792	4.82219	10.9285	3.46478	1.33347	4.14267	1.5707	10.1161
TCGA-AK-3433	9.33973	0	0.411075	0	0.529208	2.41513	1.48659	0.314848	0.786665	1.61081	0.576087	0.715564	0.149074	0.446646	0.283961	0.373216	0.863922	5.56233	1.23258	1.24886	0.262373	0.419227	0.627921	4.46835	0	0.162389	0.294985	0.0969324	0.633279	0.055273	0.176025	0	6.46596	5.12914	0.0201321	28.5368	0.160317	18.8289	1.2268	0.0969324	0.045655	0.0983901	0.919774	0.266379	0.410537	0.0677148	0.535484	0.38068	5.25499
TCGA-BP-4332	3.10411	0	1.74006	0.730944	2.49263	5.98427	4.45122	1.75921	3.2582	3.36637	1.8102	2.61701	0.539524	0.820244	2.21167	1.70619	1.78114	9.73084	6.59485	1.65486	0.399821	2.61622	4.10814	9.1221	0.0813403	1.15481	0.616005	0.787796	0.972689	0.336914	2.7149	0	3.12801	10.4215	1.53393	17.1059	0.407168	31.9899	2.4407	0.590847	0.324669	0	4.75698	5.09662	2.22436	2.13255	1.088	0.696125	7.64499
TCGA-B2-3924	2.99178	0	2.62047	4.57615	1.76878	4.3461	5.11942	7.03993	7.90611	2.97763	0.880069	1.6948	0.277552	0.792159	2.4411	1.99632	1.25518	7.39153	10.9509	1.61573	0.571326	2.42852	2.23701	6.27307	0.264901	0.252987	0.590848	1.14265	1.74313	1.18812	2.40015	0.193798	6.37444	4.45643	0.78463	11.4218	0.42569	10.9694	3.83829	7.31473	0.596733	0.988374	6.23944	7.35629	2.52643	1.13908	2.73745	2.12365	8.45184
TCGA-DV-A4VZ	1	0	1.33761	0.780401	2.9222	2.73456	2.63079	6.14698	2.69103	4.20981	3.54566	2.09556	0.687192	1.17387	4.10663	2.63124	2.23238	4.38511	8.19972	2.0613	1.13833	14.4859	6.02068	5.7005	0.130266	2.93558	0.71101	0.420549	1.83987	0	1.75304	0	3.00569	5.11158	1.70322	8.47503	0.434718	19.8069	2.99395	3.25926	1.41131	0.213437	2.53942	6.3564	1.85536	1.76272	2.90405	1.74796	7.99006
TCGA-B0-4713	0.553425	1	0.355421	1.11976	1.99663	2.07797	0.487071	1.96	2.19745	1.84636	0.861817	2.74697	0.444675	0.570354	0.982068	0.387226	0.263633	3.71547	2.04616	1.35208	2.04167	2.48551	1.51146	5.89445	0.0830721	0.280809	0.425081	1.10628	1.21242	0	1.44446	0.100385	3.83353	2.43342	0.501308	14.0358	0.33267	22.2424	2.5457	5.12913	0.355266	0	2.8629	11.654	2.83965	0.913336	2.91682	0.342307	4.66159
TCGA-B0-4707	1.64384	1	0.219707	0.961376	2.57133	2.78312	1.67271	0.420693	3.36359	5.50994	1.36049	1.52979	0.488012	0.422349	2.22594	0	0.271612	2.86916	1.84458	1.85733	0.981616	4.03316	1.85254	9.57554	0.149776	0.289308	0.140143	0.310845	0.975112	0	1.18028	0.103424	0.493695	4.49866	1.65704	5.29818	0.0856847	18.7327	1.58458	7.97835	0.878445	0.315519	2.59203	9.01688	2.48676	0.506681	2.7189	0.16277	5.36271
TCGA-CZ-4865	0.454795	1	0.0454439	0.11931	2.45714	5.89982	0.882249	0.522092	0.361239	1.86213	0.346569	0.308509	0.0988796	0.35323	0.18835	0.185664	0.606742	10.1849	2.99772	0.612266	0.0870153	0.595866	0.766353	6.11113	0.0531076	3.6981	0.173922	0.257178	0.260031	0.0366622	0.371498	0.256703	4.69729	5.85921	0.26707	13.9593	0.212674	15.9905	0.576391	11.4444	0.0605654	0	1.83024	2.29694	0.635382	1.07795	0.443978	0.33667	1.52692
TCGA-A3-A6NJ	1.28219	0	0.633615	0.623817	3.61504	6.41466	2.53256	5.27758	1.95871	1.86213	1.02218	0.951288	0.204645	0.655345	0.218843	0.215723	1.40995	9.44795	14.8188	1.12986	0.758274	2.42318	1.10335	8.19102	0.161978	0	0.208395	0.336168	0.531632	0.319484	0.961948	0.111849	5.69508	7.32306	0.162912	15.8501	0.463325	15.6997	1.4773	1.34467	0.316669	0.227482	2.22322	11.0345	0.553688	0.939357	0.773788	0.264045	3.43203
TCGA-BP-5191	2.64932	0	0.344535	0.100506	1.93548	2.46853	0.437178	0.351846	1.21722	0.668605	0.314405	0.15993	0.203033	0.345552	0.211553	0.208536	0.369139	2.21411	2.06613	0.455091	0.58641	0.535417	0.603469	2.25893	0.0447376	0	0.0640984	0	0.30751	0.247072	0.509657	0	1.11827	2.84143	0	3.55308	0.179156	5.06745	0.714042	4.27875	0.114795	0.109952	0.794252	1.71167	0.726401	0.567539	0.673209	0.0425413	2.38626
TCGA-B8-4154	3.78082	0	0.120334	0	4.18271	4.76953	1.09937	0.207372	1.32854	2.2364	0.623568	0.534141	0.18819	0.286637	0.166248	0.163877	0.66943	3.73266	8.44302	0.57221	0.691241	0.525944	1.0367	5.53105	0.0351568	0.142609	0.172702	0.0851251	0.615725	0	0.534016	0	4.73195	4.02312	0.0883991	12.8899	0.140789	14.4735	0.493792	0.51075	0.180422	0.0864051	0.587445	8.03165	1.08159	0.237866	0.470256	0.267448	1.84037
TCGA-BP-4986	2.15068	0	1.59478	0.155074	2.07382	3.73768	3.17032	15.6076	2.45196	5.06548	1.90577	2.65268	0.377526	1.08114	1.95847	0.160879	1.57723	10.7622	6.16326	1.35754	0.791692	7.02196	6.17132	12.6941	1.3978	2.09999	0.508626	0.417837	1.33891	0.095304	1.93143	0.250239	3.71629	6.57621	1.1108	19.931	0.345532	23.8796	3.12888	2.33989	1.37761	0.508945	2.95556	12.1332	1.71067	1.57621	0.923303	0.371951	9.40305
TCGA-B0-5075	1.74521	1	0.597976	0	1.22971	4.39946	1.36578	2.79706	2.11262	2.27623	1.25284	1.80672	0.371747	0.535484	1.06218	0.116336	1.3148	4.86565	7.68424	0.677021	0.163571	4.74178	1.84771	7.01729	0.0748736	0.033746	0.163468	0.423013	0.709707	0.585798	1.5563	0	4.70291	4.65982	0.251018	13.1692	0.199892	26.28	1.46591	0.543873	0.483865	0.122678	2.76281	14.9461	3.19925	1.22424	0.667671	0.569584	4.01843
TCGA-BP-4775	5.04932	0	1.49779	0.561764	3.75628	5.70298	5.2129	6.06367	3.46475	6.35623	2.8173	3.3149	0.290981	0.786875	0.886835	0.291396	1.00517	10.933	4.70488	1.75231	0.682845	4.48897	2.85006	12.7589	0.145865	0.225403	0.528874	0.100909	1.02029	0.230163	1.416	0.302169	4.16696	4.79193	0.733534	14.8901	0.166895	17.6205	2.87355	0.605456	1.40208	0.204854	2.69844	9.01252	1.85198	0.775423	0.696817	1.07001	8.82567
TCGA-AK-3431	6.13973	1	0.111268	0.292126	2.96905	3.99884	1.65189	0.511331	0.49138	1.81877	0.326371	0.116211	0.0756575	0.167395	0	0	1.40306	9.15311	7.60675	0.352733	1.27833	0.583584	1.75402	4.31955	0	0.439549	0	0	0.159169	0	0.493784	0.157133	2.75028	5.80252	0.130783	15.0947	0.260364	17.869	0.830164	1.73166	0.0370731	0	1.76536	1.15364	0.555613	0.43989	0.434827	0.0206082	0.644592
TCGA-BP-4338	7.83288	0	0.0842292	0.110569	1.74481	1.89012	0.913805	0.290306	0.334774	1.32021	0.238825	0.417864	0.0286361	0.042239	0.174551	0.0573539	0.218669	6.38162	2.17198	0.100131	0	0.736282	0.262468	3.32219	0.123042	0.299462	0.0302212	0	0.310494	0.135905	0.737745	0	1.98731	6.80429	0.0742512	9.77742	0.0492734	15.1964	0.282793	0.774596	0.0701603	0	3.6493	6.00392	0.294417	0.29137	0.164581	0.0546009	0.40012
TCGA-B0-4701	0.652055	1	1.54917	0.610084	4.29694	4.70175	3.36139	5.1614	3.69436	4.89104	1.54496	2.18429	0.347611	0.757449	1.17714	0.632921	2.47054	6.61403	13.0062	2.51691	0.593264	7.1095	2.95323	10.5607	0.181042	0.183593	0.667005	0.109589	1.06543	0.312451	2.84041	0.437546	5.91781	8.32657	0.591781	9.91719	0.271875	18.7545	3.29409	7.12329	1.08394	0.444948	3.11961	16.2627	4.17728	1.45457	4.69187	0.559502	8.41812
TCGA-B8-4143	1.94247	1	2.97913	0	6.62455	3.18752	6.04832	12.1694	4.82401	9.30198	3.70572	3.414	1.03535	2.3032	3.31554	1.23968	3.1305	6.1526	7.14618	3.60717	5.22904	13.2379	10.4362	19.9438	0.725321	8.63035	0.69281	0.117081	3.35105	0.0667622	7.53815	2.22043	3.34714	4.71266	2.67485	9.59563	0.677744	73.9928	6.79162	25.4066	2.86754	0.713051	5.35282	19.2514	7.10752	3.76235	6.953	0.567098	19.9816
TCGA-B0-5113	3.21918	0	1.45733	0.364393	2.19289	8.47257	4.20032	3.66749	2.88081	4.70833	1.61487	1.77576	0.434119	1.35723	1.05463	0.472542	1.49277	8.05458	12.8178	1.59498	0.797281	2.6085	3.58719	8.66411	0.101375	0.164486	0.199195	0.196367	1.08436	0.279932	1.71814	0.0980022	8.42069	10.6349	0.346664	24.6876	0.568353	22.274	2.4335	1.27639	0.53181	0.19932	4.15006	7.24011	5.12865	1.02883	0.949193	0.44986	8.02444
TCGA-BP-4340	1.53973	1	2.15212	0	1.72113	3.61846	3.95968	6.31865	5.17449	8.94181	2.93419	3.27795	0.373968	0.53962	1.89959	0.162827	2.50535	12.1015	3.29819	2.4163	1.25915	4.80767	3.94487	14.3517	0.104794	0.283389	0.929472	0	0.986738	0.144687	1.35441	0	6.04493	7.84165	0.667526	11.6975	0.699431	24.9989	4.46024	0.338317	1.07559	0.600958	3.79391	13.2099	6.26882	1.47713	1.98578	1.86013	17.3022
TCGA-AK-3455	1.87123	1	0.564383	1.05839	1.13232	4.10378	3.59093	1.11155	2.91969	3.30378	1.45049	2.77887	0.328934	0.687346	1.11389	0.768607	2.33236	6.49067	11.9909	2.04476	1.08067	2.04388	2.21683	9.11455	0.188446	0	0.327856	1.36885	1.20659	0.585412	0.772098	0.11386	2.71757	6.83566	0.165842	22.0909	0.188663	19.991	2.34603	3.5362	0.268637	0.115786	3.6408	6.79202	4.99228	0.796874	0.945243	0.25386	7.75351
TCGA-CW-5585	7.14795	0	0.388164	0.16985	2.04428	6.90833	0.664927	0.445951	0.857103	1.56449	0.36687	0.202705	0.237542	0.470417	0.0893784	0.0881038	0.383893	10.1823	7.37126	1.02544	0.247751	0.678621	0.616642	7.05228	0.0378021	0.102226	0.0928483	0.36612	0.398656	0.104385	0.891516	0	5.52411	8.44469	0.0380202	17.6928	0.227073	15.577	0.772285	0	0.0862211	0	2.05285	4.69528	1.42141	1.4067	0.505639	1.0065	3.37304
TCGA-BP-4981	3.00548	1	0.707251	0.580262	3.29021	3.29883	1.86777	2.79311	1.95209	2.51404	2.44619	0.71559	0.264495	0.798008	1.40459	0.481586	1.14757	3.86944	3.55208	0.595551	1.18496	3.59351	4.58602	7.72895	0.23246	0.139695	0.34892	1.37586	0.958222	0.142645	1.28023	0.0624237	1.98654	4.01635	0.1169	4.27128	0.155151	15.2471	2.90222	1.7511	0.309287	0.634798	2.31975	6.93184	2.03069	1.31066	2.33203	0.425722	9.64893
TCGA-CJ-5686	5.58356	0	0.178773	0	2.1341	7.5213	0.884688	0.958472	0.842126	2.4952	0.4195	0.746861	0.202596	0.463193	0.329312	0.0811541	0.95033	7.15514	10.8637	1.22792	0.456415	1.51064	1.11416	8.45774	0.0870505	0.282487	0.128286	0.25293	0.452455	0	0.709844	0	10.3106	8.96059	0.0700422	13.6605	0.209161	13.2138	1.11151	0.42155	0.0992748	0.0855779	3.34547	7.18245	1.01172	0.41228	0.815069	0.485626	3.43838
TCGA-A3-A8OV	0.931507	0	0.814146	0.427497	2.05811	4.39591	1.30166	0.93535	1.7258	3.2814	0.971141	1.19045	0.431796	0.592	1.46223	0.110875	0.875642	12.1538	10.6435	0.580713	1.09124	1.85037	3.79055	8.72328	0.0237861	0.0643235	0.370011	1.03668	0.833166	0	1.61635	0	2.74415	8.20488	0.311004	15.1439	0.381016	30.3072	0.728915	0.230373	0.108506	0.233838	1.39107	7.01671	0.89439	1.28747	0.795406	0.573001	5.32018
TCGA-AK-3447	3.33425	0	0	0	0.179176	0.219382	0.058279	0	0.0901471	0.102842	0.0798334	0.186549	0.0208199	0.0127957	0.211512	0.138997	0.151412	0.393875	0.122413	0.60667	0	0	0.318045	0.602263	0	0	0	0	0.0224621	0	0	0	0.91738	1.01227	0	10.2062	0.179121	13.6706	0	0	0.0170033	0.0732869	0.0622822	0.0330692	0	0.100876	0	0.0378072	0.0827784
TCGA-B0-4844	0.857534	1	0.48064	0.630944	2.0813	5.23443	1.64668	1.93268	1.98109	4.14348	1.08086	1.21315	0.381284	1.16498	1.10672	0.218187	0.445642	3.87401	5.57251	1.33323	0.613549	2.87101	2.08508	11.0213	0.163828	0.506321	0.172453	0.453345	1.00489	0.19388	2.75042	0.113127	1.62004	3.33174	0.211851	10.3785	0.187447	12.6314	1.91255	10.6536	0.45374	0.345121	2.54192	6.22916	2.64007	0.870914	2.81746	0.296735	5.66165
TCGA-BP-4804	3.99726	0	0.516945	1.131	1.81501	3.36307	2.65659	1.97968	1.75024	2.23787	0.909781	1.16981	0.2109	0.561678	0.476126	0.704004	1.15033	6.06055	2.79004	1.29737	0.824867	1.95816	1.86355	7.22462	0.226547	0.748778	0.144261	0.121897	0.682609	0.347542	1.12692	0.121672	2.90402	6.00909	0.379756	9.66169	0.705621	16.403	0.514253	14.7495	0.51672	0.37119	1.68241	4.85727	0.946494	0.681235	1.17844	0.319148	5.13099
TCGA-CW-6088	8.8274	0	0.634432	0.185073	1.53451	12.267	3.1396	1.37678	1.6188	4.18286	0.468675	1.32524	0.2109	0.51258	0.292168	0.192001	1.4902	15.9709	8.37012	1.78776	1.48476	2.21834	1.98989	10.9902	0.0205951	0.167082	0.387819	0.598403	0.519713	0.0568704	1.02082	0.0995494	8.87044	14.2309	0.559276	17.2978	0.659801	19.5468	1.84079	0.398935	0.117436	0.101234	1.63461	8.7248	1.1968	0.836061	0.964178	0.639747	5.74989
TCGA-CJ-5681	1.51233	1	0	0	2.22741	8.10995	0.381311	0.191802	0.516093	8.09328	0.2122	0.30514	0.0794625	0.879068	0	0.11368	0.0619168	12.6733	5.20607	0.661559	1.43852	0.364842	0.122408	17.4213	0.0487758	0.395704	0.139768	0	0.505198	0.134687	0.272956	0.353647	9.75372	5.79524	0.0735858	20.9185	0	18.061	0.560516	0	0.0278126	0.119876	2.03752	14.8212	0.33346	0.990028	0	0.324669	2.47592
TCGA-B0-5713	7.62192	0	0.475631	0	1.38368	5.25778	1.55192	0.780628	1.26029	3.07332	0.664343	0.922561	0.129364	0.238518	0.844857	0	0.655197	8.39086	8.96436	0.969307	0	1.00973	1.12094	8.88409	0.0794062	0	0.0812645	0.288399	0.463565	0.164451	0.825256	0	6.10727	8.26067	0.119796	10.8851	0.317989	20.1042	0.659036	0.288399	0.135835	0	2.48779	7.70531	0.542868	0.738719	0.531067	0.478218	3.14903
TCGA-BP-5009	2.99178	1	0.371404	0.390038	1.59089	4.8793	2.46004	1.66411	2.03383	1.85454	0.806157	1.33827	0.358605	0.77294	0.872296	0.303479	0.757592	6.58582	3.6527	0.883048	0.142232	1.75316	2.15129	4.93684	0.184466	0.264093	0.177679	0.210187	0.592599	0.149817	1.53544	0.104899	2.00296	5.10945	0.30558	7.1068	0.260722	13.8008	1.57948	2.52225	0.309368	0.106674	2.85566	6.9073	1.40949	1.3582	1.16114	0.123819	4.74212
TCGA-B0-4846	3.28767	1	1.32401	0.579349	2.42762	5.04671	4.28406	5.07039	2.7936	4.01876	1.76919	2.68884	0.250075	0.866836	1.11784	0.100173	1.39128	11.2178	7.93989	1.74886	1.2676	4.30799	2.10333	7.51575	0.236392	0.116229	0.738969	0.520341	1.40027	0.237368	1.56341	0	6.28082	9.46027	0.475511	23.4925	0.430297	17.0683	2.41471	0.520341	0.759748	0.528165	3.94993	12.2499	2.05688	1.16319	1.43726	0.626679	6.085
TCGA-CZ-4863	5.28219	0	1.00021	0	2.71577	5.77894	2.13219	2.91109	1.88464	3.28479	1.25176	0.835721	0.299245	1.70538	0.829109	0.272429	0.939746	8.19536	5.51828	1.42686	0.893757	5.0711	1.54006	11.1207	0.233778	0.0526827	0.159499	0.094341	1.10062	0.806929	1.09021	0	10.039	8.06402	0.509441	17.7868	0.312062	21.8801	2.28851	3.77364	0.688735	0.191519	3.49936	8.12341	1.66484	1.31809	3.12701	0.580454	4.94453
TCGA-BP-4330	5.1726	0	1.74081	0.489682	2.48847	6.35032	4.68601	4.78563	4.33807	3.36893	2.29776	2.82462	0.524198	1.93301	1.20251	0.423343	2.37496	11.0973	6.26362	2.56219	0.833318	5.81511	4.4445	12.203	0.508595	0.14736	0.743568	0	2.09344	0.351102	3.2092	0.0877987	4.3308	8.55302	1.1144	18.0701	0.436439	25.8175	2.36568	3.78234	0.60073	0.267852	3.79386	9.70932	5.71231	1.10606	2.30814	0.88665	8.74491
TCGA-A3-3325	3.20548	1	1.41064	0.597346	2.2048	4.83572	4.00141	6.32576	3.13493	4.9927	2.72287	4.11103	0.377482	0.889961	1.50881	0.309853	1.90704	12.2746	6.22177	2.88511	0.958448	6.0064	3.46988	13.4257	0.119652	0.287616	0.75104	0.579425	1.28687	0.0367112	1.70054	0.0642616	2.24953	8.10904	0.722053	20.047	0.212959	39.3928	3.97223	5.85863	1.75874	0.196046	2.49912	9.67183	2.22681	1.12437	2.04503	0.320264	7.87681
TCGA-BP-4177	4.57534	0	0	0	1.88048	7.04904	0.548914	0.236664	0.909719	1.58365	0.456528	0.179291	0.0373517	0.309908	0.569191	0	0.509325	8.53321	6.01195	0.489776	0.920359	0.660258	2.86972	9.59643	0.0200614	0	0.131398	0.097149	0.309791	0.0553965	0.208495	0.193939	5.55464	13.1151	0.14124	22.175	1.04439	17.9328	0.256155	1.06864	1.07529	0	1.50845	1.11239	0.342879	0.814393	0.40251	0.852085	1.28884
TCGA-BP-4170	6.41918	1	0.276715	0.145299	3.14783	4.76779	1.45364	1.90746	0.782095	1.62337	0.486995	0.549117	0.135471	0.0971362	0.382296	0.075369	0.636282	9.46749	4.38087	0.833359	0.21194	1.01593	1.13618	5.01884	0.0485071	0.743324	0.0661897	0	0.182696	0	0.840211	0.234466	3.48205	5.41804	0.178885	16.4723	0.194251	13.561	0.330328	0.4698	0.165956	0	2.16138	4.1242	0.773788	0.492287	0.216276	0.276755	2.07755
TCGA-A3-3357	7.36438	0	0.488303	0.256401	0.857223	4.48382	2.95551	1.23419	2.07018	3.10522	1.0408	1.22399	0.192575	0.685644	0.607156	0.199499	0.380308	7.5376	12.2402	0.696592	0.186999	3.79893	2.16606	7.09731	0.0855978	0.154318	0.268643	0.759944	0.655535	0.315154	2.32666	0	5.70568	5.48347	0.114789	14.6581	0.171392	20.4633	1.8216	6.28681	0.47182	0.210374	1.72825	9.71421	3.07229	0.579141	2.09908	0.425066	4.2319
TCGA-B2-3923	2.71781	0	1.88117	2.92541	0.220066	2.56363	5.20993	1.23187	4.67769	2.2042	0.311855	0.98022	0.155148	1.03314	2.6418	1.48644	0.135286	3.42852	1.93375	3.58704	0.140622	0.787856	0.574019	4.61875	0	0.0417842	0.293727	0.171315	1.03799	1.89572	0.982075	0.276555	16.3013	4.74804	1.46157	31.5101	1.39725	9.40387	5.1519	1.49637	0.133922	0.692094	3.07607	0.370061	5.44891	0.247316	1.61349	1.47575	12.0715
TCGA-BP-5007	3.12329	0	1.01823	0.297032	2.06557	6.08926	2.90705	1.8847	2.59809	3.15396	1.51546	1.41796	0.400026	1.3191	0.859675	0.385189	0.650371	9.43947	10.0413	1.1208	0.86653	5.19212	2.79964	8.36254	0.0991622	0.312851	0.365338	1.12047	1.14535	0.228185	1.6912	0.159772	4.83027	8.46989	0.664895	15.2476	0.529472	23.9087	1.51939	3.68155	0.301566	0.324949	2.41635	7.00142	1.75133	0.503187	1.32639	1.01628	7.85189
TCGA-B8-A54D	2.27397	0	0.768431	0.672487	3.50738	3.17127	2.04762	1.76566	3.50665	7.37006	2.32909	2.60836	0.557334	2.24788	3.18489	0.697661	1.70995	6.26871	10.906	3.55253	3.43322	8.06061	2.53538	11.4552	0.112253	0	0.367615	1.99318	2.28305	0.103323	1.31619	0	4.31677	5.1218	0.150534	13.4012	0.449526	28.3415	2.10218	0.90599	0.938784	0.183923	3.2824	10.6229	4.22085	2.02529	7.25719	0.711614	8.36907
TCGA-B0-4833	6.53699	1	0.874957	2.50597	2.62516	5.52577	2.27092	1.64489	3.93423	4.34579	1.74206	1.49536	0.443496	1.57559	3.18684	0.866592	2.77299	6.2324	4.77	2.96284	1.52305	3.05935	2.68273	11.6846	0.278867	0	0.456629	1.35044	1.51421	0	1.83926	0.7863	1.25114	6.10751	0.444087	7.0893	0.279187	14.8228	3.02662	0.675219	1.32511	0	3.39767	5.97904	4.4485	2.12262	4.19638	0.471426	9.7873
TCGA-BP-4347	3.74521	0	1.85767	0	1.78171	6.13942	4.34641	7.70402	3.92182	4.34223	2.00236	1.89288	0.308082	1.3292	1.75271	0.43193	1.2771	6.53367	2.28238	1.57999	0.86757	3.72301	2.94004	10.1315	0.0926625	0.0715947	0.270946	0	0.957264	0.182767	1.57682	0	3.35979	8.40759	0.665694	10.6112	0.0530108	19.1297	3.95515	0.192311	0.618953	0	4.58967	6.60612	1.94574	1.9256	1.32798	0.973446	10.6252
TCGA-B0-4822	3.04384	1	0.682131	3.41896	3.5707	2.61251	0.991448	2.63602	2.02653	2.83263	1.37026	1.13342	0.303591	0.761889	2.74153	1.18232	0.873946	2.32644	0.892504	2.50646	3.32471	15.449	2.68258	10.4384	0.271761	1.86177	0.266997	0.0877353	0.634606	0.100057	1.21665	0.0875731	0.97541	3.65049	0.783544	3.3272	0.362765	10.2366	2.45213	10.0018	1.15705	0.445273	3.4057	6.38927	0.867031	3.12578	3.63507	0.103368	5.44614
TCGA-B0-4703	0.49863	1	2.00984	0.439723	2.64622	5.40005	5.7381	1.53936	5.69531	5.26914	1.57207	2.36152	0.501088	1.55382	0.809871	1.2545	3.16793	9.97332	6.72943	2.38929	1.6035	7.32034	3.53055	13.4722	0.318064	46.248	0.440687	0.947848	1.53891	0.135121	3.89238	1.65567	5.83345	7.95728	1.84557	11.9995	0.391913	42.4093	2.56169	17.0613	0.558044	0.120263	2.96392	9.71364	1.83994	1.73813	2.12721	0.062041	6.0545
TCGA-A3-3323	3.03014	0	0.940073	0	1.78234	5.85177	3.86484	5.94013	2.24183	3.01011	1.54415	2.35642	0.421878	1.15499	0.779258	0.512097	1.60378	11.0396	9.47098	1.19206	2.52006	4.60184	3.85989	11.6199	0.357048	2.9709	0.449728	0.266006	1.17927	0.227523	3.95227	0.132757	4.2248	10.5868	3.37009	14.5938	0.219974	30.5942	2.31456	7.98017	0.313221	0.135003	2.17989	11.2088	3.47372	1.11495	1.83687	0.452694	8.19075
TCGA-CW-5591	6.22192	0	0.17024	0	2.21156	4.53744	0.291622	0.0977921	0.150362	3.03049	0.199739	0.133353	0.0463024	0.128057	0.470392	0	0.189413	9.66328	5.20662	0.674603	0.325974	0.520849	0.468079	7.69278	0	0.269004	0.0814424	0	0.177964	0	0.178932	0.240413	6.50317	8.19705	0.100049	17.0561	0.597535	8.42686	0.444553	0.481717	0.141805	0	1.24662	3.91625	0.255026	0.588903	0.498965	0.378366	0.631185
TCGA-BP-4173	5.1863	0	1.80697	0	3.70899	5.12686	3.25408	4.87056	2.08705	3.56367	1.79391	2.57682	0.340245	0.888727	1.53626	0.0946472	1.13411	6.30104	6.75175	1.377	0.399226	4.9209	3.13385	12.7347	0.730973	0.164727	0.232736	0.49164	0.871823	1.12138	1.47717	0.196292	4.52887	4.55817	0.530971	9.93196	0.32525	22.1822	2.59263	5.30971	0.926247	0.29942	3.13833	7.97132	2.70691	2.12938	3.53075	0.321801	5.74937
TCGA-B8-4619	1.43288	0	0.479129	0	0.523363	2.11465	0.972742	0.30581	0.705308	2.36026	0.520512	0.194607	0.173753	0.600681	1.17679	0	0.848995	2.74619	0.510804	0.632875	0.30581	1.86145	0.761151	7.0764	0.0311073	0.0841216	0.0382024	0.0753199	0.456932	0.171796	0.397899	0.150361	5.02428	7.08537	0.391084	22.7359	0.436002	14.2015	1.35046	0.22596	0.248329	0.0764526	2.27404	0.586461	1.38234	0.210467	0.624135	0.276082	5.04554
TCGA-BP-4176	5.35616	0	0.584883	0	1.77974	3.40835	1.55852	3.58377	2.00896	2.7357	0.635399	1.56111	0.167916	0.554021	0.0897832	0.177006	0.723059	7.75227	3.0398	1.2361	0.746618	1.477	2.95423	7.18513	0.05696	0.410756	0.233172	0.0919446	0.550635	0.629146	1.30538	0.458873	2.33648	3.51376	0.40102	14.377	0.380169	24.5121	1.794	14.3434	0.346446	0.186655	2.14146	7.24327	1.10333	0.449613	1.65077	0.168509	5.22553
TCGA-B8-A54I	0.410959	0	0.747935	0.420782	1.46307	2.55386	1.46425	1.41168	1.84025	1.96184	0.668599	1.08805	0.334199	0.776935	0.442848	0.145511	1.18881	3.09512	1.92226	0.550422	2.04591	2.7553	1.25346	3.8493	0.109258	0.168835	0.11501	0.30234	0.687809	0.0431002	0.773642	0	0.840327	2.95693	0.0941905	5.65132	0.437536	10.7694	1.47479	0.226755	0.231403	0.0767216	2.34724	6.50838	1.81404	0.580821	1.98338	0.118737	5.53373
TCGA-CJ-4904	9.04658	0	0.0520606	0.136682	2.30311	5.96212	0.594534	0.358866	0.505801	2.27315	0.203605	0.163121	0.0495586	0.0913752	0	0	1.02332	7.80228	6.36889	0.206298	0.19937	1.22873	0.553481	4.23613	0	0.0822633	0.0622641	0	0.148946	0.252002	0.328311	0.07352	6.43408	7.12873	0.0917869	14.1517	0.304551	9.85321	0.155368	0.368281	0.0520379	0	1.46136	3.27236	0.155978	0.720363	0.101725	0.21213	0.784146
TCGA-T7-A92I	0.975342	0	0.581615	0	2.49586	2.52253	1.40221	2.96978	1.76942	6.19328	0.568663	0.776193	0.246072	1.34491	1.4285	0.176016	1.82151	9.96923	1.00761	1.94622	1.85611	3.67188	3.2694	19.2674	0.0377611	0.153173	0.262785	0.0914308	0.675558	0	0.422633	0	13.5049	6.36799	0.379789	18.9636	0.907307	13.3889	1.73576	0	0.473702	0	1.81401	1.46568	2.06526	0.638714	1.01018	0.311197	7.59233
TCGA-B0-5085	2.10959	1	1.1032	0.556994	2.08566	3.276	1.40522	3.99729	2.96063	3.1448	2.29002	1.19653	0.357753	0.86176	1.52413	0.404491	1.00713	3.59821	1.62849	2.11854	2.76236	4.59922	3.91991	8.89493	0.111569	0.10057	0.345078	0.420221	0.826418	0	1.48657	0.0599206	1.14413	2.63355	0.299234	3.57672	0.248216	13.2481	2.1527	0.180095	0.904794	0.182803	2.3303	7.45125	3.39002	2.68395	6.38392	0.196467	7.60036
TCGA-CZ-4853	2.12055	0	0.624056	0.23406	0.970336	5.39617	1.32354	1.3315	1.37797	1.61695	0.63631	0.256057	0.248537	0.815905	0.369501	0.242821	0.661275	7.58631	6.84321	0.883186	1.28029	1.75344	3.36634	4.81763	0.0911624	0	0.22391	0	0.539554	0.143846	1.36389	0.0629495	2.70442	6.1323	0.117885	12.2643	0.260763	16.1143	1.16401	1.00906	0.267336	0.128029	1.19684	7.39461	3.20524	0.528678	0.78389	0.668729	3.01615
TCGA-A3-A6NI	2.78904	0	0.776477	0.741304	4.70895	11.8468	1.45103	2.02744	1.93275	3.80923	1.36654	0.626663	0.566369	0.566379	0.390089	0.288395	1.80639	11.2687	11.0908	0.447551	0.810976	2.40648	1.8891	8.13333	0.0618698	1.17118	0.236386	0.599221	0.955405	0.0569481	1.97847	0.0996855	3.33096	7.4752	0.477072	11.048	0.578115	19.115	1.84331	0.29961	0.35279	0.202744	3.446	12.6248	1.48043	0.976738	1.65514	0.614474	6.90276
TCGA-AK-3465	1.01096	0	0.496896	0.108714	0.494308	2.51348	1.22949	0.618443	1.57264	1.57622	1.19029	0.518973	0.292819	0.934432	1.48739	1.52258	0.368571	3.6288	0.893945	3.05199	0.237863	3.76443	1.04744	6.93157	0.0120978	0.098146	0.297142	0.0585847	0.774604	0	0.570623	0	3.90794	2.79528	0.340692	25.5655	0.0484467	15.4515	1.6374	0	0.179357	0.237863	1.61716	1.28797	2.19176	0.204629	1.53729	0.306771	6.40007
TCGA-BP-4989	0.323288	0	1.86123	0.831748	2.33585	1.94072	5.51733	5.77799	5.94604	7.27996	3.07427	2.02664	0.506222	2.16461	2.40726	0.323581	2.24708	5.8111	4.27463	0.847387	1.21323	5.0194	4.3553	11.61	0.335522	0.375448	0.322062	0.728357	1.19398	0.67091	2.40485	0	1.86868	4.24429	0.802917	6.26344	0.370657	22.4938	4.78641	2.12905	1.1875	0.34122	4.30141	8.98151	4.42947	1.83956	2.63086	0.645437	18.6833
TCGA-G6-A8L8	2.98904	1	1.46512	0.641094	3.65801	3.30316	2.23089	3.08593	3.16323	6.08739	1.60758	2.93291	0.708422	1.44904	1.46188	1.21934	1.53956	8.62017	6.93126	1.09664	2.18197	3.91331	4.53565	13.8528	0.0713416	0	0.506211	2.76383	1.68385	0.131333	1.95817	0	1.4632	9.73937	0.502273	13.6812	0.571389	35.4412	4.25101	0	0.37968	0	1.7881	11.0237	3.49543	0.884926	3.02183	1.01005	4.84739
TCGA-BP-5173	0.169863	1	0.24795	0.325488	1.47995	3.93321	0.637109	0.427294	0.766495	2.12364	0.327279	0.42082	0.151736	0.543993	0.513835	0.168836	0.298864	5.94706	3.56861	0.49127	0.356079	0.433487	0.954441	7.73907	0.0362206	0	0.0741366	0	0.204631	0.150027	0.304044	0.175077	3.90011	5.17611	0.236792	17.2442	0.145049	15.564	0.554982	0.877008	0.206535	0	3.10175	2.93229	0.247626	0.73519	0.121121	0.539599	2.85846
TCGA-B0-5080	0.936986	1	0.144859	0	4.52659	4.63315	1.57158	0.915337	1.34342	1.73534	0.495718	0.643005	0.137897	0.145287	0.500328	0.295916	0.537245	9.01514	4.43038	0.344417	0.416062	1.32959	1.14177	8.59287	0.0634833	10.5866	0.121275	0.307424	0.350683	0.1753	0.778193	0.20457	4.71986	5.6773	0.383097	12.1189	0.677933	17.6343	0.432314	2.15197	0.168929	0	2.03312	4.59962	0.14467	0.357932	0.84915	0.0670743	1.82944
TCGA-BP-4977	1.24384	0	0.591544	0.238932	1.66154	3.52106	3.48166	2.82299	2.21047	3.74952	1.7974	3.58814	0.51361	0.969804	1.38304	0.371814	1.80574	13.1456	5.67586	0.973698	0.958423	4.41519	3.51983	7.34862	0.505184	0.251657	0.185034	0.386273	0.951358	0.293682	1.60485	0.0642599	4.1922	6.12894	0.615066	14.7702	0.372668	31.493	2.64809	29.0993	0.924833	0.261388	3.88742	15.6279	3.18107	1.21429	2.75627	0.480384	7.26503
TCGA-A3-3335	5.16712	0	0.551548	0.394923	0.950647	5.10422	1.54604	1.95858	0.620007	3.0426	0.833412	1.02119	0.197743	0.716616	0.346361	0	0.706644	5.39833	8.47938	0.317905	0.480044	2.93662	2.79402	6.64932	0.0585966	0.0792297	0.0959488	0.14188	0.673127	0.0404515	1.38193	0	3.15474	4.57188	0.294673	9.86854	0.586639	17.486	0.897833	14.8974	0.350832	0	1.46866	6.72575	2.15323	0.545127	1.37163	0.22288	3.17196
TCGA-B2-4101	1.77534	0	1.00084	1.01063	1.45965	6.85753	3.9564	3.9802	3.33191	4.55102	1.74634	4.50285	0.366438	1.13892	1.38271	0.314538	1.25632	10.658	10.0647	1.83045	2.50605	6.05683	3.61265	11.2855	0.224927	0.243303	0.460383	0.653539	1.47406	0.248441	2.03194	0.108722	3.45991	10.3696	1.22161	16.7577	0.450371	25.038	2.46992	3.37662	0.718237	0.442244	2.34898	11.9233	2.53727	1.14137	1.65474	0.513325	9.22328
TCGA-AK-3427	9.81644	0	0.101588	0.133356	1.31971	0.655077	0.290036	0.058356	0.314043	0.864394	0.139057	0.397882	0.0552606	0.12736	0.210525	0	0.753529	1.47386	0.852896	0.0805119	0.58356	0.0888026	0.558639	3.24967	0.0445202	0.0401311	0.0364497	0.143729	0.16768	0.0409786	0	0.0717315	5.93515	2.64887	0.134331	23.895	0.237714	16.4852	0.0757944	0	0.186164	0.072945	0.37195	0.6583	0.152183	0.351419	0	0.112892	0.494354
TCGA-BP-4998	2.55342	0	1.69331	0.613195	2.95213	6.51628	6.06801	6.70826	2.68175	5.45203	2.1009	2.6833	0.587599	0.951639	1.77472	0.159037	2.18718	10.9072	6.09272	2.4989	1.11804	6.53326	5.4157	12.168	0.494718	0.507455	0.488837	0.495666	1.16295	0.235533	3.46405	0.247375	6.16666	8.2009	2.12755	14.87	0.888099	24.2863	2.91881	2.56094	1.57584	0.503119	4.4895	11.1619	4.78172	1.7313	3.87912	0.410952	9.09247
TCGA-B8-5164	0.0712329	0	0.689033	0	2.81509	4.77164	0.858412	0.863575	0.71923	3.96934	0.465458	0.55609	0.0937026	0.157061	0.259619	0.170611	0.836327	9.80384	7.06202	0.496436	0	1.04036	0.895586	7.97608	0.128105	0	0.059933	0.265869	0.19989	0.758022	0.512069	0.176919	9.28978	7.87588	0.0736253	9.17468	0.146574	12.9497	0.794492	3.19043	0.271319	0	0.993824	7.02219	0.625575	0.37146	0.73437	0.406055	2.29339
TCGA-B0-5697	7.20548	0	0.340378	0.14894	1.35442	7.56988	0.777425	0.651751	0.501057	2.95972	0.421545	0.533251	0.138865	0.369832	0.313501	0.0772575	0.92574	8.98975	9.52559	0.6744	0.325875	0.991795	0.852687	7.54071	0.0165742	0.089641	0.0814179	0	0.255941	0.137301	0.251754	0.160227	4.97152	9.05669	0.183368	11.5981	0.597355	15.578	0.761861	0.642095	0.642656	0.0814689	2.56171	5.14657	0.849832	0.560691	0.775934	0.273182	2.32679
TCGA-CJ-4920	0.380822	1	0.877779	0.384091	2.61962	5.74827	2.08839	3.61363	1.48597	3.50511	1.73077	1.87176	0.467534	0.476868	0.808467	0	1.54634	10.1694	8.59773	1.39133	0.84038	5.43506	3.21796	7.95115	0.149597	1.67598	0.454921	0.310474	0.555391	0.0590129	1.57183	0.1033	6.90347	10.1333	0.365404	14.0155	0.427912	26.0175	3.82028	3.00124	0.609303	0.105048	3.30312	12.9404	2.33768	1.37363	0.714645	0.487726	3.35617
TCGA-B0-4842	4.72329	1	0	0	6.42495	6.5112	0.321506	0.08086	0.745968	0.677665	0.316548	1.06588	0.133999	0.0176475	0.680657	0	0.391543	4.21511	2.11036	0.16734	0.539067	0.307619	0.56765	9.37729	0.205629	0.834104	0.0673411	0	0.123916	0.0567813	0.394535	0.0993935	1.89783	4.86379	0.0206815	5.69128	0	9.88419	0.472604	1.29451	0.0234505	0	1.03077	3.01013	0.28116	1.25213	0.962668	0.0651781	1.32106
TCGA-BP-4770	0.90137	1	0.295034	0	2.85901	3.8557	1.14556	0.203374	4.06513	1.50623	0.507698	0.801171	0.0802443	0.133158	0	0.241076	1.31305	7.20032	4.81244	1.02883	0.564928	1.44425	2.293	5.40609	0.034479	36.4566	0.127029	0.0834838	0.23375	5.47449	0.578848	42.998	2.38666	2.28427	0.641541	8.81519	1.31171	15.2121	0.704395	0.250451	0.0393208	0	0.936192	0.917685	0.707157	0.991438	1.38357	0.0874303	0.533263
TCGA-A3-3308	0.0438356	0	0.82826	0.966461	2.64955	5.03232	5.57015	3.48907	3.4139	5.02803	1.18773	2.30682	0.588211	0.784556	0.89	0.501319	1.29698	10.025	3.86319	1.53165	0.352431	5.3899	2.36166	10.0035	0.215098	1.30877	0.41825	0.390611	1.65066	0	3.43919	0.259926	5.99703	5.3292	2.00113	22.8048	0.646034	15.4596	4.32571	11.4579	0.521269	0	3.70644	15.0281	3.58443	1.45532	2.87714	0.903378	7.16535
TCGA-B0-4710	4.80822	0	1.32359	0	2.42685	4.81752	3.86284	12.8409	4.80607	6.1909	3.5085	1.4976	0.539991	0.51625	1.0159	0.500705	2.23625	8.29755	6.17353	4.3125	1.2672	10.6702	2.64182	8.58672	0.343734	0.290481	0.633202	0.104035	0.962885	0.118646	2.19839	0.207686	3.46989	6.09312	0.97233	16.8659	0.172065	28.1142	5.26679	4.68159	1.37201	0	4.48715	12.5319	5.94837	1.88959	1.86785	0.476671	8.60492
TCGA-A3-3387	1.69041	0	0.622183	0	2.28159	6.70459	1.65792	3.4152	2.32026	4.42717	1.20314	1.26355	0.319644	1.69872	0.477545	0.753176	2.12804	10.7254	10.4472	0.767044	1.72084	4.89489	3.52279	10.7136	0.16158	0.764664	0.181898	0.782466	1.14107	0.22309	1.95377	0.39051	10.874	9.48838	0.873503	15.9267	0.404414	35.2419	2.63051	8.41151	0.552811	0	2.78425	16.3063	4.07343	1.0249	2.16129	0.435336	7.73744
TCGA-BP-5175	2.55342	0	0.438528	0	1.14776	4.07886	0.773964	0.274807	1.02113	1.14261	0.483333	0.499649	0.22228	0.549779	1.26678	0.108584	0.340062	2.4187	0.669401	0.600308	0.687017	1.56819	1.66611	3.9496	0.0582366	3.11822	0.133503	0.0564032	0.346559	0.0643247	0.754227	0.112598	0.895816	1.93868	0.023429	2.38228	0.419785	8.67032	1.13027	8.7989	0.172678	0.0572514	1.11905	5.81255	1.35368	0.669834	0.701073	0.0443022	4.07397
TCGA-B2-5635	2.06849	0	1.64345	8.04616	1.57207	4.21343	4.52114	2.25575	7.12323	2.53666	0.467382	1.3775	0.394226	1.19903	2.58517	3.02631	1.72063	7.18719	15.9642	1.2715	1.25184	2.4566	2.26062	5.91965	0.303138	0.0898744	0.258911	3.14065	1.66208	1.24904	3.03767	0.230658	8.84727	7.78866	0.643622	14.6621	0.413868	16.729	3.02736	3.17798	0.374506	1.44259	5.204	6.85386	5.74096	1.1662	2.76998	2.54693	11.0925
TCGA-AK-3454	2.39452	0	0.6355	0.667384	2.23126	2.44783	1.45148	1.89828	2.02067	3.1021	1.5658	1.32747	0.587673	0.573639	1.75596	0.519275	1.08418	3.15403	2.43904	3.6263	2.43369	11.777	1.77062	10.8157	0.222802	0.702927	0.395228	0	0.979016	0.205078	1.18746	0	0	3.57838	0.224087	3.50668	0.446115	8.08491	1.80174	9.35079	1.82097	0.912635	3.72285	6.25948	1.1424	0.879341	5.71202	0.164783	5.12471
TCGA-CZ-5451	5.28493	0	0.255518	0	2.81101	4.51095	0.38907	0.684968	0.376138	1.69736	0.399725	0.311349	0.046331	0.128136	0.235342	0	0.410648	9.28648	7.66153	0.472514	0.163088	0.595624	0.655715	5.50202	0.0248841	0.0672926	0.0611195	0.120504	0.131212	0.412283	0.298404	0	5.16748	8.17487	0.0500553	13.688	0.597904	9.25239	0.444828	1.32554	0.056757	0	1.45528	4.08424	0.425307	0.336724	0.166424	0.457475	1.12499
TCGA-AK-3425	9.1589	0	0.0762131	0.200092	1.87311	3.10595	0.522214	0.525355	0.403886	1.05805	0.298064	0.517395	0.0725503	0.152876	0.315878	0.207582	1.15888	7.01402	1.91957	0.302006	0.145932	1.06594	0.447039	3.26638	0.044533	0.842994	0.0911503	0	0.150955	0.245942	0.498426	0.322884	3.42511	4.31581	0.0895797	9.39924	0.178336	16.7118	0.398035	5.39137	0.0253933	0	0.558085	2.76565	0.228341	0.150652	0.297835	0.0988092	0.812385
TCGA-CZ-4858	5.76712	1	0.793287	0.462827	4.5802	6.29003	2.81847	1.31645	3.97041	4.87494	1.6719	2.16339	0.239734	0.906134	0.974195	0.240076	0.882628	6.16577	12.4745	1.04784	0.506325	1.54099	3.06978	6.81625	0.309023	0.835672	0.0843347	0	1.07661	0.14222	4.61157	4.35664	2.37675	3.89158	0.958318	10.1421	1.54689	17.9063	1.90713	3.99059	0.381786	0.379744	2.25905	4.22668	2.28872	1.5681	2.06674	0.0163252	2.90035
TCGA-B0-4841	0.558904	1	0.351093	0	1.68469	1.50931	0.13365	0.134454	0.671879	0.890972	0.389045	0.0305576	0.0636608	0.0293441	0.485054	0.0796895	0.0651055	1.41778	0.350909	0.139126	0.224089	1.43222	0.214519	2.43519	0	0.277389	0	0	0.141657	0	0.0136673	0	0.131488	1.0671	0.0343891	2.70065	0	3.87948	0.174632	0.496731	0.11698	0	0	0.341266	0	0.925347	0.114337	0.108378	1.05764
TCGA-CJ-6028	4.45205	1	0.0809371	1.27497	1.8187	5.09384	1.20159	1.20882	0.42892	2.8272	0.411501	0.718531	0.088054	0.162352	0	0	0.630366	6.57896	13.7845	0.320726	0.154977	0.636754	0.830809	5.85682	0.331053	0.383677	0.0774401	0.343533	0.267187	0.261187	0.340277	0.342898	3.63741	3.21091	0.118915	14.4891	0.0946951	8.41157	0.301933	13.6268	0.215738	0.116233	1.87681	2.4126	1.13164	0.479968	0.790741	0.134915	2.21312
TCGA-A3-3367	6.21918	0	0.966308	0.80115	1.78565	7.32863	2.20705	1.5776	2.56044	2.80144	0.984571	2.41687	0.345815	0.663111	0.351318	0.346308	1.62213	8.03449	7.99074	1.33012	0.68168	3.0231	4.34424	8.76624	0.0891528	0.120545	0.340626	0.359776	0.901019	0.164122	1.92437	0	5.02839	9.27462	0.269001	17.1808	0.357021	30.4034	1.9352	1.29519	0.559198	0.146074	2.85521	8.04139	4.01255	0.65346	2.08688	0.423881	5.42119
TCGA-A3-3351	2.49315	0	2.27538	2.59733	3.54292	7.84233	7.2306	5.79654	6.29125	5.31646	2.26341	2.53147	0.955206	2.38133	2.87022	0	2.75178	12.8258	10.2042	2.19534	2.65201	4.41041	6.12928	15.5773	0.346841	0.312647	0.449613	0.559869	2.93925	0.0798124	3.62777	0	3.55682	10.8563	1.91863	19.7352	0.694478	39.6636	4.65008	1.53964	1.2196	0.284144	6.39914	21.7964	7.80523	2.73778	5.02594	1.50249	15.0156
TCGA-B0-4813	0.0493151	1	1.92601	4.1772	1.88168	2.9951	1.14757	2.11654	19.452	5.41893	2.07963	4.28555	0.59217	1.23881	3.58642	1.71062	2.98146	2.02076	2.71175	2.98648	1.60344	6.95403	7.09151	11.9632	0.244654	10.321	1.28195	1.30324	1.87057	0.202673	0.782355	1.30083	1.12901	2.14329	1.55021	5.09986	0.783793	33.9861	3.81114	1.18476	1.59036	0	11.1398	4.61243	1.83987	2.06912	4.41786	0.837519	14.864
TCGA-B0-5108	4.88219	0	0.548971	0.540481	2.74662	5.93532	3.05626	3.54767	1.51522	2.91942	1.01982	0.931712	0.326617	0.326914	1.13765	0.560713	1.24704	6.69748	4.77355	1.03331	0.394186	2.21944	3.04397	6.62793	0.280678	4.28305	0.328282	0.485432	0.634285	0.221443	1.60277	0.775256	3.54651	5.48856	0.483939	17.5366	0.481716	21.026	1.68953	6.60188	0.365821	0.295639	3.51745	5.11372	1.98742	1.08516	2.4135	0.406704	4.08664
TCGA-MM-A564	1.66301	0	0.140477	1.47525	2.86067	2.93494	0.240638	2.66294	1.55093	2.12321	0.769154	3.66796	0.343866	0.545956	0.485192	0.382618	0.859637	5.20839	1.68484	1.28032	1.47941	2.27174	2.80671	5.99883	0.22573	0.665922	0.319218	1.49062	1.0666	0	0.656218	0	1.10481	3.66287	1.65115	11.5201	0.082178	28.8999	0.786068	0.298123	0.163818	0.504344	0.942946	3.45914	1.12235	0.97189	1.50968	0.104072	2.91342
TCGA-BP-4353	1.0274	1	0.715954	0.626563	2.12271	4.62356	2.81625	1.27951	2.0376	3.38439	0.762235	0.913933	0.183909	0.378981	0.109903	0.541681	0.560561	7.88852	5.72464	1.19788	0.761611	1.32123	1.02072	7.28825	0.0232415	0.314253	0.22834	0.675295	0.446436	0.064178	1.33779	0	4.11136	8.16972	0.280507	19.6722	0.65151	12.2943	0.949634	3.71412	0.0795158	0.342725	2.52427	4.58788	1.50948	0.707619	3.10878	0.0884023	4.03702
TCGA-GK-A6C7	0.167123	0	0.544248	0.204126	3.22118	5.02694	3.01887	2.67973	2.4035	3.67338	1.01865	1.17746	0.200893	0.233938	0.429662	0.529419	1.12458	12.579	10.0711	0.61619	0.446622	2.03893	1.02612	10.6728	0.0454308	0.0614279	0.297562	0.110001	0.658773	0.12545	0.853511	0	5.59066	9.17876	0.342697	19.2566	0.363864	19.2778	0.986146	0.550007	0.103621	0.111656	2.94157	6.75123	0.621184	0.998978	1.21536	0.504007	5.35093
TCGA-B8-A54H	0.70137	0	0.90785	0.3178	3.31499	8.2114	1.58971	3.19855	1.71061	5.31243	1.23085	0.790154	0.419764	1.24439	1.08701	0.329696	0.830521	10.7085	11.687	1.63087	0.695336	3.70342	2.99538	10.5449	0.106095	0.191271	0.246111	0.256888	0.679312	0.0976554	1.61154	0	5.16798	8.24882	0.729167	14.536	0.283246	12.1734	1.80624	0.256888	0.282319	0.173834	3.10235	10.4716	1.69244	1.43565	2.24695	0.594112	4.58612
TCGA-BP-4341	4.35342	1	1.49778	0.145641	2.99943	4.49285	2.97748	3.12285	3.47872	4.3102	3.02648	1.15876	0.430002	0.778919	2.1459	0.604372	1.33728	5.12698	3.59279	1.40686	1.91195	6.40088	4.53507	8.88979	0.226899	0.131484	0.544034	1.25575	0.97057	0.0447535	2.68205	0.470036	3.11629	6.14071	0.733527	7.36335	0.519223	24.9742	3.18689	0.156969	0.36966	0.318658	3.72362	6.50641	3.54565	1.09655	8.12946	0.52399	8.27835
TCGA-A3-3311	3.26301	1	0.625346	0.149255	2.39521	7.54678	2.33721	1.04501	2.05868	2.92779	0.566954	0.979694	0.193276	0.527412	0.942491	0.0774209	1.24396	8.3867	7.63659	0.901102	0.653129	2.68351	1.50057	6.28544	0.0664369	0.404238	0.190377	0.0804317	0.65059	0.0458639	1.26143	0	5.87624	7.38436	0.250576	12.8514	0.0665132	13.5609	2.12076	1.12604	0.132591	0	3.74663	10.3517	1.98714	0.899003	1.66623	0.221114	3.96523
TCGA-BP-4963	5.02466	0	1.15499	0.159597	2.30506	5.45646	3.26279	6.42515	2.79193	4.26042	1.64041	2.47609	0.454672	1.18888	1.25975	0.165571	1.48797	10.0309	6.99921	1.30078	1.39677	14.0816	2.16168	8.60888	0.195361	0.0960551	0.421677	0.17201	0.909722	0.294251	2.56989	0.42923	2.32213	6.30126	0.571602	12.7062	0.213366	27.095	3.76439	3.69821	1.19499	0.0872982	2.89339	12.9598	2.85334	1.38186	1.30657	0.1914	6.14164
TCGA-BP-4807	0.578082	0	0.0932736	0	2.16141	4.17012	0.745631	0.535797	1.07098	1.64995	0.237111	0.438379	0.101475	0.140324	0.257725	0	0.242149	10.0786	2.01365	0.369611	0.178599	0.57074	0.889053	3.59202	0	0.663236	0.111555	0	0.153956	0.0752492	0.588214	0	5.44937	5.22223	0.109632	16.6264	0	12.6394	0.417545	0.527859	0	0	1.36603	3.92872	0.372607	1.10625	0.182253	0.41461	1.03747
TCGA-AK-3434	5.71781	0	0.345803	0	2.06401	3.83535	0.789816	1.19185	1.45077	2.0132	0.72692	0.270875	0.152835	0.173412	0.119436	0.3532	1.12218	6.57949	3.8364	0.822178	1.48981	1.81368	1.52127	6.30949	0.151545	0	0.124073	0.366935	0.209285	0.348724	1.25191	0.366257	2.9139	4.84022	0.228629	12.6183	0.404584	16.6912	0.451502	5.50403	0.374456	0	2.74322	7.11462	3.36717	1.28166	1.01353	0.448328	3.60591
TCGA-CJ-5683	5.17534	0	0.419504	0	2.35663	5.36213	0.95815	1.36554	1.11156	2.25441	0.533212	0.328607	0.123606	0.105186	0.579568	0	0.570471	8.85272	8.97269	0.554117	0.133877	0.550059	0.94838	7.29596	0.0408542	0.165719	0.217414	0.39568	0.369294	0.225626	0.767531	0	2.82795	6.93435	0.0616348	10.0629	0.327209	10.1165	0.938968	0.494601	0.279548	0.100408	1.79194	4.53069	0.628434	0.967447	0.136616	0.414385	2.38164
TCGA-A3-3326	3.11507	0	0.810906	0	2.04992	6.77679	3.70423	1.67693	3.29462	5.08409	1.74427	1.35509	0.595492	1.05729	1.34437	0.662601	1.62402	10.2357	8.36417	1.928	1.86326	2.41008	3.74573	10.0737	0.521212	0	0.659489	0.917825	1.21354	0.785046	2.80314	0	2.18658	10.1699	0.571876	13.1556	0.379499	29.9322	2.90406	1.60619	0.810552	0.69872	2.3752	14.0827	4.69711	0.961758	3.48586	0.600758	7.77939
TCGA-B0-5712	7.45753	0	0.121539	0.159546	1.32285	5.94586	0.208197	0.628347	0.912455	2.00026	0.225782	1.11071	0.0826413	0.228559	0.0839564	0	1.62272	5.43835	6.34101	0.866911	0.349082	0.690575	1.7377	6.26588	0.0355089	0.144037	0.0581439	0.171955	0.193923	0	0.851627	0.0858186	3.55037	6.80476	0.142855	15.4296	0.568795	20.0085	0.589416	0	0.101238	0.174541	1.48332	4.80424	0.849661	0.360372	0.949931	0.551507	2.19677
TCGA-B0-4706	0.178082	1	0.442691	0.435845	5.12919	3.1496	3.72846	1.52579	2.10163	4.22522	1.82872	1.44487	0.504193	1.04062	1.3761	0.52752	1.49816	7.33089	6.37141	2.54364	3.70851	5.56276	3.34727	8.85067	0.226339	0.131159	0.502982	1.25265	0.968175	0.0446431	2.02919	0	1.74082	6.79831	1.15449	11.3344	0.323713	25.8173	3.13774	3.75795	0.405623	0.317872	2.22866	8.85701	4.53165	2.0783	3.02751	0.553444	7.82195
TCGA-EU-5907	0.347945	0	0.238968	0	0.503413	3.92428	0.818705	0.411815	0.633195	3.39779	0.30374	0.187189	0.0162488	0.449388	0	0.162719	0.265881	5.96509	20.0628	0.189389	0	0.626675	1.4017	8.3493	0	0.0944009	0.171482	0.169047	0.289253	0.289184	0.865135	0	5.36974	5.00771	0	23.1214	0	14.9333	0.356585	59.8428	0.159242	0	3.0623	4.1036	0.477311	0.590464	0.233467	0.265558	1.82737
TCGA-CJ-4874	6.25479	0	0.195798	0	2.10818	5.6002	0.372669	0.0749822	0.230581	1.12528	0.229725	0.23858	0.0532536	0.163647	0.180337	0	0.871395	7.7409	5.16635	0.206901	0.12497	0.228207	0.622093	3.9931	0.0381362	0	0.124892	0.277018	0.136454	0.0526538	0.365856	0	5.42628	5.82572	0	13.5591	0.15272	10.9784	0.243472	2.03146	0.0434916	0	1.0355	4.1024	0.456264	0.709566	0.765163	0.398905	1.30065
TCGA-CJ-4872	3.93151	0	1.31705	0.15034	2.73431	3.80084	1.56947	0.921031	1.61846	2.09	0.683053	1.13634	0.140171	0.315877	0.237336	0.38992	0.913207	6.7078	4.80758	0.726124	0.767526	1.80202	1.70042	7.75389	0.20076	1.58347	0.191761	0.324067	0.453684	0	0.976361	0.242601	2.4448	5.05642	0.588929	10.302	0.200991	14.7626	0.982643	15.4742	0.553302	0.32894	1.60739	3.67358	0.857823	1.07533	1.79024	0.254539	3.74195
TCGA-G6-A8L7	5.84384	0	0.0920949	1.69252	7.56634	6.99962	0.210345	1.16386	2.35891	2.84576	1.62079	0.432839	0.288055	0.369468	1.78128	1.12878	0.204933	3.03216	2.31958	3.6494	5.81929	3.38117	1.2492	7.8941	0.0807195	1.30971	0.286376	0.781783	0.770185	0	0.387187	0	0.413885	1.2375	0.324741	2.6814	0.215499	21.0401	1.85521	0.130297	1.0126	0.132256	2.02314	2.02906	0.459872	1.45636	4.6787	0.0170571	3.09441
TCGA-CZ-5467	0.2	1	0.412295	0.541226	2.07486	6.15618	1.02016	1.10524	0.789	2.20027	0.483737	0.394728	0.121482	0.172297	0.284804	0.0935809	0.611637	8.23736	6.09877	0.490135	0.131576	0.840943	2.84663	4.78039	0.0401521	0.0542905	0.14793	0.29166	0.317579	0	0.433345	0.0970404	4.01462	6.44144	0.141343	20.5225	0.482379	21.6244	0.769026	1.16664	0.0915811	0.0986821	1.25796	4.09661	0.549008	1.01874	0.537073	0.547261	1.84709
TCGA-BP-5199	3.71233	0	1.55873	0.314794	3.70462	4.65964	4.31325	2.34179	4.50083	3.35599	2.02812	1.12706	0.692991	1.08231	0.911083	0.734801	1.13395	10.8942	6.25561	2.23311	1.37752	3.19675	5.49455	10.8735	0.157638	3.64716	0.602288	0.424098	1.2996	0.628758	3.92074	0.761966	2.69427	8.09409	2.02588	10.9457	0.350709	26.5738	2.99685	3.98652	0.399499	0.0860951	3.51202	9.32368	3.47262	3.0219	2.81141	0.255384	5.77916
TCGA-B0-4700	5.42466	1	0.459104	0.172192	3.86863	4.72546	1.42309	1.80841	1.10064	2.05601	0.615608	1.233	0.267575	0.180895	0.181222	0.178638	0.705403	7.1061	5.27038	0.883646	0.251167	3.6119	0.961764	9.32903	0.249102	1.24363	0.282386	0	0.202077	0.0529123	1.11827	0.277863	2.65277	3.83993	0.443262	5.1784	0.383675	13.3533	1.76161	15.3108	0.502609	0.0941878	0.800446	6.80006	1.04801	0.907517	2.94752	0.0728842	2.43168
TCGA-AK-3460	6.87123	0	0.565204	0	2.57978	4.58414	1.61366	1.08225	2.24644	2.17258	1.38155	1.18063	0.243399	0.637733	1.30143	0.256575	0.838478	6.58032	10.3943	1.26917	1.26262	1.23517	2.55553	6.14373	0.0550435	0.148851	0.473186	0	0.964014	0.0759972	0.858088	0.26606	3.81014	5.03303	0.249125	13.7016	0.33064	13.2714	0.913674	2.2657	0	0.135281	1.95444	3.84569	0.846698	1.30346	1.47252	0.366389	4.25661
TCGA-AK-3458	3.2	0	0.477825	0	3.85861	3.71111	0.454731	1.00643	0.703387	1.90803	1.19911	1.95463	0.40071	1.03835	0.770165	0.433818	1.44724	3.2989	8.88289	1.83034	2.89729	1.18345	2.30643	7.54354	0.0698008	0	0.304787	3.60551	0.823742	0.256993	0.725429	0.337392	2.32635	2.54786	0.257413	16.8688	0.559047	25.2933	1.84193	6.19697	0.291877	0	1.94387	7.89566	3.579	0.787102	1.7117	0.486744	4.22598
TCGA-A3-3324	3.24932	0	0.492453	0.718278	2.42062	3.82002	2.8744	1.25726	4.20454	3.47957	1.71195	0.800072	0.305083	0.932937	1.13392	0.22355	1.05524	7.09916	12.2721	1.25758	1.25726	2.2002	1.58469	7.46011	0.0959169	0.129691	0.2225	0.541901	0.716499	0.13243	1.12465	0.154543	3.56562	8.1752	0.353724	12.6545	0.192054	17.2681	2.2045	0.309658	0.255235	0.314314	1.73626	8.50968	1.25685	0.703039	1.92447	0.354699	6.01001
TCGA-CJ-4912	4.53973	0	0.774812	0.290602	3.14788	3.47359	1.89608	5.72246	2.29744	3.0609	1.65581	3.81497	0.413945	0.818731	2.06443	0.0753701	2.7299	3.67675	2.987	1.40357	0.953743	3.09621	3.42887	6.01582	0.113185	0.349804	0.476573	0.156602	1.04138	0.044649	2.1458	0	1.74105	2.51429	0.439089	7.83871	0.259005	24.9655	1.77554	17.696	0.442557	0.317914	1.89123	6.34777	2.10031	0.929889	2.91977	0.102503	6.37381
TCGA-CZ-5453	6.6274	1	0.187606	0.123136	2.93117	5.41967	0.589178	0.808257	0.538526	2.19491	0.412714	0.440867	0.063782	0.07056	0.194391	0	0.434863	9.65009	3.93766	0.0743417	0.359225	0.614978	0.85971	6.80239	0.0137028	0	0.134625	0	0.206439	0	0.262912	0	4.321	5.40192	0.0275636	9.11173	0.438992	14.56	0.4899	0	0.15627	0	1.14481	5.34907	0.327881	0.648975	0.458219	0.295348	1.01075
TCGA-A3-3343	2.58904	0	0.540058	1.59512	2.46501	6.26847	3.00665	2.09404	2.32537	3.88479	1.5709	0.987092	0.486562	0.55858	1.02591	0.18387	1.20176	10.9812	9.39209	0.856026	1.16336	1.94736	4.60319	10.1474	0.0986148	0.266678	0.290657	0.573062	0.720557	0.217848	1.68712	0	2.88216	8.25036	0.0396735	15.5696	0.236947	19.9891	1.2088	1.52816	0.404867	0	1.483	7.91787	3.84288	0.600491	1.84669	0.675171	6.67964
TCGA-CZ-5454	1.97808	1	0.0895075	0	2.32555	4.17105	0.255545	0.514163	0.158113	1.2827	0.227537	0.631019	0.0426029	0.044886	0.0618298	0	0.481342	7.15756	10.8426	0.248281	0.514163	0.0782423	2.31337	3.44699	0.0130753	0	0.0642302	0.253273	0.0443219	0.686004	0.229967	0.316006	1.70959	6.50047	0.0789043	17.0589	0	23.4562	0.233734	0.443228	0.0298228	0	0.819294	1.16003	0.491648	0.66349	0.612131	0.306691	0.570383
TCGA-B0-5107	2.53973	1	0.876128	0.530818	7.61929	7.92679	2.46287	1.62598	3.27389	5.0101	1.88456	5.73668	0.870682	1.80813	1.76907	0.458907	0.974799	8.27649	6.62815	0.96142	1.16142	7.18731	3.95312	16.9748	0.0984501	0.745451	0.386896	2.47912	1.29039	0.108742	1.65282	0.0951745	4.9975	6.46852	2.15859	6.58934	0.236551	60.7729	2.76554	1.04886	0.965566	0.387138	2.8788	25.8102	3.43262	3.46371	4.74071	0.0624114	11.1974
TCGA-AK-3450	4.13151	0	0.522905	0.196122	1.62611	6.25563	1.19432	0.772394	0.923698	3.17807	0.671943	1.28732	0.172697	0.243495	0.206406	0.305194	0.858841	8.5826	3.76295	0.88804	0.71518	2.61196	1.28712	8.8159	0	0.177057	0.0357366	0.105688	0.583619	0.120531	0.907279	0.105492	4.19642	4.99494	0.285357	15.5761	0.0873987	12.1136	1.11468	0.739814	0.149336	0.214554	2.37038	8.18071	1.11905	0.812141	2.77329	0.913142	3.89477
TCGA-CZ-4857	3.92329	1	0.48581	0.425153	4.20737	2.81244	3.69864	6.6976	2.28845	4.42373	1.06082	3.08664	0.528528	0.690263	0.671173	0.330801	0.690667	11.2645	9.90533	0.641699	0.930222	4.88366	2.58244	7.59417	0.212902	8.50812	0.290512	0.343665	1.25626	0.195965	2.72327	0.571717	3.09299	6.76105	2.1413	10.7475	0.189463	28.8715	2.35599	21.7655	0.35071	0.232555	2.07517	14.3762	2.34501	0.960307	1.7403	0.0899778	5.25348
TCGA-CZ-5986	1.02192	0	1.09773	0	0.685184	9.73168	1.25361	1.96179	1.40047	2.89496	0.954031	1.65606	0.132695	0.214078	0.337016	0	0.995179	12.9768	8.0458	0.57999	0.467093	0.639714	1.96744	7.34873	0.0356348	0	0.1167	0.172565	0.134214	0.393601	0.79767	0	4.93332	11.5115	0.179202	17.8182	0	15.0527	0.91001	0.517694	0.243833	0	2.38172	4.90031	0.730863	0.964398	1.9066	0.496987	3.50468
TCGA-CW-5584	0.449315	1	0.141239	0	3.37209	5.51314	0.241944	0.405665	0.436618	1.75523	0.193332	0.479423	0.0864332	0.177071	0	0.0961738	0.419056	10.1077	9.65573	0.33581	0.135222	0.432122	0.932018	6.55776	0	0.111589	0.0675686	0	0.139877	0	0.47834	0.0997292	4.44323	9.46672	0.166011	13.8543	0.082624	16.1338	0.368823	1.49871	0.117648	0.101416	3.10276	6.17788	0.705275	0.977166	0.275977	0.248513	0.965501
TCGA-B0-5094	0.912329	1	1.68684	0.354295	2.65331	10.3378	3.46749	3.48834	2.44341	4.50231	1.89997	3.55882	0.825827	1.35346	2.42369	0.183779	0.525509	13.0259	10.4395	1.65773	0.64599	4.30566	5.78824	12.657	0.216845	0.319855	0.306653	0.572777	1.64087	0.10887	3.67201	0.285859	8.49058	9.75736	1.30858	16.0166	0.394716	38.7796	2.36606	13.4603	0.944221	0.290695	5.76437	21.1184	4.38006	1.46714	2.37314	0.212448	9.08418
TCGA-BP-5187	1.11233	0	0.228559	0.900097	1.8457	4.63764	1.56609	0.919047	1.11029	1.30504	0.29051	0.775819	0.124328	0.229234	0.315767	0.933791	1.2715	11.0532	9.86857	0.36228	0.437641	0.299689	1.17306	5.32375	0.133552	0.180578	0.464703	0.646737	0.427556	0	0.453764	1.1297	3.59509	10.8588	0.134322	13.8759	0.401115	8.93316	0.170526	5.17389	0.266536	0	1.39472	3.33242	0.45652	0.677693	0.223298	0.190493	2.11852
TCGA-CJ-4894	2.30411	1	1.16247	0.169555	2.76633	3.47593	2.87635	3.70981	3.13725	4.28041	1.04818	1.18039	0.351303	1.05255	1.1599	0.439754	2.51493	5.29369	5.03474	0.972478	0.741962	3.55658	2.55699	10.4899	0.169814	0.102049	0.401644	0.913712	0.966484	0.416815	1.28216	0	4.93405	10.5582	1.0817	10.2474	0.528918	25.9215	2.07191	1.46194	0.667054	0.556471	2.60101	10.7553	4.06333	1.21277	0.378571	0.490414	9.2186
TCGA-B0-4828	0.841096	1	0.681325	1.19251	1.8074	3.43663	2.9394	2.17432	3.07572	4.44117	2.75343	3.04405	0.525042	1.25279	1.6734	0.309288	3.73413	5.96859	8.26242	3.29982	3.189	2.71317	4.3572	10.0157	0.243291	0.179432	0.742428	1.39237	2.02425	0.122148	2.4224	0	0.850543	5.40102	0.400409	10.2218	0.442856	27.0618	3.21944	0.642633	0.958484	0.108716	3.23369	6.52444	4.68744	1.42161	2.07089	0.644969	9.82368
TCGA-CJ-5679	1.86027	1	0.317975	0.333928	1.47367	3.12756	0.435754	0.949813	0.505525	1.69455	0.348202	0.896676	0.0864837	0.462425	0.26358	0	0.188686	3.54769	2.28822	0.100802	0.487083	0.667092	0.536224	4.10813	0.01858	0.854159	0.091271	0	0.258923	0.0513058	0.445612	0	2.85803	3.9675	0.149497	5.55483	0.14881	7.96244	0.42703	7.64789	0.0211891	0	0.620915	6.30513	0.381071	0.377127	0.621312	0.0942285	1.88628
TCGA-A3-3363	0.873973	0	0.424615	0	0.894501	4.98588	1.73183	0.836277	1.60729	5.36511	1.24548	1.64721	0.684679	2.26623	1.50847	0.660872	2.33968	6.9634	10.6219	1.4903	3.36834	8.64304	2.69078	17.5955	0.0177222	0.0479252	0.37725	1.54479	1.50852	0.244687	0.481714	0	10.2229	9.23768	0.409963	10.7125	2.12911	37.1728	2.08184	0.0858216	1.51582	0.609785	4.58995	5.50307	3.81654	1.13911	1.06673	0.426924	8.96793
TCGA-BP-4777	4.74247	0	0.412068	0.270464	2.06166	2.59516	1.70586	1.59777	1.5923	2.17984	0.916579	0.968345	0.245165	0.348709	0.925103	0.491029	0.745022	4.87125	5.43645	0.775619	0.493139	1.48585	1.20852	5.82289	0.135439	0.0406954	0.0369622	0.364375	0.634809	0.373994	0.637628	0	2.43059	4.16925	0.0756778	10.9694	0.120528	14.2712	1.03761	3.06075	0.411888	0.0739708	2.01163	4.93992	0.565852	1.57817	1.20775	0.32436	4.52368
TCGA-AK-3451	7.85753	0	0	0	1.68665	0.741328	0.0703335	0.0707566	0.271983	0.2896	0.144519	0.450269	0.0335017	0.0308849	0.085087	0	0.228413	1.91341	0.295467	0	0.235855	0.430692	0.112891	1.70233	0	0	0.0294634	0	0.0677706	0.596238	0.0143849	0	1.24552	2.10833	0	9.16162	0	8.78711	0	1.65557	0	0	0.15033	5.46758	0	0.852191	0.361021	0.193916	0.313973
TCGA-B2-4099	2.66301	0	0.362476	0.190331	3.61436	4.45035	2.06974	1.24931	1.4727	3.63614	1.03486	2.12005	0.325338	1.07246	0.300468	0.197456	2.50045	8.74706	10.7816	1.37891	0.832876	1.01394	0.877038	7.72256	0.0635406	0.0572764	0.381496	0.102567	0.614251	0.29243	0.423313	0	3.25801	4.22123	0.255629	11.9455	0.254454	29.5848	1.94717	6.97457	0.265699	0.104109	1.858	9.7243	2.02721	0.859812	1.55818	0.389382	4.85491
TCGA-BP-4158	9.25205	0	1.14915	0	1.74836	3.74347	2.91628	3.08052	2.02994	3.24499	2.30953	1.46691	0.50355	1.05649	1.23481	0.173885	1.04179	7.34118	6.43185	1.3661	1.58916	4.2971	2.97236	6.40418	0.130564	0.201758	0.473394	0.812914	1.02566	0.0515046	1.74462	0.180314	1.57801	6.98535	0.825421	11.8995	0.298774	20.3622	1.38132	0.632267	0.319068	0	3.19452	6.03998	1.78522	1.57745	2.74437	0.685804	6.67197
TCGA-A3-3320	4.13151	0	1.61263	0.211692	2.54789	7.95852	5.61695	5.2802	4.20178	6.01218	2.90116	2.18956	0.548258	1.09174	2.00514	0.329424	1.61482	12.8955	13.1521	2.1727	0.771959	5.00431	7.74463	12.1201	0.188458	0	0.520746	0.228157	1.82775	0.19515	2.8061	0.113867	2.89893	10.4476	1.0425	28.8687	0.188675	25.1033	4.51189	0.912627	0.510442	0	4.32988	8.56894	7.16681	1.43447	3.93877	1.52326	13.7704
TCGA-BP-4166	0.0356164	0	0.189626	0	1.95297	3.58681	1.22714	0.580951	0.781597	1.37288	0.259565	0.330085	0.0687668	0.190187	0.261979	0	0.539177	5.68753	1.74365	0.250475	0.605157	0.221014	0.417105	3.61205	0.0554014	0.499395	0.0755972	0	0.215618	0	0.45767	0.26779	1.84644	2.18404	0.20431	12.6977	0	7.82914	0.330118	0.447144	0.0631812	0.363094	1.31143	1.96607	0.252505	0.43731	0.247015	0.175605	1.49401
TCGA-CZ-4854	3.84658	1	1.42565	0.287918	1.84818	3.75266	2.88048	4.09472	3.00267	4.98482	1.28668	2.46256	0.611455	1.33362	2.04537	0.37337	0.752432	7.07666	5.65577	0.782218	0.839943	3.93038	3.3771	8.1911	0.240299	0.519861	0.249202	0.543046	1.5929	0.0884734	2.75353	0.154869	3.44994	4.52603	1.11175	14.5148	0.57738	13.829	2.7819	1.78429	0.602896	0.314978	3.81446	11.3702	2.40948	1.30066	2.03568	0.192958	7.14085
TCGA-CJ-4637	6.10137	1	0.983936	0	2.60426	3.69623	3.11167	9.47811	3.81044	4.64364	1.80565	3.28058	0.535227	1.48026	1.2548	0.515376	1.93686	10.1823	7.17141	1.85952	1.1594	5.42524	5.91015	17.042	1.30466	2.51154	0.38019	0.428335	1.94888	0.793798	2.52797	0.320657	2.72118	3.8986	0.822897	14.3576	0.531319	26.4799	3.83995	20.453	0.882634	0.54347	3.78727	10.9372	4.53531	1.42132	2.51414	0.378492	9.03244
TCGA-B8-5546	1.38356	0	0.382425	0	1.1413	6.70754	0.218365	0.549196	0.168886	1.62699	0.130868	0.349488	0.0130016	0.383554	0.132085	0.390605	0	8.64935	1.26134	0.378854	0	0.167147	0.490693	8.43262	0.0279324	0	0.20582	0	0.241969	0	0.223305	0	9.45264	5.87281	0.140467	15.7051	0.559289	16.6601	0.570649	0	0.0318548	0.137299	1.2835	3.46939	0.572887	0.566958	0.186811	0.0354148	1.81666
TCGA-B8-5545	4.17808	0	0.413001	0.216861	2.84212	6.84613	1.13196	0.379588	0.437734	1.90504	0.0807609	0.474486	0.0673976	0.165688	0.114117	0	0.42888	13.5494	5.6469	0.261853	0	0.216613	1.02957	7.33678	0	2.28411	0.0987893	0	0.0727139	0.199915	0.578782	1.04983	7.79552	7.92796	0.218446	12.6444	0.096641	14.1902	0.49302	0.233728	0.0550428	0.118621	1.1089	3.74679	0.659938	0.979662	0.484194	0.351867	1.03359
TCGA-CJ-5676	11.1425	0	0.0649793	0	3.74156	4.03366	0.296826	0.746529	0.286961	1.03304	0.368488	0.203599	0.123713	0.0488784	0.269317	0	0.385586	5.67543	3.89672	0.308988	0.124422	0.795215	0.786112	4.33882	0.0949219	0.30803	0.0621718	0.275801	0.0929532	0.0524225	0.227656	0	1.89816	3.65887	0.114563	6.22927	0.304099	8.73248	0.290884	4.04508	0.108252	0	1.18956	3.45277	0.389366	0.70645	0.507869	0.0962796	1.20459
TCGA-B0-5709	10.8877	0	0.206822	0.180999	3.29192	5.02642	1.0235	0.316816	0.548019	3.07194	0.269622	0.360018	0.0750028	0.276577	0	0	0.792617	11.6791	5.37456	0.218551	0.132007	0.421848	0.98568	8.30741	0.12085	0.817022	0.065962	0.0975383	0.280688	0.389329	0.305944	0.292074	6.81621	10.0577	0.587481	15.2516	0.403298	17.2326	0.205745	1.268	0.252672	0	2.35588	7.99665	0.757356	0.749518	0.404123	0.204298	1.82119
TCGA-B0-5109	1.60822	1	0.25983	0	3.3754	3.44031	2.15127	3.05974	1.37695	3.22899	0.787537	2.57805	0.344513	0.146586	0.448712	0.796164	1.25273	4.56929	7.63501	1.28702	1.49256	3.69084	1.35737	7.66604	0.0379561	0.359248	0.170915	0.0919029	0.736229	0	0.849631	0.183466	1.16771	4.53049	0.362663	7.77986	0.759993	13.8072	0.920824	4.04373	0.627649	0.37314	2.93326	2.27302	0.778471	0.770415	1.14232	0.26468	1.97186
TCGA-CJ-4893	2.05479	0	0.289317	0.151916	2.23476	5.61177	1.45376	0.664776	1.89096	2.66904	0.554434	0.513691	0.118034	0.217629	0.239824	0.157603	0.60088	7.32648	5.34378	0.91717	0.664776	1.21394	1.01822	6.46941	0.0507162	0	0.083045	0.163732	0.394768	0.186727	0.810901	0.0817146	3.64063	5.75736	0.204035	17.5389	0.135399	12.0013	1.29514	1.14612	0.250632	0.083097	2.47167	4.08705	1.09797	0.400328	1.13063	0.514416	2.99008
TCGA-BP-4985	2.60822	1	0.329715	0	1.15764	3.42609	1.55994	0.919945	1.08166	1.56094	0.561851	1.08229	0.185759	0.177155	0.390446	0.128293	0.489131	5.19543	4.18049	0.671939	0	0.82348	0.742515	4.4178	0.0825684	13.6204	0.101401	0.133282	0.290252	0	1.48521	0.86473	2.85772	2.06453	0.470587	8.03683	0.110218	10.2124	0.632568	0.266564	0.28249	0.202929	1.03474	3.14382	1.88163	0.465538	1.47258	0.0436195	1.30977
TCGA-A3-3313	2.0137	1	0.663829	0.116189	1.02552	2.16884	1.61727	2.13543	1.17264	4.55834	0.796164	1.01687	0.246752	1.70886	0.672551	0.241077	0.377501	5.811	5.57324	0.841768	3.30484	2.47586	2.09291	12.2324	0.103437	0	0.296402	0.062613	1.04214	0	0.599522	0.187492	4.67387	3.36977	0.715233	13.2172	0.362446	13.461	2.34432	0	0.575067	0	1.18825	2.1795	1.7237	0.743579	1.47004	0.262291	5.43519
TCGA-B0-4696	2.3726	1	1.93196	0	5.74574	6.19477	11.8102	2.21957	6.32364	3.61345	1.88894	7.77445	0.896373	2.19412	1.25605	1.08337	0.379331	11.8912	0.136302	3.15234	2.39366	5.56313	6.99929	18.0708	1.16209	29.3605	0.89706	0.160786	1.33807	4.30914	3.84884	0.641956	1.27683	1.19984	2.10383	16.9488	5.18554	94.2572	4.0699	0	1.6282	0	7.21226	23.3447	3.29139	2.13411	7.10584	0	8.05833
TCGA-B0-5695	5.89041	0	0	1.46866	3.36073	5.79288	0.425889	0.571268	0.76857	2.97836	0.40109	0.714085	0.0845259	0.171432	0.085871	0.253939	1.17564	9.53377	4.32375	0.39408	0.595071	1.03232	1.64061	7.85654	0.0726374	0.147322	0.0743373	0.0879383	0.205185	0.0501443	0.421007	0.0877757	6.14533	13.1841	0.0913205	18.3261	0.290883	19.6295	0.556484	0.351753	0.0621282	0	1.82058	5.11519	0.806963	0.614317	0.728696	0.54106	1.65634
TCGA-BP-5176	4.35616	1	0.0485971	0.127588	1.84276	6.25071	0.27749	0.223328	0.47215	2.07839	0.133042	0.152269	0.0859143	0.109667	0.134279	0	0.324421	6.78943	6.06175	0.269603	0.186106	0.254885	0.694817	3.99958	0.0141982	0.0383952	0.0581218	0	0.117647	0.156825	0.261066	0.0686288	4.25882	7.66507	0.0428402	9.96017	0.113716	9.38273	0.326322	0.756315	0.0647679	0	1.36414	4.12535	0.436802	0.816532	0.189914	0.243021	0.945941
TCGA-B4-5844	0.0191781	0	0.252545	0.221013	1.95072	9.36565	0.672949	0.290141	0.817874	2.0169	0.312767	0.483569	0.0801358	0.25329	0.116301	0	0.655635	10.0913	10.8033	0.333582	0	0.588693	0.493779	8.26156	0.0737836	0	0.10068	0.476405	0.379793	0	0.37358	0	6.62063	12.2543	0.222628	18.8053	0.492455	13.142	0.502458	0	0.0560965	0.120892	3.28765	3.43666	0.5885	0.499208	0.328975	0.483335	1.48253
TCGA-A3-3307	3.93425	0	0.698389	0	1.82153	7.35993	3.87388	3.78255	2.55549	3.73079	1.48273	1.87565	0.298493	0.750484	1.24054	0.67936	1.7761	10.3419	20.4621	1.97677	0.955191	4.62229	1.20701	8.61395	0.116595	0.0788254	0.429567	0.70578	0.99905	0.563431	1.11854	0	6.27729	6.83081	0.117268	18.2791	0.233459	22.9499	1.86094	0.70578	0.46539	0.859671	3.0441	8.72796	2.59063	0.690258	0.974734	0.794579	7.25945
TCGA-G6-A8L6	0.857534	1	1.24526	1.63467	6.77683	3.58668	0.948061	1.78831	2.10806	2.23067	1.60308	1.2464	0.352802	0.312235	0.860198	0.282644	2.27069	7.09682	5.22736	1.5626	1.78831	2.53991	5.44015	5.86555	0.090954	0.245961	0.347508	2.4959	0.411081	0.0837187	0.84832	0	3.26454	7.138	0.0914788	9.86897	0.242823	24.8002	1.85816	0.146818	0.207453	0.298051	1.64642	3.09326	2.38363	1.94871	2.43319	0.557374	2.62108
TCGA-A3-3347	4.41096	1	1.09671	0.221487	3.19894	4.94674	6.26223	8.1414	3.57657	5.93147	1.94661	3.21603	0.76866	2.03067	2.33102	0.344667	2.06499	12.2312	5.16027	3.14241	2.09996	11.8729	4.79375	13.3884	0.320415	2.26618	0.383407	0.238714	1.49458	0.476419	3.29062	0.595682	2.46437	6.39669	2.1319	10.2005	0.690918	28.4	3.65064	9.90663	1.29299	0.969214	5.04502	14.3775	3.20158	2.33464	4.78038	0.203124	10.9474
TCGA-B2-5636	2.51781	0	0.40773	0	2.07575	10.359	1.28048	0.585537	0.810275	2.85304	0.558111	0.425845	0.221791	0.690077	0.563302	0	0.680474	13.7628	13.2035	0.242354	0.195179	1.69297	1.38264	8.89565	0.089342	0.644273	0.0487642	0.144216	0.504745	0.0822349	1.09518	0	7.5586	17.2841	0.539145	26.8012	0.238519	22.3515	1.06472	0.144216	0.339627	0	2.73687	5.41634	1.11979	1.20895	0.199173	0.698528	3.04703
TCGA-BP-4327	0.29863	1	1.65945	2.0977	1.12211	6.27774	5.26415	4.16604	3.14851	5.07821	2.88443	4.68599	0.785668	1.55647	1.4435	0.753308	2.07428	8.93489	3.98059	1.36387	2.00064	7.14551	5.52028	13.0752	0.30526	0.776938	0.485146	0	1.92072	0	3.63189	0.17359	2.2097	6.86253	0.740463	12.1669	0.215725	28.5922	3.07233	0.521736	0.696254	0.176527	3.30044	10.7135	6.0153	0.78969	4.20324	1.21802	10.0122
TCGA-BP-5200	2.91233	0	0.140653	0	1.08645	5.24034	0.749592	1.72366	0.621152	3.38041	0.394228	0.293805	0.0318795	0.117557	0.259094	0	0.573812	7.37466	8.54726	0.185787	0	0.860658	0.893775	6.74169	0.0547912	0.148169	0.0336441	0	0.159933	0.264771	0.175211	0.132421	4.6355	4.58997	0.0964378	8.411	0.109708	9.07308	0.174901	0.994994	0.10935	0	1.7166	4.64837	0.280939	0.648741	0	0.156305	1.11903
TCGA-BP-4160	7.89315	0	0.344427	0	2.25735	3.15874	0.655561	0.527604	0.811229	1.43962	0.314307	0.299775	0	0.115148	0.31723	0	0.383217	5.55224	6.05875	0.545938	0.43967	0.501797	0.757607	3.28037	0.0335427	0.0907075	0.109849	0.487301	0.36637	0.463116	0.536314	0	1.28991	3.70985	0.0337362	15.2686	0	13.2947	0.599608	2.9238	0.191265	0.494629	2.38201	3.34787	0.458636	0.680834	0.448665	0.233904	1.33021
TCGA-BP-4167	7.44658	0	0.229655	0.150736	2.90278	2.12262	0.852368	0.461728	0.963491	0.887054	0.437856	0.359788	0.124925	0.259125	0.158641	0.390946	0.596212	3.41041	1.51493	0.728036	0.549676	0.853193	0.715634	4.65388	0.0503222	2.54022	0.109866	0	0.202168	0.185276	0.536401	0.16216	0.774074	2.82876	0.0843542	4.17545	0.40304	8.38447	0.556869	2.76182	0.095648	0.0824514	1.05106	3.05077	0.745404	0.510708	0.673107	0.0744362	1.96903
TCGA-CW-6097	1.56438	1	0.448784	0	3.59259	5.35568	1.74255	0.824954	1.3477	3.07499	0.421239	1.31243	0.244123	0.157538	0.372012	0.122236	0.399462	8.02371	10.2269	0.782486	0.171865	1.72613	1.57945	8.58572	0.0524469	0.567315	0.0858789	0	0.266672	0.289648	1.11111	0.633773	7.66418	7.43749	0.632993	11.4119	0.210028	19.2796	1.00451	1.39688	0.358871	0	1.53361	7.79385	1.25495	1.15325	0.526145	0.116368	1.43513
TCGA-CJ-6031	5.22192	0	0.0511102	0.134186	2.1175	3.1903	0.350208	0.234876	0.361139	0.961326	0.109938	0.186833	0.0417033	0.089707	0	0	0.417019	6.50636	3.86191	0.0405064	0.685056	0.223388	0.580851	4.71435	0.0149324	1.49409	0.0244509	0.0723114	0.0393687	0.206168	0.226816	0.433067	3.21573	3.80998	0.120148	8.27231	0.358789	10.2114	0.0762659	4.48331	0.0170293	0.0733988	0.748527	1.82159	0.30626	0.454636	0	0.132527	0.722456
TCGA-A3-3374	3.6	0	0.434428	0	0.721046	1.96264	0.947134	0.31761	0.348821	0.928536	0.695052	0.329985	0.171865	0.11883	0.600186	0	0.278295	3.03273	0.615775	0.751195	0.151243	0.48332	0.506744	3.91268	0.0692306	0.156013	0.141702	0	0.230328	1.21074	0.175263	0.446181	1.68614	1.33934	0.11605	4.60955	0.0924134	7.2447	0.206261	0.167628	0.144746	0.113432	0.144599	0.742169	0.946604	0.195168	1.46621	0.0292587	1.1165
TCGA-CJ-4881	5.51781	0	0.657553	2.07163	4.5712	3.76524	2.1026	4.38158	2.72964	4.46126	2.26305	1.71692	0.947869	1.12114	1.09014	0.805942	1.34128	8.5827	2.83914	2.34509	1.25907	4.65584	5.18281	10.5579	0.192111	10.0786	0.204471	0.372126	2.56865	0.212195	3.07166	0.185719	1.92083	3.66049	2.27999	13.6942	0.307731	17.3053	3.38511	4.37248	0.854446	0.472153	2.24702	9.0759	3.61181	1.03984	3.46905	0.0487147	8.71568
TCGA-B0-5092	1.25753	1	1.4419	1.0816	4.77326	3.35313	5.09678	4.18083	4.36641	6.50339	2.76587	4.76887	0.672294	2.28975	2.08692	0.374029	1.47696	6.78192	3.8705	1.959	2.49798	6.5422	5.33638	18.3815	0.702109	14.5927	0.443443	0.388575	2.15331	0.387754	2.5018	0.387857	2.31431	4.17376	1.29126	8.3981	0.401666	36.2636	4.5593	5.53719	0.983723	0.493023	4.02231	16.774	5.62291	2.91808	5.50067	0.406944	15.3379
TCGA-EU-5905	0.326027	0	0.132248	0.347207	3.80747	6.48112	0.755136	0.455807	0.700836	2.78356	0.517211	0.483432	0.107907	0.331596	0.73083	0	0.294283	6.57646	11.5788	0.524052	0.253226	0.924826	1.45447	8.87156	0.0386376	1.46279	0	0	0.291048	0.106692	0.710442	1.30732	8.61788	10.5353	0.233163	12.5603	0.154728	12.737	0.394677	2.05817	0.220317	0	1.45261	5.82742	0.924524	0.784248	1.55044	0.195951	1.96129
TCGA-BP-5168	4.00822	1	0.298162	0.587102	1.4656	6.12685	1.10663	0.513825	1.18507	1.13497	0.247794	0.233557	0.0202737	0.149521	0.617891	0.203026	0.469967	9.51091	7.77796	0.708908	0.428187	0.130318	0.683169	5.55599	0.0653334	0	0.03566	0	0.106631	0	0.400436	0.105266	3.85243	6.4151	0	13.9316	0.261634	12.8557	0.500528	0	0.024836	0	0.909728	3.04307	0.893317	0.884072	0	0.386562	1.69275
TCGA-B8-5163	2.25205	0	0.108114	0	2.73305	5.22402	0.802531	0.496836	0.477451	1.80352	0.295978	0.42344	0.0882153	0.243975	0.149365	0	0.501207	8.08561	6.09443	0.342734	0.41403	0.850561	1.26831	5.43944	0.126346	1.53752	0.0646517	0.0764805	0.297418	0.0436108	0.353527	0.305357	7.28814	5.49968	0.190613	14.8455	0.189737	13.1853	0.483978	6.2714	0.126078	0	1.51739	2.20684	0.215945	0.64113	0.105625	0.05006	1.0898
TCGA-DV-5575	4.73699	0	0.165853	0	2.73687	6.37407	1.04172	0.952718	0.732436	2.84098	0.372967	0.606275	0.12405	0.187135	0.114567	0	0.615104	9.86794	9.44866	0.460052	0.476359	0.942362	1.58085	8.21564	0	0.196553	0.119015	0	0.146002	0.0669015	0.639174	0.234217	3.35413	9.3654	0.0974703	10.3642	0.38809	17.2552	0.556837	1.4079	0.16578	0	1.82173	4.24521	0.993815	1.14745	0.486105	0.29182	1.7871
TCGA-B0-5692	10.8055	0	0.199774	0	3.6941	4.64901	0.152095	0.382525	0.588159	1.28233	0.286477	0.382525	0.0815026	0.367334	0.0919996	0	1.30894	7.03283	7.4277	0.527757	0.382525	0.291051	1.14739	6.63867	0.0389107	0	0.0955713	0.376858	0.293105	0.376062	0.451054	0	3.74086	5.43271	0.136973	12.4798	0	16.8989	1.04335	1.69586	0.110937	0	1.86924	5.17819	0.731547	0.394896	0.650585	0.296005	1.48137
TCGA-CJ-4640	9.53425	0	0.0658138	0	2.1721	1.81073	0.826756	0.302447	0.871938	2.69683	0.257393	0.721748	0.0268504	0.429054	0.181851	0.268886	1.22043	9.24619	2.28912	0.417276	0.504078	0.575306	1.18225	7.54227	0.0576846	0.103995	0.0787129	0.372458	0.188294	0.212383	0.522648	0.185885	2.3662	6.25364	0.174052	9.12921	0.0770012	17.4092	0.785653	1.3036	0.197355	0.0945146	1.68677	6.73836	1.57747	0.845619	0.385794	0.24379	1.87584
TCGA-A3-3316	4.09041	0	1.33574	0.269761	0.721511	2.87994	3.75488	15.3459	2.35955	2.96792	1.70784	1.44874	0.447136	0.463737	1.56149	0.279859	0.609712	6.88635	11.4608	2.0358	1.18046	3.86215	4.29417	7.21183	0.0900578	2.51656	0.319507	0.290742	1.00627	0.580256	2.44789	0.145102	3.69414	3.68176	1.23789	20.7061	0	19.5848	2.29982	7.12318	0.308113	0	2.6334	5.52632	4.61767	1.7264	0.602305	0.266426	7.52385
TCGA-EU-5904	1.50959	0	0.450641	0.591563	2.58428	6.67709	0.857722	2.1572	0.862383	2.15265	0.425919	0.823659	0.153208	0.0376643	0.311293	0.204569	0.612813	9.01082	8.91802	0.892867	0.143814	0.722194	1.40425	7.5809	0.0438865	0.356039	0.161689	0	0.12397	0	0.456106	0	6.24447	7.88156	0.154489	18.5256	0.0878738	12.6337	1.00866	0.637574	0.0500494	0	2.01661	5.45101	0.825095	0.593859	0.880536	0.319946	2.64544
TCGA-BP-5189	2.25205	1	0.316987	0	2.38489	10.3409	1.13771	2.80937	1.31988	2.08879	0.48703	1.37158	0.117006	0.442821	0.625621	0.0616699	0.822934	8.7023	9.12444	0.753665	0.260127	1.10837	2.98821	5.96303	0.0661507	0.214665	0.108318	0	0.41857	0.146132	0.856724	0	5.90181	7.95379	0.172984	15.5337	0.317888	14.6258	0.946007	1.02509	0.22632	0.0650316	2.32119	6.54376	1.17584	0.850375	0.442415	0.176129	3.11655
TCGA-B0-5812	10.5041	0	0.206008	0	1.25372	6.63614	0.705785	0.315569	1.51628	2.61394	0.362557	0.358601	0.065369	0.275488	0.664093	0	0.993238	9.01671	12.2716	1.08845	0.525948	0.840374	2.19017	7.08042	0	0.217015	0.0985535	0.291463	0.46849	0	0.801946	0.0969747	5.70924	9.40297	0.181604	23.0231	0.160684	15.6575	0.717272	1.55447	0.0915191	0.0986153	2.59802	4.67231	1.37159	0.950177	0	0.356115	2.72103
TCGA-A3-3385	5.46027	0	0.732242	0	1.10182	5.21641	2.09056	1.92286	1.57066	3.50173	1.24778	0.874029	0.341413	0.62949	1.44519	0.0712291	1.12507	3.55139	6.96312	0.331614	0.801193	2.78893	2.79947	6.44875	0.106966	0	0.412857	0.369995	0.512227	0.0843918	1.75915	0	5.99392	11.6465	0.138321	10.9192	0.48955	8.70417	1.28776	0	0.400815	0	2.17032	6.5074	2.5595	0.723717	2.35056	0.736224	4.27834
TCGA-BP-4787	1.31507	1	0.580561	0.190528	2.54796	4.3676	2.56913	4.7523	0.833256	3.31491	1.16365	1.74327	0.493445	0.582275	0.802076	0	0.511372	7.01198	2.95931	0.862711	0.694781	1.77622	1.64947	7.25724	0.127213	3.44014	0.138869	0.102673	1.2697	0	0.881401	0.614901	2.77218	4.20238	0.234569	13.9693	0.849059	18.3674	1.8409	10.37	0.556128	0.208434	3.80842	7.9944	1.95683	1.00415	1.1344	0.201613	4.65813
TCGA-CJ-4878	5.98904	0	1.20753	0.975471	4.43534	6.03758	4.98562	4.90889	3.77389	6.8844	1.88902	2.76489	0.328427	0.326064	1.02663	0.885488	2.06696	3.9385	15.374	3.82802	1.42287	13.1538	5.27815	10.3852	0.217103	0.366936	0.977609	0.131418	0.991452	0	5.29367	0	2.50467	4.51707	0.518594	8.68026	0.326028	12.2333	4.01953	0.131418	0.835617	0.133394	6.12163	16.7934	6.67911	3.3968	8.16739	0.722558	11.9675
TCGA-BP-4970	1.1863	0	0.651068	0	1.61773	6.88093	1.42985	0.805532	0.707751	2.82597	0.381942	0.523073	0.143026	0.238593	0	0.136409	0.947282	10.0158	5.40604	0.357225	0.28769	1.4447	1.35866	8.2125	0.0292641	0.712233	0.0359387	0.212571	0.192884	0.121213	0.807133	0.141452	7.42748	10.5591	0.264896	15.9189	0	15.7718	0.485758	1.13371	0.116807	0.143845	2.13929	5.32239	1.05035	0.593989	0.293576	0.278275	2.19341
TCGA-B0-4819	0.50137	1	0.499487	1.31137	2.59549	2.01841	3.30841	3.50046	2.20582	3.07568	1.73858	3.0779	0.455104	0.713871	1.65616	0.680228	1.77837	3.48913	2.87554	1.58343	2.29539	7.59722	2.54527	8.90418	0.423198	0.670872	0.477906	0.212004	0.873911	0.322372	1.17831	0.352687	1.23461	2.28517	0.587089	6.02037	0.525953	16.4457	3.35397	7.9855	1.01518	0.215192	2.80415	5.2111	2.6937	1.48101	6.92945	0.194273	7.25715
TCGA-G6-A5PC	0.663014	1	0.125743	0.165065	4.41487	2.18385	0.358997	0.361157	0.333183	1.3374	0.577832	0.590983	0.17955	0.33105	0.347442	0.342487	0.652887	2.22356	1.28191	0.896897	1.32424	1.64876	0.760612	4.47144	0.0183686	0.049673	0.0902326	0.266855	0.235223	0	0.484597	0	1.13021	2.81605	0.0184745	3.10953	0.294235	11.6036	0.375264	0	0.020948	0.361157	0.920776	5.50006	0.313947	0.994232	1.47418	0.197958	3.70051
TCGA-BP-4992	1.3726	0	1.83171	0.42747	1.48632	2.21882	2.04534	3.46058	3.77496	6.1887	3.97984	2.35949	0.575692	1.93919	3.43039	1.27498	4.19678	2.46561	3.80797	3.54858	1.79264	12.0622	3.47694	7.40801	0.440016	1.70446	0.67182	0.979025	1.50498	0.197034	2.32929	0.287416	0.365864	1.96644	0.777461	2.71704	0.285744	15.8911	3.55324	3.74333	1.51898	0.701469	3.97424	8.88904	2.19518	3.70124	8.58986	0.256327	10.602
TCGA-BP-5181	4.09589	0	0.147488	0.193609	1.76064	6.73346	0.757942	0.508334	0.1954	1.25494	0.38935	0.962754	0.0902569	0.0924522	0.203763	0	0.437595	11.6139	9.72911	0.233777	0.423612	0.838015	0.811042	6.2295	0	0	0.0529183	0.104334	0.186638	0	0.344484	0	2.81702	9.34288	0.151686	17.3081	0.172559	15.2785	0.440159	0.834672	0.0737118	0.105903	1.17001	4.01407	0.58918	0.728854	0.576372	0.655597	0.905684
TCGA-EU-5906	0.564384	0	0.291814	0	2.1311	7.73761	1.33301	1.07282	0.515481	2.03866	0.502156	0.182867	0.134926	0.175605	0.161263	0	0.54113	10.3832	14.2797	0.555051	0.223504	0.612208	1.09119	7.93904	0.0341026	0.0461108	0.293166	0.165145	0.269731	0.282508	0.531634	0.412099	8.78668	8.64521	0.205796	25.3629	0.20485	11.2682	0.478985	0.908297	0.0777831	0	2.06563	6.76968	0.408005	1.09598	0.684232	0.43238	2.09624
TCGA-B8-4620	2.12877	0	0.355615	0.155607	1.62315	4.69836	3.92576	3.26845	2.09395	2.81351	1.3676	1.98088	0.298223	0.178333	0.573185	0.161432	0.923218	7.1802	5.68686	0.657617	0.680927	1.76153	3.95454	3.42373	0.155845	2.71596	0.396958	0	0.521753	0.0478159	2.4918	0.836998	2.39726	5.40421	0.52248	11.4542	0.69344	18.6782	2.47634	50.8999	0.572685	0.170232	2.38705	5.99146	3.13716	1.28874	1.50553	0.263457	3.6945
TCGA-CJ-6032	9.96986	0	0.177561	0.155391	3.98991	7.51105	1.01388	1.42797	0.731867	3.59154	0.405084	0.463625	0.0965873	0.341331	0.245311	0	0.197558	7.98559	10.2222	0.234538	0.566653	1.34519	0.368868	5.47774	0.0345843	0	0.169889	0	0.358208	0.0477497	0.16589	0	5.45287	4.46887	0.0347838	21.4544	0.207744	14.9006	0.309114	1.0886	0.216925	0	1.8781	6.67353	0.177329	1.11146	0.231299	0.559071	1.27551
TCGA-B0-5703	6.15342	0	0	0	3.24259	2.34858	0.37137	0.523045	0.344666	1.86408	0.203488	0.475496	0.053068	0.0489228	0	0.265718	0.217089	8.19683	10.2967	0.309269	0.373604	0.454822	0.500708	5.21132	0.0190016	0.20554	0.0777854	0.0920172	0.243329	0	0.121527	0	3.79977	3.39169	0.210224	6.94608	0.152188	11.8141	0.485247	0.276052	0.10835	0	0.714383	2.95017	0.77944	0.385687	0.635413	0.0843212	1.3564
TCGA-BP-4964	5.10137	0	0.511626	0.854787	1.50239	3.51908	3.77125	1.92368	1.97187	2.17666	0.927705	1.23874	0.253006	0.291555	0.835355	0.0633418	0.845243	9.65163	8.6466	1.29016	0.534357	2.80537	1.99499	6.58692	0.0407664	0.330726	0.289262	0.592245	0.31732	0.11257	1.7599	0	2.29931	7.03849	0.369014	14.7012	0.272088	21.45	1.8045	4.47474	0.232456	0.267178	1.81647	6.78144	2.22963	0.597608	1.18146	0.447953	3.57826
TCGA-B0-5402	3.53425	0	0.156005	0	1.71625	4.73033	0.415704	0.597435	0.505229	2.30552	0.396582	1.19487	0.176795	0.2347	0.574747	0	0.482153	11.5835	9.85439	0.659409	0.39829	1.72737	2.03985	6.07246	0.0303858	0	0.186581	0.073573	0.303278	0	0.340087	0	2.45388	4.94122	0.27505	24.3177	0	24.9838	0.853561	9.04948	0.502465	0	0.825052	4.04371	0.571272	0.668153	0.711268	0.221522	0.855562
TCGA-B0-4690	0.117808	1	0.502576	0.188497	4.63827	4.59266	3.93561	4.61917	2.53654	5.56243	1.3478	2.47456	0.341731	0.954115	0.99191	0.195553	1.27812	9.2029	5.85554	1.53633	0.549901	3.89115	2.21095	9.09751	0.419523	0.907593	0.343473	0	1.25617	0.405458	2.14648	1.41948	4.35595	4.11165	1.32912	11.8669	1.51202	25.585	2.41052	20.4174	1.14824	0.103107	3.06684	12.8408	2.653	1.49018	2.10432	0.0398928	5.3738
TCGA-A3-3322	4.04932	0	1.9145	0.201055	1.55947	4.93814	4.11036	3.07932	2.77317	3.94391	1.93177	1.59965	0.437397	1.07529	0.952194	0.312872	1.39167	7.21238	9.00108	1.09245	1.90624	3.41403	2.63899	9.96522	0.201363	0.181511	0.512898	0.108346	0.910091	0.185344	2.09273	0	5.67862	8.45265	1.05763	12.161	0.179195	19.0564	2.85679	0	0.484795	0.329927	2.05616	6.15341	1.98847	0.983948	1.64598	0.453873	6.83203
TCGA-CJ-4868	1.76986	1	0.788911	0.230137	4.92425	6.14982	1.40146	1.30918	1.0839	3.10118	0.737062	0.549308	0.20265	0.109895	0.363308	0	1.23537	9.41174	7.35932	1.04206	1.00706	2.75848	1.76744	6.80587	0.128049	2.70095	0.125804	0.372054	0.327952	0	2.68207	0.618944	2.95455	4.57122	0.54091	10.9109	0.410228	13.5078	1.4388	4.71269	0.146031	0.125883	1.17678	5.2258	1.75084	1.21291	2.56917	0.0974106	3.04685
TCGA-B8-4148	4.16438	0	1.53072	0.423031	3.67722	7.85492	3.22016	7.40463	2.56166	5.50207	2.63092	2.14566	0.427285	1.57564	1.55825	0.438866	2.21105	12.4519	7.73011	2.17089	0.771316	5.21141	4.10537	13.6363	0.164764	0.0636515	0.71302	0.113983	1.578	0.0649958	1.82527	0.113773	2.53445	8.42846	0.473469	16.2046	0	22.3395	3.36607	3.07755	0.939505	0.231395	6.19443	17.2802	3.21835	3.6628	2.99097	0.790837	9.53975
TCGA-CJ-4886	5.34795	0	0.152129	0.399404	2.83088	5.78124	2.51911	0.786495	2.01549	3.23608	0.639588	0.675273	0.155162	0.457735	0.420349	0.207177	1.04378	8.32312	6.93345	1.20567	1.31082	1.06386	1.47793	6.63814	0.0888921	0.661061	0.181945	0	0.376652	0.0613656	1.24363	0.214836	4.44395	7.7387	0.402322	17.9881	0.444971	17.2415	1.07827	0.860937	0.253438	0.436942	1.94949	5.42193	1.5193	0.902146	1.78353	0.366289	3.96587
TCGA-B0-4714	0.271233	1	1.58878	1.66849	3.12383	3.48604	6.16894	4.59977	4.49047	5.26515	3.00739	1.72575	0.613613	2.90012	2.10719	0.952023	1.50845	5.2651	3.04887	2.21612	2.06868	5.38862	5.10228	10.5791	0.649851	0.15063	0.805673	0.449566	2.2378	0.0512705	4.24525	0	2.42766	5.59134	1.13913	8.80728	0.074354	21.5365	3.93546	1.25879	0.698759	0.912654	3.80049	14.0018	5.20439	2.57526	6.82973	0.635605	12.9887
TCGA-AK-3461	6.07397	0	1.81641	0.794808	3.47217	5.98655	4.14868	3.13023	3.38689	5.03883	1.59836	2.21329	0.21957	0.733769	1.39415	0.137427	1.04791	7.72935	20.3331	2.63919	0.386448	7.32151	2.47863	10.0915	0.206376	0.318909	0.844825	0.713855	1.22146	0	2.26269	0.142507	3.62806	5.81128	0.859921	17.1283	0.826454	18.6017	3.91505	0.999397	0.80694	1.15934	4.06419	9.7433	2.62027	1.69552	3.54919	0.598081	8.16094
TCGA-B4-5377	1	0	0.53809	0	2.85487	5.84981	1.36556	1.37377	1.16175	3.1862	0.654712	0.405886	0.146351	0.224866	0.578201	0.0814222	0.443474	12.3657	4.94784	0.947673	0.343442	1.67241	1.66579	6.85168	0.0524029	0	0.171614	0	0.526318	0.0482342	0.600473	0.0844322	6.17994	8.93281	0.140547	20.7447	0.209852	18.1051	0.713716	0.338354	0.159364	0	1.67826	11.0417	0.477677	0.295458	0.467292	0.531524	2.05045
TCGA-B0-4848	2.41918	1	0.292884	0	2.46798	8.84713	0.780441	0.224324	0.517372	2.68884	0.362726	0.713759	0.146042	0.244791	0.269757	0.132955	0.506908	12.8287	6.90845	0.309493	0.373874	1.45079	1.46742	5.60925	0.142615	0.462799	0	0	0.257829	0.315049	0.8209	0.275741	3.29064	5.74714	0.143438	13.716	1.37068	16.1377	0.728397	2.34814	0.227699	0	1.9064	4.8713	1.36501	0.67544	0.763047	0.0542457	2.1718
TCGA-BP-5194	1.11781	0	0.098348	0.258206	1.79557	5.13264	0.954666	0.564946	0.694917	1.65162	0.163469	0.333832	0.100309	0.197277	0.271746	0.0669678	0.802443	8.77729	8.78771	0.272803	0.470788	0.386865	0.93742	4.61212	0.0431001	0.038851	0.0470494	0	0.211031	0.158686	0.413476	0.20833	6.07733	9.99006	0.115597	20.1193	0.40273	17.6996	0.403572	0.0695721	0.0655367	0	1.02024	2.80413	0.441987	0.534616	0.192168	0.491811	1.50412
TCGA-CJ-4882	5.1589	0	2.17934	1.22608	4.09913	2.30203	2.04438	1.69899	1.92487	3.18934	1.23282	1.30066	0.275202	0.351285	0.752718	0.847982	1.55878	8.21252	6.16118	0.493483	1.63938	5.03477	1.74057	9.37899	0.386577	1.41436	0.688852	0.440479	0.796517	0.816305	1.12712	0.769414	2.79834	3.80992	0.754744	6.03652	0.273192	14.7834	0.987207	13.765	0.570529	0.223551	1.51987	6.65763	1.55463	1.76933	2.73751	1.09559	4.02203
TCGA-CW-5588	5.52603	0	0	0	1.8975	4.55093	0.36305	0.547851	0.140393	0.925395	0.279745	0.124511	0.162122	0.119567	0.219603	0	0.294758	7.74919	4.67078	0.377926	0	0.208422	1.07804	2.56703	0.0464399	0.502338	0.0380214	0.112445	0.166165	0.128237	0.40839	0	3.39318	6.45851	0.350308	17.9058	0	17.8013	0.059297	0.899557	0.211845	0	2.52192	7.6222	0.238118	0.62841	0	0.1472	0.534087
TCGA-BP-5178	5.23836	1	0.147183	0	1.83452	3.20792	0.588294	0.549559	0.487492	0.807438	0.316593	0.307445	0.0600471	0.064583	0.0508355	0	0.286579	2.95859	7.81135	0.174971	0.0704562	0.836285	0.836347	2.52551	0.0430012	0.116286	0.00880151	0	0.0971754	0.0593707	0.232047	0.311779	1.15755	1.96596	0.032437	3.76605	0.129152	6.61799	0.301985	1.24942	0.159379	0	0.718518	4.3396	0.146991	0.472777	0.503285	0.0545203	0.605385
TCGA-B0-5115	4.39452	0	1.71524	0.750541	2.20816	5.76373	6.03967	4.02329	2.90368	3.76068	2.16619	1.30626	0.32073	0.806394	1.67854	0.389318	2.33251	11.1019	8.22885	1.81251	1.64216	3.68594	5.92131	12.2965	0.125281	0.225861	0.769281	0.101114	1.41557	0.345946	4.15648	0.302783	4.17544	8.73447	1.00803	17.1466	0.167234	22.7628	3.09268	0.910031	0.69056	0.307905	5.05896	11.3001	7.35162	1.48336	4.46869	0.754498	9.09203
TCGA-A3-3362	4.27123	0	0.741548	0	1.88761	6.88573	3.49326	3.0883	2.04676	4.27564	1.4682	2.12986	0.378166	1.09237	0.512245	0.75741	1.3751	9.54502	5.89222	2.64465	2.30735	4.4565	2.58261	10.9681	0.108326	0.146469	0.376927	0.131144	1.14239	0.0747813	2.20832	0	3.74918	7.74014	1.11674	15.7334	0.10845	18.374	1.93643	0.918009	0.555919	0.266233	2.94132	9.61057	2.86974	1.46583	1.26784	0.652383	9.60133
TCGA-AS-3778	0.117808	0	1.06628	0.399919	3.26239	7.321	3.1312	2.01253	2.15263	3.75188	2.0106	1.47161	0.590375	0.649294	1.05223	0.622334	0.875648	10.7745	6.39431	2.05228	1.02085	12.7828	5.02585	9.43784	0.0890068	0.240696	0.528321	0.431024	0.980559	0	2.54384	0	3.93626	8.08982	1.2309	14.6124	0.178218	28.0962	2.38663	5.81882	0.4314	0.328129	3.81105	11.7956	3.04252	1.20441	2.67874	0.592462	7.11248
TCGA-BP-4771	0.443836	1	1.31008	0	2.75983	3.40512	3.85536	5.90466	3.38232	4.42276	2.41401	3.4207	0.609853	1.85721	1.18342	0.480343	2.01824	8.44748	2.9008	1.59735	1.44722	6.29856	6.29902	15.0542	0.662457	0.557337	0.482105	0	1.28635	0.528457	2.00071	0.284629	2.26448	6.35153	0.903177	7.57237	0.235811	22.4814	2.74435	9.48144	1.76279	0.795972	2.27533	12.1137	4.42831	2.09164	3.83976	0.223977	8.89719
TCGA-B0-5084	0.608219	1	0.238408	0.75111	3.0469	1.79561	1.36132	4.21807	5.3064	6.27789	1.67832	0.224101	0.369605	0.93254	1.64687	0.519484	0.512833	3.17238	4.86099	2.07841	2.19121	14.7966	7.74375	8.95912	0.0417922	0.452064	0.29654	0.404765	1.72096	0.230806	1.11369	0.134672	0.642862	5.32398	1.261	7.05054	0.167361	42.9115	2.846	1.14683	3.70166	0.0684752	3.317	8.0026	2.28573	1.22529	1.58386	0.309093	10.0878
TCGA-BP-4159	7.12603	1	0.0566111	0	2.98145	2.24869	0.6465	0.520311	0.800016	0.646481	0.309963	0.147816	0.0461917	0.212919	0.312845	0.077096	0.419911	3.56183	1.01847	0.852455	0.216796	0.494861	0.747136	2.76032	0.033079	0.134181	0.0677064	0.0800942	0.161965	0	0.436343	0	0.381625	2.6262	0.116445	9.06188	0.264936	8.21652	0.0844743	1.68198	0.0377243	0	0.759999	1.10053	0.169611	0.447616	1.43801	0.0943655	1.37742
TCGA-B0-5117	4.40548	0	0.413871	0.217318	0.435934	1.08886	0.803492	0.0475485	0.731093	0.908188	0.493679	0.345807	0.185734	0.394339	0.972036	0.619995	0.230241	2.57972	0.248193	1.37762	0.31699	0.325604	0.63725	4.38306	0	0.359687	0.0890976	0	0.446311	0.0667788	0.174001	0	1.11599	2.80711	0.194583	11.8344	0.290534	10.5028	1.08075	0.11711	0.206845	0.178307	0.858683	0.375468	1.11599	0.163621	0.323476	0.191635	4.00881
TCGA-CW-5589	6.51507	0	0.307267	0	2.53524	6.41962	0.263175	0.264758	0.610627	1.13523	0.225319	0.641837	0.114911	0.192609	0.31838	0	0.227915	9.98147	7.55481	0.243519	0.294175	0.268595	1.26726	6.60837	0.0448857	0.242763	0.0734978	0.108682	0.177509	0.0619726	0.305013	0.216961	3.79746	9.33896	0.316012	15.1286	0.629121	17.5152	0.286563	0.652089	0.0255944	0	1.68752	3.43467	0.460298	0.531457	0.600389	0.38414	1.74444
TCGA-BP-5000	1.54247	0	0.401077	0.6318	2.11229	2.84836	0.549637	0.276472	1.23986	1.47284	1.03527	1.44519	0.152721	0.26147	0.941987	0.163862	0.312373	4.36515	1.68364	0.635732	0.460786	1.57769	1.29392	5.25652	0.0820252	0.190128	0.0767496	0	0.507542	0.0647144	0.374715	0.16992	1.53211	3.49024	0.200353	5.73682	0.234627	10.9238	0.778027	0.964664	0.187088	0.115196	0.783189	3.11881	0.640884	0.792814	0.78369	0.267423	3.06702
TCGA-CJ-5689	0.003	1	0.0592915	0	1.99847	3.8641	0.473978	0.204355	0.576053	1.26125	0.243479	0.0309629	0.0322526	0.118933	0.163829	0	0.637701	6.4878	3.34229	0.328933	0.227061	0.310975	0.456465	4.54829	0.0173226	0.936892	0.0850947	0.167773	0.0782925	0.0478339	0.249275	0.334926	3.86372	4.83718	0.209071	8.41294	0.208111	9.68126	0.265422	1.00664	0.0592657	0.085148	1.23016	1.69054	0.236856	0.937619	0.347561	0.175704	1.14037
TCGA-B8-4621	2.1589	0	0.0427328	0.112192	1.08026	3.32137	1.36643	1.17827	0.943581	1.8563	0.409457	1.36126	0.168528	0.567882	0.354227	0.116392	0.396212	7.33534	3.28017	0.440272	1.22736	2.4654	0.97129	5.4015	0.0249697	0.033762	0.163546	0.0604591	0.305648	0.413701	0.459126	0.181042	4.80116	3.62299	0.150683	8.93756	0.549964	15.027	0.924598	0.0604591	0.185095	0	1.46029	5.81515	1.49369	0.380118	1.16898	0.490708	1.88144
TCGA-B0-4699	0.30137	1	1.76709	0.226311	3.02649	3.83162	6.10328	2.92145	5.36749	3.49356	1.90473	1.553	0.633009	1.7507	5.53765	0.293478	1.5505	5.07819	1.55078	7.41226	0.825268	5.83967	3.2549	12.2878	0.277025	11.4414	0.618564	0.0609782	1.53662	2.36443	3.14081	9.37328	6.68249	5.033	1.36779	13.9516	0.958095	22.29	5.17719	2.19521	0.875979	0.495161	2.99825	4.32898	6.45651	2.1725	3.78969	0.151669	10.1871
TCGA-B0-4698	0.115068	1	1.26892	0.832867	6.41553	3.1857	7.46294	5.68554	5.21153	6.91861	1.32751	1.3253	0.526316	0.811328	1.22716	0.604831	0.941221	3.43401	12.4036	1.55878	1.09337	8.37461	2.30269	17.9704	0.259511	74.2382	0.333877	0	1.85011	1.63794	1.97092	40.5882	2.85135	2.67941	0.0932171	12.6486	1.93001	31.1926	2.6982	4.3087	0.676464	0.182229	2.55528	7.2771	2.09099	2.44559	4.46298	0.094008	5.77793
TCGA-B0-5696	7.14795	0	0.0611417	0.160523	1.84617	5.46711	0.069824	0.140488	0.270013	1.90299	0.203253	0.35122	0.033259	0.0613223	0	0	0.27211	7.41901	4.98655	0.14537	0.35122	0.213786	0.313806	6.0574	0	0.193225	0.02925	0	0.0538237	0	0.19993	0.0863443	4.12167	5.32066	0.0359325	10.6811	0.0715349	13.9959	0.684262	0.778538	0	0.087805	1.86551	6.02228	0.244247	0.664728	0.119469	0.169863	0.694237
TCGA-BP-4326	4.45205	1	2.1421	0.878742	2.20929	5.75543	5.65705	4.92201	3.31098	5.23119	3.58667	5.8379	0.382342	0.419616	1.5722	0.182327	1.04272	10.9283	4.33549	1.37937	0.256355	2.69172	3.65656	8.12879	0.136902	2.59152	0.544413	0	0.545091	0.21602	2.11075	0.189067	4.66302	4.66881	0.216373	12.1112	0	18.1871	3.59598	10.6074	1.7174	0.096133	1.96074	11.1482	2.80784	2.5803	2.8776	0.533125	5.02586
TCGA-CZ-4856	0.0493151	0	0.0491478	0	1.20792	4.54677	0.392888	0.169394	0.564319	1.24356	0.134549	0.153994	0.020051	0.147879	0	0	0.218731	7.58181	4.36204	0.0779023	0.37643	0.214811	0.46846	3.51067	0.014359	0.0388303	0.0352682	0	0.11898	0	0.229587	0.0694065	4.0862	6.14808	0.0866513	13.0599	0.172506	16.204	0.146675	0.55628	0.0655018	0	1.07968	4.74537	0.0981671	0.485756	0.192066	0.200261	0.637773
TCGA-B8-5552	2.86575	0	0.575605	0	1.71782	6.59446	2.62937	1.90123	1.77939	2.27163	0.309534	0.826622	0.225048	0.288653	0.298212	0.293959	0.533693	10.4809	13.2895	0.855347	0.275541	0.691846	1.13423	8.78185	0.105106	0.341077	0.206526	0.101797	0.308778	0.232187	0.823463	0	6.4671	9.9674	0.549703	20.2537	0.336725	17.6305	1.07364	1.11977	0.0958924	0.103328	1.84405	3.96309	0.86228	0.640017	0.281178	0.479741	2.63431
TCGA-BP-4164	2.71781	1	0.442219	0.580508	0.776323	7.62324	3.78762	1.9052	4.39408	6.60957	2.72395	2.48253	0.436001	0.720729	0.458213	0.301119	1.39407	13.296	8.88396	0.876182	1.48182	6.95813	2.14807	10.1631	0.0322998	0	0.396668	0.938488	1.18004	0.356764	2.78878	0	3.2295	4.20905	0.259889	22.2089	0.388043	16.8878	3.1344	1.0949	0.515698	0.158767	2.5636	5.58794	3.97477	0.983409	1.51214	0.286665	8.14666
TCGA-BP-4769	5.13973	0	0.622641	0	2.18611	7.06641	4.97741	2.2482	1.49269	2.39004	1.25234	0.882556	0.350792	0.691389	1.22888	0.969082	1.18759	10.0545	11.7351	2.25583	1.02191	1.94385	3.48915	9.30954	0.0519746	0.210828	0.234041	0	1.14518	0.14352	1.53739	0.37684	4.39721	12.9198	0.888667	17.7667	0.312206	24.6446	1.32728	1.25846	0.148183	0.255477	5.97065	1.44098	0.799492	0.879131	0.521408	1.02141	4.36968
TCGA-BP-5010	2.40548	1	0.488133	0	3.61813	3.52537	1.54847	1.86934	2.05988	1.95527	0.742409	1.16126	0.221273	0.217589	0.674382	0.443177	1.00575	4.32917	1.95151	2.32116	0.519261	5.97376	1.80939	4.24477	0.0475377	3.6852	0.389202	0.383676	0.722149	0.175025	0.962769	0	2.19373	2.44666	0.924365	4.01337	0.190369	12.1602	1.69957	12.2009	0.542133	0.155778	1.85341	5.23674	1.51665	1.50095	0.105977	0.0602721	4.32343
TCGA-AK-3445	6.55342	0	0.601893	0.225747	3.92463	4.62788	2.55306	2.37085	4.25291	3.96618	2.55573	2.91866	0.5145	0.538991	0.593963	0.468394	0.733457	8.15693	3.60947	3.27099	1.48178	6.01302	2.67939	9.31976	0.326577	2.92117	0.329078	0.973219	2.20457	0	3.1129	0	3.0914	7.45503	1.59177	19.1097	0.905407	19.4515	2.11704	5.23105	0.830823	0.123482	2.09879	9.80648	3.52076	1.18977	2.52016	0.270732	9.96243
TCGA-B0-5702	5.95068	0	0	1.65155	4.63816	6.03051	0	0	0.694512	0.281713	0.307526	0.0821261	0	0	0	0.214172	0.174977	1.19843	4.14963	0	9.03388	2.33702	0.288269	3.46776	0.183787	1.11826	0	0	0.311495	0	0	0	0.353384	0.754714	0	2.95927	0	5.60069	1.17335	25.1426	0.0523988	0	0	1.63054	0	0	0.921871	0.11651	1.67635
TCGA-DV-A4VX	4.45479	1	0.0790374	1.66006	7.99208	2.97642	1.26365	1.45286	2.3735	4.31824	1.82375	3.13686	0.591163	0.594532	2.29309	0.8611	1.05526	6.18518	8.0576	2.75614	4.23752	1.3818	2.08622	5.793	0.0923665	0.811789	0.264679	2.79558	1.93078	0.127528	0.756884	0	0.355204	4.22288	0.209024	12.099	0.184945	27.829	2.47671	0.223647	0.553021	0.113505	3.37614	18.6941	4.73605	1.24988	4.78753	0.424522	10.641
TCGA-CJ-6030	6.29863	1	0.228543	0.150006	2.68811	4.64714	0.848239	0.722058	0.555108	1.81669	0.357526	0.537068	0.0932397	0.343827	0.315745	0	1.41974	5.78301	8.15471	0.362255	0.328208	0.799116	0.628383	6.38805	0.100157	0.406272	0.0273336	0.404182	0.144604	0.368758	0.467077	0.564809	4.23678	8.48174	0.117524	9.69069	0.133696	11.5944	0.554172	10.4279	0.171332	0.164104	2.44059	3.81351	2.0542	1.12941	0.558206	0.0529112	2.07865
TCGA-B0-5706	8.78082	0	0	0	1.19711	3.8598	0.16224	0.326431	0.376434	0.636216	0.222244	0.6677	0.173878	0.142486	0	0.193473	0.474197	7.53662	7.15638	0.337775	0.272026	0.372557	0.677063	4.1474	0.249036	1.23467	0.0679639	0	0.156328	0.114613	0.199092	0	4.78846	2.86345	0.0417455	9.75383	0.498645	10.437	0.211989	5.82891	0	0	1.0403	2.20943	0	0.280824	0.555184	0.0526247	0.559646
TCGA-BP-4973	3.79178	0	1.222	1.30707	2.06578	7.19888	3.15285	4.00376	2.39847	4.38812	1.92936	1.72535	0.344672	0.487973	1.75078	0.616363	1.20855	9.57306	6.02536	1.11195	0.693293	6.01356	4.31395	9.4738	0.185121	0.035758	0.422211	0.3842	0.76198	0.146053	3.46731	0.319575	6.50879	6.66075	0.425575	11.3534	0.42362	24.1468	2.26243	9.66902	0.829389	0.129992	2.87229	9.26772	5.0172	1.1183	3.53739	0.410744	7.39383
TCGA-B0-5110	5.50411	0	0.764514	0	1.96844	8.47204	2.61923	5.07479	3.0011	4.16554	2.52486	1.109	0.231039	1.00106	1.40829	0.115684	1.41769	11.9424	12.3277	2.22164	1.13857	4.08402	3.42556	8.46849	0.148907	0.134227	0.487655	0.120183	1.29928	0.0685309	1.84518	0	5.53548	10.8436	0.748831	27.0222	0.0993855	21.728	2.72524	1.20183	0.622665	0	4.87259	8.86234	2.12087	1.84705	1.8258	0.83385	7.91304
TCGA-BP-4968	4.78356	0	0.562144	0.983913	2.07239	4.19683	2.62138	1.18402	2.97904	3.31465	1.51147	1.17424	0.299416	0.786977	0.582475	0.382779	0.729695	6.82386	3.93295	1.4108	1.16608	3.52165	2.40431	9.20933	0.109491	0.29609	0.280133	0.463942	0.824769	0.377928	1.44429	0.0661549	3.26319	4.31636	0.371664	9.54753	0.274041	22.6008	1.88735	16.9007	0.483857	0.201822	1.658	5.7373	3.04096	1.852	2.37989	0.373082	5.62303
TCGA-B0-4814	0.460274	1	0.388399	0.815772	1.47277	4.76863	3.01616	2.14186	2.19551	3.72226	1.95951	3.04242	0.295786	0.603797	1.28783	0.105789	1.87261	8.43158	7.08069	1.66222	1.93362	5.56806	4.10078	9.72236	0.385815	0.368236	0.668912	0.43961	1.17105	0.125338	1.65106	0.219399	3.66557	8.67347	0.981514	13.9455	0.181768	33.7189	2.49213	6.37435	0.854105	0.22311	2.08569	8.70831	5.66321	1.38196	2.7321	0.6762	8.19019
TCGA-B0-4823	1.24384	1	0.0700518	0	1.18058	4.16785	0.639995	0.563364	0.371234	1.06663	0.136984	0.329239	0.085738	0.105388	0	0.0954003	0.571568	7.09716	8.48583	0.222073	0	0.306176	1.10429	4.52523	0.0204664	0.27673	0.0837814	0.0991103	0.115626	0.11303	0.343598	0.197854	2.83339	8.02345	0.144091	15.4262	0.327838	17.5731	0.261326	1.58577	0	0	1.96637	3.13219	0.209881	0.484653	0.136879	0.168668	0.470751
TCGA-B0-5711	10.9288	0	0.213103	0.186496	1.39666	7.06015	0.730093	0.163219	0.690142	1.6701	0.361154	0.333857	0.125581	0.267166	0.196276	0	0.579586	9.86165	14.1426	0.619267	0.136016	0.434659	1.14582	5.09611	0.0207535	0.112245	0.0339827	0.100501	0.273579	0.114615	0.49774	0	6.70398	10.8404	0.166986	22.1633	0.249328	11.8055	0.476985	0.402002	0.165675	0	1.90726	4.64911	0.354708	0.561659	0.416396	0.460475	1.92588
TCGA-MM-A84U	1.91781	0	0.461832	0.173215	3.28934	3.40349	0.452069	1.66756	1.57336	2.083	0.928899	0.861341	0.314026	0.595538	1.18494	0.0898497	0.954283	4.28642	3.08606	0.627457	0.63165	4.3831	1.98333	6.55684	0.0771024	9.59116	0.142032	0.560063	0.566275	0.31936	1.18656	0.0931713	3.85455	5.12922	0.600991	6.5597	0.308764	13.2258	1.42751	0.653407	0.241807	0.189495	0.966243	6.11367	1.25191	1.6302	2.06264	0.0733174	6.4364
TCGA-AK-3428	10.2137	0	0	0	3.03973	5.16094	0.329569	0.828878	0.892122	1.09853	0.112865	0.753525	0.0392455	0.14472	0	0	0.10703	6.61163	13.6719	0	0.828878	0.126134	3.06812	4.30208	0.126471	0.570014	0.20709	0.408299	0.222292	0.232821	0.26962	0.203772	2.5939	6.18604	0	19.6118	0	14.1235	0.538285	0	0	0	1.58493	2.80511	0	1.14091	0	0.133625	0.434677
TCGA-CJ-6027	9.90411	1	0.163072	0	2.48105	3.43037	0.372457	0.749394	1.00822	2.2152	0.17007	0.766426	0.199587	0.313477	0.450585	0.0740266	0.685429	5.36902	10.04	0.129239	0.728577	0.522675	1.05616	7.12406	0.0952862	1.15955	0.104017	0.230716	0.209349	0.306972	0.22853	0.23029	2.56502	6.20847	0.383344	8.94299	0.0635971	12.5159	0.811111	20.1492	0.289779	0	2.12288	2.39522	0.271431	0.268622	0.637272	0.0302028	1.63748
TCGA-BP-4983	3.87123	0	1.30355	0	2.09226	4.87801	2.33933	6.27572	5.2633	6.96356	1.43232	3.72783	0.481167	0.964988	2.83003	0.338143	1.40432	8.85419	10.8697	1.47587	1.18858	9.38723	2.89007	8.73305	0.725423	0.637558	0.3712	0.175646	1.64616	0.350551	2.31975	0.525965	3.76606	2.82005	1.44097	8.25529	0.726256	26.0689	3.24191	27.4008	1.50981	0.178288	2.65153	15.6875	1.98377	2.27	3.39613	0.0804779	3.30835
TCGA-B8-5549	0.531507	0	0.221214	0.580781	1.29448	6.74558	0.0842089	0.593008	0.781536	2.32806	0.288384	0.500591	0.140388	0.0739557	0.101873	0	0.218779	10.7917	4.0682	0.233758	0.141192	0.451201	0.43252	5.99998	0.0646299	0.116516	0.105828	0	0.154167	0.237955	0.499461	0	6.29635	6.08652	0.130005	11.6628	0.172544	14.1046	0.385107	9.59794	0.0737057	0.105894	1.70987	4.53935	0.51549	0.364397	0.432243	0.177543	0.666392
TCGA-B0-5081	0.991781	1	1.14685	0.415308	2.77699	4.38618	2.8904	4.31624	2.37518	2.61226	1.05172	1.03259	0.414107	0.842849	1.3659	0.323141	1.32001	5.38591	4.12651	2.47602	0.908682	4.59773	2.0877	6.96388	0.450605	0.406182	0.208109	0.0559512	0.83117	0.0957138	1.65339	0.167544	3.19909	4.12465	0.511308	6.07391	0.370152	13.2511	2.77352	21.821	1.04094	0.113585	3.52332	12.8389	3.51505	1.05533	2.00909	0.190438	5.76415
TCGA-BP-5182	3.19178	0	0	0	2.29151	5.27856	0.694809	1.27089	0.537373	1.67195	0.292025	0.37549	0.0752172	0.138684	0	0	0.676933	8.80265	3.7149	0.613691	0.423629	0.628537	1.01385	7.36922	0.0646379	0.655487	0.0926109	0	0.255624	0.713952	0.503829	0.0781091	4.84713	6.19345	0.0975163	10.8227	0.323561	13.5777	0.577733	0.469523	0.110572	0	1.95759	3.72751	0.55238	0.546663	0.216149	0.163906	1.66619
TCGA-CJ-6033	0.613699	1	0.305974	0	4.42604	6.21897	0.209654	0.703049	9.4046	1.63059	0.46669	1.21436	0.149795	0.214814	0	0	0.726257	6.63028	5.79822	0.533486	0.585874	0.588422	1.36848	7.83014	0.107272	0.531831	0.102464	0.259738	0.457898	0	0.800414	0.432096	3.4377	4.60088	0.143855	13.8414	0.286388	14.6385	0.45657	1.99132	0.122336	0	1.94181	2.22066	0.611147	1.57254	1.79358	0.136008	2.50993
[truncated: 238 more columns]

## Sheet: Sheet3
id	futime	fustat	AC092301.1	AC091946.2	AL138724.2	PINK1-AS	AL031670.1	ADAMTSL4-AS2	DGUOK-AS1	AC074117.1	AC040162.3	Z84485.1	AC026362.1	AC023908.3	AC018809.1	AL159169.3	LINC02019	CTBP1-DT	TNFRSF10A-AS1	AC010809.2	AC015802.5	AC027796.4	AC234582.1	ASB16-AS1	IL21R-AS1	LINC01711	PRMT5-AS1	AL021368.1	RNF139-AS1	AC069360.1	YEATS2-AS1	AC112721.2	AL078581.2	AL133355.1	AC025165.1	OTUD6B-AS1	AF196972.1	CD27-AS1	AC008870.2	AC133644.1	AC008105.1	AC068724.2	AC018690.1	AC018653.3	MCCC1-AS1	AL662797.2	AL513218.1	AL158071.5	AC009120.2
TCGA-A3-3365	2.39178	0	1.09623	0.664171	1.53956	5.46659	4.81499	5.03771	4.09636	4.41833	1.23672	2.42198	0.275221	1.03604	1.0485	0.689033	2.75212	10.7841	12.4399	1.73759	1.29172	2.21137	1.76209	10.8422	0.0985463	0.133246	0.504263	0.835134	1.29907	0.272121	0.965089	0	5.87401	9.44247	1.26371	15.9427	0.0986594	21.626	1.95036	0.119305	0.280962	0.363297	3.91076	4.1529	2.7791	1.25015	3.13061	0.281126	7.93339
TCGA-A3-3306	3.06849	0	0.596425	0.260979	1.53565	7.12784	1.81632	1.82724	2.01934	3.47227	0.388763	1.24585	0.0946268	0.473564	0.549329	0.406122	0.92166	9.73103	24.5599	1.41806	0.380676	3.04127	3.5713	6.54483	0.0871259	0	0.261551	0	0.864128	0.0801951	1.69488	0	3.12714	7.66444	0.146048	26.4271	1.04671	26.4504	1.11247	0.562554	0.463684	0.42826	1.09186	8.05182	1.98548	0.392987	3.49618	0.22093	3.47821
TCGA-B0-4839	4.49041	1	0.189588	0	2.39634	1.95605	0.162383	0.544532	0.251177	0.594325	0.240977	0.17326	0.0193368	0.130727	0.130963	0	0.351567	4.09346	1.36432	0.150255	0.0907553	0.662909	0.573405	2.79681	0	0.149788	0.0226746	0.201174	0.114741	0.038238	0.132845	0	1.27805	2.88114	0.0557098	4.76672	0.166362	5.12756	0.106088	1.07293	0.0315843	0	0.636302	1.5664	0.0473351	0.702679	0	0.210684	0.87865
TCGA-CJ-5678	1.5726	1	0	0.374505	4.10682	1.97456	0.244352	0.0819406	0.944922	0.65478	0.251044	0.819406	0.0290978	0.339783	0.197072	0.097131	0.899358	6.68937	5.047	0.339152	1.22911	0.561115	0.287618	4.91744	0.0833507	0.1127	0.0511808	0.504542	0.40811	0.460321	0.116611	0	2.56426	3.12613	0.0209579	14.4184	0	18.6587	0.63856	2.82543	0.118819	0	0.522273	3.37388	0.356147	0.845907	0.278724	0.132098	0.925528
TCGA-BP-4975	3.92603	0	0.303608	0.227743	1.79693	5.28784	1.28782	0.847102	1.18756	1.93265	0.44103	0.634194	0.0707796	0.261004	0.419451	0.118134	0.546916	7.72059	7.38682	0.928101	0.415246	0.606621	1.49465	4.86274	0.0253435	0.342675	0.248992	0	0.314996	0.0699824	1.08396	0.183752	4.09335	8.81146	0.293132	16.1189	0.10149	17.2143	1.06788	0.245457	0.130061	0	1.05868	4.77797	1.16953	0.728749	0.423742	0.481988	3.31668
TCGA-BP-5180	6.2	0	0.198961	0.130589	1.08276	6.53459	0.397625	1.02861	0.702919	1.23628	0.583592	0.597427	0.148813	0.274379	0.137438	0	0.62721	8.09112	6.02536	0.512469	0.190484	0.913081	1.22174	5.08232	0.0145321	0.0785968	0.166569	0	0.213461	0.120385	0.383385	0	2.57069	4.64676	0.365399	12.1107	0.174586	17.7474	0.40822	13.5117	0.0994371	0.0714315	0.91058	4.35132	0.645778	0.589933	0.0971907	0.101337	1.8096
TCGA-DV-5566	3.83014	0	0.0920128	0.241573	4.00594	5.50611	0.210158	0.739977	0.487615	2.03971	0.503798	0.144151	0.0625648	0.115356	0.381362	0	1.26263	12.2527	9.27004	0.875076	0.35237	1.20648	1.0457	6.5154	0.0268825	0.145394	0.066028	0	0.273375	0	0.257895	0	2.89461	4.8867	0.10815	11.3127	0.538268	13.2517	0.411901	1.95272	0.214603	0	3.03201	4.47187	0.36757	1.00036	0.539369	0.221545	1.6631
TCGA-A3-3331	3.44384	0	1.76058	0.478167	2.2168	6.84824	3.95185	5.78906	3.16364	4.09175	2.82543	1.23644	0.148608	0.502334	1.09036	0.165355	0.607922	11.3286	10.6308	0.914172	0.697477	3.44948	3.58327	9.72895	0.17737	0.0959301	0.653475	0.085893	0.868456	0.195912	2.12697	0	4.77464	6.02114	0.321108	17.622	0.0710294	13.2851	3.30654	0.944823	0.768654	0.174369	2.29688	8.89091	1.94017	1.02005	2.49112	0.517232	6.6401
TCGA-CJ-4875	9.73699	1	0.535206	1.14966	2.8016	2.36773	1.16685	1.28567	1.1603	2.6365	1.54132	2.76952	0.456551	1.30537	1.41161	0.198783	1.46164	3.9977	5.31035	1.65811	1.21113	4.08302	2.49719	6.52785	0.0852906	0.153764	0.221126	1.9963	1.08685	0.196264	1.01142	0.206132	1.96795	4.24962	0.214457	6.1552	0.284629	20.3789	2.06917	4.13028	0.324226	0	0.771952	5.92742	2.47817	1.82737	2.85211	0.279357	8.5349
TCGA-B0-4811	3.88219	1	0.921198	1.71313	4.06989	1.91406	2.10402	1.7198	2.44091	3.79022	2.74709	1.36301	0.589837	1.1164	2.2272	0.940903	2.24918	2.71123	2.99233	2.95073	2.64585	2.65064	1.97	7.40272	0.123355	0.424558	0.75286	0.923188	0.89119	0.030966	1.20132	0.0542048	1.20749	2.21041	0.73312	4.18229	0.0898156	14.3658	3.35059	0.705967	1.08705	0.385853	3.46651	7.71051	2.10832	2.20031	1.87499	0.241707	8.68092
TCGA-B0-5690	9.29315	0	0.490972	0	2.70065	7.19024	1.96242	1.7862	0.505918	2.40027	0.704057	0.427321	0.155792	0.102588	0.678304	0	1.00149	9.79327	12.9549	0.583665	0.783422	1.71671	1.13995	7.64945	0.119536	0.0646505	0.137013	0.347317	0.288139	0.0660159	0.840951	0.346675	7.53882	9.47704	0.528991	13.2754	0.191476	16.6969	0.610518	0.231545	0.3817	0.117513	1.59788	6.41608	1.71615	0.566131	0.959341	0.378891	2.35126
TCGA-B0-4852	3.07123	1	0.887723	0.388443	1.63633	3.83531	2.91463	5.69433	4.21438	4.71263	1.52616	2.39517	0.261566	0.723406	1.89076	0.402983	1.68732	5.56872	6.25518	2.55036	1.1332	3.62132	2.61709	5.54845	0.075646	0.175341	0.406989	0.156996	0.923929	0.149204	1.36501	0.0522351	3.32461	5.04121	0.478233	16.8078	0.129828	22.493	3.72558	2.87825	0.911984	0.159356	3.34054	6.59141	3.69401	1.24297	2.81869	0.630266	7.15694
TCGA-BP-4995	3.75616	0	0.518332	0	1.27391	5.54093	1.28253	0.94287	1.14453	1.95372	0.641934	0.699258	0.264333	0.270762	1.37253	0.0588243	0.496609	10.3812	4.61074	1.23238	0.744371	1.62359	1.06096	7.09644	0.0504787	0.0341266	0.227304	0	0.40401	0	0.655772	0.060999	5.33831	8.18102	0.0888474	19.8146	0.101073	20.9071	1.1924	0.244448	0.273445	0.0620309	1.42334	1.84735	3.70986	0.341531	1.0128	0.216003	5.76532
TCGA-AK-3456	3.13151	0	0.421625	0	0.986891	4.1688	0.641995	0.484393	0.558592	1.38465	0.288565	0.477053	0.114675	0.246674	0.291249	0.191397	0.651539	6.77608	2.78126	0.779685	0.538214	0.675693	0.618275	6.00158	0.0205303	0	0.050426	0.0994201	0.309301	0.736989	0.295434	0	6.3161	3.57463	0.0619464	10.2388	0.246647	9.64821	0.891286	0.0994201	0.0234134	0	0.771856	3.5518	0.561431	0.416716	0.274613	0.143165	1.64464
TCGA-CJ-4641	4.55068	1	0.941433	0.617916	3.08504	5.67946	4.56926	3.33489	2.91028	4.9714	1.53411	2.58106	0.512107	1.19994	1.30064	0.534206	2.29859	9.04434	11.3854	1.3057	1.5022	6.30925	2.44468	13.4008	0.412574	1.23967	0.375316	0.110996	1.31219	0.632924	1.53922	0.443164	4.75977	6.6765	1.01433	16.6976	0.367154	19.8739	1.87306	3.32988	1.01944	0.22533	4.30863	12.9637	3.52576	1.55079	3.83235	0.610277	8.4353
TCGA-BP-4335	1.30137	1	1.65956	0.871412	1.63149	3.48153	4.35902	4.86189	3.00486	4.34774	2.04448	2.12329	0.5755	0.811426	1.03175	0.791028	2.5235	5.44778	3.98086	2.49898	1.27108	5.4401	4.1067	9.07119	0.266672	0.393352	0.575599	0.82179	1.35136	0.20083	2.79086	0.468726	1.49165	4.67235	0.60957	6.67818	0.291249	16.0207	2.41447	1.87838	0.746477	0.476656	3.03811	7.58162	5.63513	1.72225	6.48545	0.353477	7.76818
TCGA-B8-4146	1.4	0	0.0936402	0.737537	1.97264	3.2365	1.711	0.645484	1.73684	2.32739	0.109866	1.41811	0.0636714	0.399147	0	0.255049	0.729303	4.94018	36.0513	1.11319	0.717204	0.572984	0.377616	2.61736	0	0	0.0671958	0.927385	1.0098	0.30218	0.896725	0	11.3624	8.05886	0	51.242	0.657346	8.93478	1.04797	0.264967	0.0311998	0	1.82853	1.82038	2.24443	1.2957	1.64673	0.971225	4.23128
TCGA-B0-4836	3.39178	1	0.66454	0.654263	1.51659	6.38492	1.42295	1.14521	1.6141	2.30641	0.536037	0.780823	0.372783	0.35408	0.114762	0.339377	0.585344	6.59794	4.38367	0.790003	0.795283	1.81532	2.34486	7.22349	0.169883	0.525035	0.0993481	0	0.310782	0.201046	1.14471	0.117308	3.35983	3.26885	0.317318	10.1178	0.0971877	12.8378	1.36347	5.87625	0.636573	0.47717	2.02759	5.7058	0.912548	0.903104	1.29849	0.123081	2.42536
TCGA-AK-3426	2.42466	1	1.0411	1.95238	4.90859	2.74929	0.849242	0.939785	1.57635	2.86403	1.29421	1.8252	0.647226	1.47303	1.3356	1.01273	2.09606	3.06594	1.873	1.41446	2.13588	6.37048	3.48955	9.42286	0.304168	0.646285	0.142303	0.420847	0.973772	0.419958	1.75428	0.525086	1.50391	2.85499	0.917769	3.72522	0.435025	17.3558	2.60769	11.7837	1.3132	0.213588	1.81515	8.62575	2.74788	1.54347	2.17958	0.151505	8.65052
TCGA-CJ-5682	10.2356	0	0.168286	0	2.36343	5.35349	0.0960916	0.193339	0.44591	1.69569	0.394893	0.307585	0.0686564	0.295371	0.116248	0	0.780161	7.59586	8.17442	0.33343	0.80558	0.661977	0.370165	4.96512	0.0245833	0.0664791	0.0603807	0.357141	0.120367	0	0.216184	0	7.56298	9.63741	0.222526	9.58556	0.0984461	11.1948	0.43945	8.45233	0.224284	0.120837	1.23231	3.43509	0.168066	0.665307	0.65765	0.264933	1.42336
TCGA-CZ-5987	1.21918	1	0.282271	0	1.1232	7.70139	1.07451	0.864782	0.747937	1.53798	0.478375	0.343947	0.166341	0.306697	0.129991	0.128137	0.523435	5.65336	8.57655	0.149139	0.180163	1.89171	0.827851	6.42874	0.0274895	0.0743382	0.0900251	0.13312	0.414144	0.227724	0.571388	0	2.11427	6.20114	0.304129	9.63013	0.110084	17.3021	1.4742	5.8573	0.0626995	0.540489	1.26316	6.58489	1.03364	0.743959	1.10309	0.0348533	2.61638
TCGA-A3-3382	1.5726	0	1.13133	1.48512	2.11848	6.63055	4.84495	7.58192	4.16348	7.91635	2.24915	3.05246	0.564123	0.780089	1.69325	0.51357	0.594408	10.4542	6.89752	1.49436	0.541566	6.18091	5.2535	13.7322	0.110177	2.75599	0.315715	0.933699	1.86736	0.228178	3.19294	1.06511	2.96587	8.41536	1.10813	20.809	0.551518	31.5269	3.02462	40.816	0.28271	0.541566	2.53134	16.0674	3.29541	0.559081	0.921077	0.541303	11.4695
TCGA-B0-5100	5.2411	1	0.639073	0.745707	7.62893	4.09044	1.29746	0.163158	0.689886	2.76657	1.08306	1.55742	0.135191	0.605351	0.392406	0.38681	0.763716	5.52214	0.681321	1.68828	0.271931	2.29663	2.91556	7.49799	0.0207458	6.61998	0.186835	1.60741	0.398496	0	0.8956	0	3.19119	5.40684	1.81529	9.92194	0.49847	17.7494	1.37745	0.60278	0.331226	0.203948	3.63979	1.70251	1.4183	2.45635	4.02367	0.24988	3.02761
TCGA-B0-4945	5.87671	1	1.2478	0.436802	1.57718	4.46298	4.55997	5.54311	3.8941	4.19103	2.04962	1.73765	0.237566	1.39749	1.49405	0.339864	1.94366	6.92436	8.87969	2.83491	0.955708	5.45377	1.92128	12.2459	0.291646	0.591511	0.238778	0.470775	0.814685	0	2.27328	0	8.41164	7.9044	0.928875	16.087	0.389309	19.2098	2.6688	0.353081	0.609769	0	3.14727	9.86471	4.07082	1.06884	1.95053	0.49303	10.3129
TCGA-CJ-5684	6.11233	0	0.336078	0.17647	2.97355	4.98155	0.460562	0.231666	0.712407	1.3094	0.302307	0.315909	0.0822667	0.303364	0.185724	0.0915378	0.598284	9.57445	9.19028	0.0532704	0.772221	0.470048	1.0103	5.92852	0.0392755	0.10621	0.0482336	0	0.325438	0.271134	0.361086	0	6.19253	7.65559	0.0790041	12.2036	0.393206	15.4314	0.150447	0.665683	0.111977	0	2.21489	4.13783	0.469894	1.06293	0.262674	0.261432	1.24605
TCGA-CZ-5452	4.90137	0	0.302104	0	4.66706	4.7481	1.24201	0.763573	1.12068	3.04406	0.460788	0.883473	0.123251	0.439345	0.417373	0.246853	0.380944	8.87221	4.42049	0.670395	0.347079	1.84857	1.28472	9.21353	0.0882629	0	0.245694	0.427421	0.43881	0.341215	0.508044	0.0853262	2.44384	4.17541	0.0532632	8.62695	0.282766	14.8188	1.30731	4.61615	0.281841	0.0867697	1.76977	7.94808	1.20684	1.13463	0.70836	0.145479	3.52827
TCGA-BP-4329	2.31507	1	0.31744	0.416708	1.78327	2.16523	0.845874	1.45879	0.794395	1.33867	0.879385	0.635459	0.201456	0.27858	0.365467	0.288204	0.490542	7.3088	3.93419	0.377372	0.709135	1.20245	3.41365	4.35426	0.061829	0.0836002	0.126552	0	0.436634	0.29878	1.17394	0	1.18884	3.85926	0.124371	15.9423	0	13.2129	0.94736	1.79648	0.405441	0	2.32451	3.3941	1.05675	1.0981	0.827022	0.401757	2.21903
TCGA-B0-4712	3.66301	1	0.0603533	0.158453	4.32281	2.27281	0.758161	0.624044	1.33266	1.13518	0.6255	0.252139	0.196981	0.181595	0.500289	0.410962	0.962489	5.17705	1.15818	0.143496	0.462255	1.95202	1.17266	3.74878	0.0881643	1.38282	0.0288728	0.0853888	0.199236	0.146072	0.66254	0.0852309	1.22056	1.46749	0.283753	6.63756	0.635512	16.0459	0.675439	7.68499	0.120654	0.0866728	0.662922	3.67628	0.361647	0.775458	1.17928	0.145316	1.39854
TCGA-B0-4691	0.380822	1	0.388694	0.437352	3.50927	3.63791	1.39508	1.02071	1.86368	2.77268	1.66131	2.55177	0.498385	0.751838	0.920575	0	1.25622	4.37252	4.3289	1.10019	0.744266	6.64986	2.66672	8.19147	0.113561	0.789677	0.3719	1.25698	0.983743	0.403177	1.07647	0.0784162	4.49187	2.78913	1.01163	8.12599	0.259866	35.6449	2.4443	18.5405	0.869555	0.318971	1.89752	9.31943	1.94093	0.768337	2.06148	0.226257	5.06968
TCGA-CZ-5982	6.68219	0	0.464456	0	2.01122	7.36098	1.32603	1.24507	1.70927	3.0853	0.348154	0.687213	0.126324	0.291143	0.320836	0.21084	0.373218	7.87283	22.7464	0.674843	0.148222	0.879668	1.13514	5.84195	0.11308	0.122318	0.185162	0.32856	0.366276	0	0.759374	0.218635	6.08802	6.36481	0.0909858	17.7944	0	13.2811	0.86632	0.876159	0.128959	0.111167	1.88948	4.4644	1.00501	1.22413	0.453765	0.20072	1.79377
TCGA-BP-4962	4.89041	0	0.127582	0.334957	0.866024	2.67649	0.145699	0.29315	0.187808	0.837981	0.365906	0.111042	0.0694001	0.106632	0.117508	0.115832	0.346989	4.35842	4.02947	0.168521	0.244292	1.0409	0.810711	4.20003	0.0372744	0.0671992	0.0610347	0	0.13571	0.44602	0.307923	0	1.52898	3.78243	0.162454	6.09912	0.0995125	14.4213	0.380752	1.14319	0.141696	0.061073	1.03805	5.86984	0.339773	0.378289	0.664774	0.181161	0.7391
TCGA-B0-4827	2.42466	1	0.108394	0.284581	1.17978	5.47986	0.309466	0.0622654	0.143606	0.715998	0.349735	0.0849074	0.294813	0.0815356	0	0	0.221103	8.0748	1.56006	0.0859056	0.207551	0.284255	0.417244	6.2783	0.0475027	1.19895	0.0907469	0	0.101384	0	0.455712	0.382685	2.07033	4.61228	0.127405	7.32487	0.253639	9.0315	0.20218	1.22686	0.0361156	0	1.1906	3.512	0.108252	0.642792	0.423596	0.140531	0.376765
TCGA-B2-A4SR	1.38904	0	1.33761	0.936478	1.56546	6.47093	4.99	0.922044	2.28409	4.6524	1.79608	3.16662	0.691232	1.76639	1.47838	0.485767	1.52132	10.6985	8.3423	1.97884	1.53674	4.44318	1.8961	14.7889	0.260531	0.211361	0.447935	0.756986	1.46208	0.143883	1.60377	0.251862	3.8072	10.8127	1.67702	26.9499	0.208664	32.0371	2.66128	2.39712	0.742791	0.256123	2.50313	10.4591	2.93889	0.440678	2.09091	0.974448	5.62057
TCGA-CJ-4643	4.91233	0	1.57236	1.50114	2.81049	7.1404	4.081	4.5161	3.72442	4.00087	1.71904	2.91121	0.330461	0.734741	1.38237	0.681331	1.29883	11.1931	8.14343	2.54893	1.77907	5.43539	3.74681	10.0107	0.250572	0	0.495777	0.101118	1.03812	0.11532	2.17013	0.201863	5.94218	9.16923	1.28109	22.981	0.33448	21.2268	3.57271	1.51677	0.404826	0.102639	3.75074	10.5595	4.35403	1.41278	2.79303	0.741288	8.66175
TCGA-B0-5083	2.86301	1	0.0565113	0	1.1508	2.31275	0.129072	0.129849	0.199652	0.442882	0.0773541	0.177066	0.0614804	0.0850174	0.0780735	0	0.377254	2.60594	1.69445	0.179148	0.216414	0.0987978	0.89084	4.29991	0	0.491128	0.0135174	0	0.0435291	0.410319	0.0395977	0.0798053	3.93651	3.70637	0.0498169	18.5014	0.26447	11.012	0.252976	0.399765	0.0376578	0	0.75866	0.585916	0.0564375	0.446827	0	0.345397	0.288093
TCGA-B0-4697	1.58356	1	0.673777	0.707582	5.20443	1.92328	2.30837	3.25115	3.45161	3.62086	1.52836	3.80005	0.751349	0.709556	1.3032	0.917586	2.49886	4.7132	5.33352	2.88354	2.83831	4.59402	3.40872	10.379	0.629924	3.194	0.419033	0.95327	0.993499	0.326145	2.61239	0.761206	2.42243	3.75081	1.02953	5.80814	1.26129	18.3209	3.71999	7.81681	1.21227	0.193521	4.27601	7.16044	2.15327	4.12878	5.79276	0.249583	6.68243
TCGA-B8-4151	3.5589	0	0.411238	0	2.13692	5.62889	0.563562	0.661443	0.944373	3.11239	0.739828	1.15967	0.0894797	0.268094	0.340888	0	0.915104	8.60595	5.52414	0.325919	0.472459	0.647064	0.904565	7.61198	0.0240295	0	0.196735	0.349095	0.362017	0	0.461049	0	4.62038	6.02584	0.120841	11.3565	0	15.5112	1.16592	0.814555	0.137019	0	1.60606	7.51487	0.65712	0.894189	1.28567	0.350365	2.24895
TCGA-BP-4982	2.77808	0	1.05206	0.3069	2.58566	6.99508	4.9393	4.76756	3.25225	3.91311	1.66867	1.49559	0.270245	1.06982	1.53422	0.238791	1.36563	10.3755	9.39345	2.26975	0.559573	3.47422	3.81401	10.2377	0.0341522	0.785023	0.447378	0.66154	0.919705	0.188612	3.09888	0.165079	6.30409	11.5936	0.996127	17.3369	0.273531	23.6165	2.66005	0.909617	0.701065	0.167872	1.85464	9.50648	3.32716	1.21311	1.82727	0.703638	8.58678
TCGA-CJ-4902	4.16438	0	0.95313	0.875832	2.77757	6.43293	4.13622	3.44933	2.86226	3.79889	1.99428	2.23982	0.382372	0.633314	0.855921	0.649012	1.37861	7.98962	4.51547	2.71939	1.64254	4.95737	3.6165	11.1745	0.264544	2.56034	0.35338	0	1.15894	0.192236	2.71597	0.0673005	3.74804	4.95524	1.79247	10.0219	0.334544	26.9843	2.45338	31.6898	0.365207	0.615952	3.25709	9.38805	4.71183	1.93117	3.35229	0.379542	9.05546
TCGA-B0-5399	3.86575	0	0.609174	0	3.51719	5.10953	1.85514	1.39973	1.61414	3.56165	1.35005	2.68634	0.423417	1.03526	1.02863	0	1.10453	7.41295	10.4723	1.77023	1.81446	3.31336	2.72953	8.5346	0.257078	0.160431	0.501902	0.670342	0.826739	0.0546063	1.43864	0	3.95446	8.83524	0.914907	14.0016	1.34626	23.2712	2.47451	3.92629	0.811878	0	3.13908	14.0355	1.28435	2.20763	1.71933	0.313407	4.04663
TCGA-BP-4344	4.56438	0	0.833332	0.795583	1.64912	4.351	4.06621	2.78514	3.27868	2.4936	1.54067	1.14729	0.288466	0.303925	0.523315	0.722194	1.03957	10.5839	3.18015	2.10141	0.870356	2.0529	2.55511	6.2349	0.110667	0.658393	0.289937	0.321548	0.525185	0.122236	1.5925	0	1.53208	10.107	1.78088	22.1825	0.443175	22.5169	2.65654	0.643096	0.126207	0.108795	3.32849	4.12367	0.907901	0.97338	1.33225	0.420936	5.03827
TCGA-DV-5565	3.6411	0	0.179885	0	4.71582	4.63985	0.616289	0.206665	1.05921	2.04081	0.316584	0.156565	0.11416	0.240556	0.579884	0.163318	0.355812	5.37779	5.24991	0.142565	0	1.20555	3.693	3.55686	0	0.236871	0.129085	0	0.151757	0.0483747	0.210077	0.084678	2.42528	3.52981	0.140956	7.28826	0.0701544	5.39899	0.447371	0.254505	0	0	2.04905	1.3988	0.299417	1.60012	0.468653	0.0444226	1.79242
TCGA-AK-3436	9.12603	0	0.489659	0	1.47361	2.67033	0.718961	0.562555	0.556052	0.892801	0.328289	0.292237	0.0285383	0.157855	0.0966415	0.0952634	0.518862	3.46489	1.76185	0.221754	0	0.305737	2.05154	4.60564	0	0.386866	0.0501967	0	0.169342	0.112867	0.637196	0.790281	2.82932	3.58075	0.184994	11.2684	0.491051	11.0771	1.25256	8.90713	0.186455	0	1.45132	4.48756	1.32734	0.760505	0.683411	0.0647791	1.44265
TCGA-B0-4688	0.276712	1	1.30229	0	12.8598	4.28279	5.11233	2.52478	8.12352	5.74095	1.25738	1.70019	0.464889	1.02042	0.787145	0.110846	0.784853	12.3415	2.53814	3.22534	1.09096	10.3878	1.61131	16.4814	0.356699	74.4027	0.720359	0.115156	1.20016	16.4162	2.24328	35.0578	5.12108	1.19786	2.08079	18.3376	18.5696	34.3829	3.40071	0	0.73222	0.116888	2.38407	8.80815	1.95089	2.41337	1.90847	0.1809	5.86575
TCGA-CJ-4888	4.29315	1	0.718135	0.235677	4.47547	2.60867	1.84525	1.44383	2.06142	2.72358	0.579268	0.750041	0.323499	1.09164	0.868125	0.611247	0.582613	6.16974	4.25272	0.533573	0.343769	2.00096	1.79353	8.96304	0.157358	0.212767	0.203985	0.254007	0.582793	0.0362101	1.60395	0.697228	3.22738	4.50894	0.619875	5.66094	0.630155	10.4149	1.87529	2.28606	0.463593	0.77348	2.08156	5.148	1.38957	1.0203	2.10481	0.116381	5.26273
TCGA-CJ-5675	10.7836	0	0.20068	0	1.78497	5.37177	0	0.537964	0.590827	3.01067	0.327019	0.628789	0.0454847	0.570274	0.092417	0.182198	0.396944	9.7377	8.50439	0.10603	0.38426	0.584743	2.64852	9.72272	0.136805	0	0.0480024	0	0.309157	0.215867	0.265611	0	2.2547	9.35242	0	12.834	0.234793	13.1999	0.449179	2.2714	0.0445762	0.096065	1.6328	4.42143	0.400836	1.19006	0.130707	0.223011	0.99206
TCGA-BP-4760	6.46849	0	0.24396	0	1.656	6.4324	1.30015	1.49482	0.71825	2.40357	0.222626	0.169866	0.0774119	0.224291	0.112348	0.442985	0.904785	10.7255	8.48538	0.51559	0.467132	0.213256	2.35516	5.07636	0.0237585	0.899483	0.0778066	0	0.322142	0.262423	0.683775	0.918722	5.8474	15.2199	0.358434	24.0181	0.475717	17.5585	1.15278	0.805371	0.162569	0	2.67967	2.26593	0.406069	0.803733	0	0.542213	1.69596
TCGA-B8-A7U6	1.35616	0	1.36259	0.298115	8.53162	5.8381	2.46379	7.95765	1.40407	3.73753	1.90955	0.830157	0.108092	0.113884	0.156874	0.154637	1.38971	8.76389	11.8483	2.60974	0.869688	2.77922	3.78809	10.2268	0.0663491	0.179424	0.38025	0.642603	0.31237	0.0916066	1.27303	0	3.82727	4.03242	0.533855	15.2598	0.398552	22.5589	1.35549	1.44586	0.226999	0	3.60309	7.06373	0.340202	1.12227	2.44058	0.273398	5.63082
TCGA-B8-5551	0.0438356	0	0.312393	0	2.85173	3.67966	1.33783	2.24312	1.3106	1.76623	0.427611	1.30509	0.223034	0.293733	0.539484	0.106358	1.59305	7.10358	7.86817	0.309476	0.149541	1.36538	0.687144	4.9965	0.433527	0.308516	0.0373619	0	0.412504	0.252025	0.638442	0.661741	2.63237	3.84787	0.137693	7.26847	0.548242	17.2126	0.699222	3.31483	0.520427	0.112156	3.05007	6.68027	0.545972	0.771888	0.152601	0.0578589	1.19443
TCGA-B0-5400	4.74795	0	0.487468	0	3.85091	9.13671	0.904621	0.420029	0.914918	1.63728	0.679174	0.159102	0.157442	0.351403	0.589281	0.0829825	0.451973	3.71473	3.21561	1.11071	0.816723	1.59794	0.915874	6.88836	0.0178024	1.68497	0.0291504	0.172419	0.281612	0.0491586	0.398499	0	2.73842	3.19712	0.196956	8.47549	0.213874	11.0275	1.27294	2.6725	0.324837	0.087506	1.48732	6.94942	0.730246	0.722689	3.33373	0.191856	3.36053
TCGA-BP-4994	3.58356	0	1.07597	0	0.755551	4.49739	1.4178	1.33124	1.4255	1.85328	0.78496	0.561886	0.219484	0.352798	2.11542	0	0.997621	8.85031	3.72256	1.54149	0.316962	1.84492	0.758563	8.00705	0.0120906	0.163479	0.158382	0.0585498	0.569223	0.200318	0.628279	0.0584416	5.39347	7.45407	0.0851225	19.0522	0.145254	21.7546	2.13044	0.234199	0.317134	0.178291	1.66671	1.68945	4.33958	0.204508	0.727755	0.206947	7.00041
TCGA-A3-3349	3.79452	0	1.30705	0.980451	2.49123	6.51791	4.90445	3.11054	2.14396	4.82905	1.86215	2.77901	0.457067	1.61523	1.16085	0.508576	1.21188	11.666	7.61427	2.73768	3.39656	3.75409	4.48366	12.9608	0.30004	0.811381	0.468968	0.528354	1.541	0.15064	2.55132	0.263689	8.18172	14.0087	2.30444	16.6895	0.436924	28.3346	3.20418	0.396266	0.279961	0.26815	4.78557	7.80431	5.40786	1.38411	3.10121	0.570622	10.7522
TCGA-BP-4337	0.00547945	1	1.64127	0.307789	1.60528	3.7899	3.48092	3.63654	3.2099	5.52573	2.76242	3.94877	0.661626	1.52854	0.485895	1.51673	0.913058	6.92939	2.0388	2.09051	1.45911	7.32725	4.01846	12.452	0.256883	0.972544	0.560843	0	1.09652	0.189159	2.75189	0.331115	1.58059	4.35081	2.687	8.37684	0.205743	38.6783	3.6299	0.912253	0.742157	0.252538	3.72002	19.5998	6.14673	1.62216	3.20699	0.466832	9.54888
TCGA-BP-4342	6.18082	1	2.07002	0.799221	2.09487	4.20862	6.11852	6.92474	3.97929	5.93021	2.55967	2.09841	0.405699	1.05333	2.01872	0.414569	0.970937	10.2725	10.8802	2.17133	1.16578	5.05594	4.95502	9.07603	0.266814	1.01014	0.800972	0.602968	1.70837	0.147354	3.61196	0.429895	1.7785	5.51241	1.467	15.5436	0.284929	24.7915	3.49768	4.65146	0.993989	0.174867	5.20132	10.2577	3.16178	1.02296	3.33097	0.146592	7.27982
TCGA-B0-5701	6.74247	0	0.0984241	0.258406	5.73646	1.96325	0.224801	0.33923	0.434659	1.63086	0.153972	1.49056	0.080309	0.246787	0.407935	0	0.584047	6.41378	6.0204	0.234012	0.376922	1.97884	0.324743	7.76414	0.0287556	1.16643	0.0470858	0.139252	0.162457	0.158809	0.436785	0	5.97145	6.70718	0	9.83592	0.115155	12.213	0.587469	5.01307	0.229556	0.141346	1.32133	4.71968	0.294886	1.07006	0.384634	0.109376	1.77898
TCGA-CJ-4876	5.35616	0	1.01678	0.355932	4.04595	3.08887	1.23858	1.63541	2.75405	5.78291	1.6569	1.52214	0.15671	1.17275	2.06029	0.369256	1.81007	6.66888	4.5528	1.23561	0.908563	2.78494	2.46018	13.2839	0.118826	0.160666	0.178356	0.191808	0.6191	0.164059	0.69663	0	2.13245	3.86025	0.557718	10.3507	0.39654	19.2365	2.12412	1.34265	0.542047	0.292038	3.64006	9.70753	1.96321	2.34487	1.72185	0.238539	9.53454
TCGA-B0-4834	5.72603	1	0.470664	0	0.363554	1.75626	0.86	0.702953	0.706704	1.31736	0.340536	0.270367	0.070407	0.25963	1.23547	0.128195	0.24438	2.08763	0.620952	0.484921	0.180244	0.45257	0.396858	7.13328	0.013751	0	0.0788076	0.0665903	0.310748	0	0.318803	0	8.46089	4.80354	0.165964	20.9625	0.055067	7.42157	1.12371	0	0.564551	0	1.32117	0.396492	1.73918	0.465185	1.10359	0.0871728	4.84249
TCGA-CJ-4900	4.69589	1	0.973528	0.269045	1.83497	2.61679	1.52137	1.76599	2.94161	3.47634	1.78347	3.31792	0.362335	0.732303	2.76075	0.0697791	2.37537	3.74441	4.30177	0.893375	0.392442	4.47896	2.32923	7.0813	0.329336	1.01205	0.551526	0.362464	0.744243	0.248022	1.23266	1.30246	1.03622	2.90153	0.587191	5.60905	0.359688	19.7854	2.25549	3.33467	0.495088	0.367914	1.50081	5.9765	2.76325	1.06348	2.40283	0.218269	5.5923
TCGA-BP-5186	1.89863	0	0.641126	1.30918	2.10094	7.19045	1.95245	1.06394	1.57296	3.14233	0.62685	0.409207	0.11625	0.392956	0.393667	0.29104	0.871849	11.1633	9.31282	0.677483	0.682011	0.684976	1.09685	8.62827	0.0208124	0.281409	0.187436	0.100786	0.50168	0.0574704	0.981671	0	6.56295	13.4694	0.627975	15.3247	0.416726	16.9448	1.00983	0.403144	0.166145	0.102302	1.82574	5.53939	0.996004	1.76017	0.278386	0.83121	4.60553
TCGA-A3-3370	6.23014	0	1.40697	0.142073	1.86197	7.02549	5.19109	4.8493	3.4413	4.56813	1.96823	2.59986	0.478341	1.05835	0.897143	0.294783	0.923201	10.4733	9.41097	2.10148	0.932557	4.87227	4.02721	11.9156	0.316202	0.128263	0.41421	0.612494	1.51249	0.130972	2.24981	0.534942	5.47192	9.48751	1.30391	18.5422	0.379878	24.7745	3.27033	3.13903	0.486817	0.233139	2.70779	11.607	3.72901	0.695296	3.59508	0.771743	8.05048
TCGA-B0-4810	1.30959	1	0.994622	1.04452	4.42339	4.83448	3.02896	3.80898	4.33387	3.99396	2.59327	4.05137	0.721387	1.14719	1.00769	0.722416	1.15582	8.6419	8.90715	3.04797	1.65056	7.36127	3.96233	13.6121	0.387453	7.07241	0.428242	1.03195	1.51767	0.427957	2.69482	2.34101	3.87396	6.34304	1.09113	13.6238	0.310318	35.1393	4.00724	4.12781	1.17093	0.190449	2.75147	11.8162	3.44352	2.22823	4.40517	0.466681	7.08341
TCGA-CJ-4916	3.76164	0	0.699636	0.459211	1.50457	3.51897	1.99747	2.66256	2.20143	3.11361	1.64174	1.48428	0.273541	0.997734	0.785351	0.535951	1.86499	6.51064	6.6081	1.03966	1.1722	3.40192	4.08779	9.99513	0.293834	0	0.146433	0.247464	0.822801	0.246941	1.90988	0	2.16167	5.0783	0.334076	10.3575	0.204641	15.4747	1.8596	3.58823	0.743039	0.313982	2.93518	8.10397	3.01324	1.25333	2.90501	0.453534	7.15371
TCGA-CJ-4892	4.16712	0	0.736318	0.702964	3.38431	6.03144	2.52263	2.23019	3.84294	4.93121	1.83253	1.36329	0.482459	1.09096	1.10974	0.18232	0.819244	8.95288	7.94808	3.23608	2.81978	4.09593	3.73003	12.0991	0.29335	0.158658	0.272195	0.662934	1.20062	0.162008	2.26701	0	2.25621	7.60257	0.708101	13.8469	0.704848	25.0531	3.94542	1.32587	0.869815	0.384516	4.00302	8.93552	4.67954	1.45549	2.87748	0.892637	9.43085
TCGA-CW-6090	6.99178	0	0.0611071	0.320865	2.78914	3.69872	0.628061	0.702043	1.61916	1.9156	0.537718	0.797776	0.124651	0.137897	0.422114	0	1.35978	6.54915	16.2704	0.242146	0.468029	0.213665	2.173	5.19997	0.0535593	1.49665	0.0877004	0.17291	0.141207	0.197195	0.585179	0	3.29547	7.46817	0.107737	18.0481	0.214483	26.5114	0.638283	3.11239	0.0610805	0	1.26783	2.29667	0.793354	0.966331	0.358203	0.181085	1.93993
TCGA-BP-4960	5.95068	0	0.622432	0.306403	2.2127	3.76615	1.59934	2.54753	1.13387	2.73518	1.6964	1.05639	0.322711	0.302381	0.698689	0.317873	0.721387	4.39356	0.839844	1.69571	0.595912	4.65881	2.60987	6.25835	0.215947	1.26015	0.288464	0.275196	0.35102	0.062769	1.75365	0.109875	1.48606	1.58065	0.605854	3.28916	0.182059	10.8829	2.26391	12.1637	0.272195	0	1.7092	5.62155	1.70945	1.26882	4.25674	0.151308	4.58843
TCGA-A3-3319	3.09589	0	0.20191	0	1.20515	5.66798	1.84466	3.47954	1.73876	2.75786	1.24371	0.948964	0.748232	0.83534	0.767113	0.137486	0.505462	7.17543	3.75357	0.920116	0.483269	7.50117	2.25764	4.82845	0.250708	0.478571	0.205261	0.142833	1.37196	0.0407232	1.80386	0.213853	2.1551	2.9069	0.28182	17.264	0.059058	27.5867	3.69078	3.9279	0.504556	0	2.95705	18.8081	3.83128	0.898017	1.77536	0.0654434	4.49163
TCGA-CW-5590	2.94521	1	0.380528	0.333016	1.95953	6.57611	0.434564	0.874355	0.84024	2.7692	0.570483	0.728629	0.0948723	0.397554	0.52572	0	0.682117	10.6698	4.79214	0.402107	0.728629	1.82949	1.76703	7.46504	0.0555876	0.400859	0.166873	0.358918	0.474559	0.0511656	0.711032	0.179127	4.56036	6.37124	0.204997	9.66013	0.148404	15.7962	1.041	4.93511	0.232443	0.273236	1.39324	4.27413	0.570045	0.814877	0.619614	0.223181	2.85109
TCGA-BP-5192	1.95616	0	0.0622523	0	2.14198	5.44867	0.426554	0.0715199	1.20964	1.71453	0.37737	0.325091	0.118521	0.0780452	0.17201	0.254336	0.277053	8.62419	8.81031	0.394695	0.2384	0.489756	0.958518	6.39944	0.0181877	0	0.0744533	0	0.253456	0	0.290803	0.0879127	4.61619	8.96245	0.091463	21.5286	0	16.7738	0.557353	0.176151	0.145192	0	1.82342	4.07433	0.310855	0.861385	0.121639	0.576494	1.99071
TCGA-CJ-4895	3.28767	1	0.867834	0	3.35169	8.02107	1.65178	0.747773	1.34138	2.91482	1.08892	1.51065	0.196697	0.435199	0.0999133	0.0984886	0.616892	9.43242	6.41861	0.745101	0.415429	3.41374	2.41264	9.61296	0.169031	1.08561	0.432468	0.511593	0.485435	0	1.9763	0.510648	2.92511	5.43729	0.616273	11.512	0.169225	18.3526	1.67267	2.14869	0.216864	0.415429	1.32393	8.95093	1.95007	1.21512	2.26096	0.174128	4.30688
TCGA-BP-4799	3.10411	1	0	0	1.69528	1.31214	0.83696	0.495291	0.190386	0.791566	0.252906	0.360212	0.0351764	0.0324288	0.0595603	0	0.91136	2.93568	1.75801	0.0341669	0	0.979815	0.489944	1.62007	0	0.919643	0.0618726	0.0609942	0.0237195	0	0.322219	0.243526	2.5187	1.66891	0	6.5501	0.0504393	2.67473	0.225154	6.52638	0.114913	0	0.631378	0.419044	0.258328	0.724355	0.505425	0.0399235	0.759236
TCGA-B0-4847	2.1726	1	0.692787	0.151572	3.97291	2.47192	1.58233	1.65817	2.70254	4.36938	1.795	2.231	0.447512	0.83959	1.59521	0.314492	2.37666	4.33178	4.98546	1.73867	1.65817	5.09708	2.20114	7.65605	0.52288	0	0.317618	1.22521	1.26421	0.279456	1.2945	0.0815295	0.908095	4.67302	0.15268	5.8208	0.472821	15.6464	2.36905	1.47025	1.03873	0.580361	2.32515	7.74406	2.42158	2.05416	4.9635	0.278011	8.30777
TCGA-CW-6087	0.112329	1	0.170136	0	1.91153	5.13929	1.6839	0.912168	1.15207	1.80322	0.255066	0.681165	0.0925482	0.426597	0.626806	0.0772335	1.34611	5.60715	10.747	0.269676	0.434366	1.38808	0.997958	9.08831	0.977572	0.26884	0.0813926	0	0.405634	0.0915058	0.662305	2.1624	3.18588	5.91496	0.349957	11.3277	0.796226	21.9752	0.592375	4.81422	0.207853	0.244331	0.899783	3.08698	0.679655	0.840776	0.775693	0.42015	1.56385
TCGA-BP-4768	1.09589	0	1.37392	0.865712	1.23491	2.79725	2.82424	3.53575	2.427	5.19301	1.96663	2.64033	0.343789	0.771669	1.7463	0.0748432	0.509552	9.86857	10.3485	0.479105	0.420923	4.90009	4.57345	8.90945	0.0160562	0.0868398	0.276058	0	1.30019	0.620717	3.68398	0	6.54504	13.9429	0.387573	14.8412	0.51439	15.1281	2.05015	6.60907	0.457774	0	3.68896	9.54413	3.78707	1.73815	1.61076	0.519113	8.13762
TCGA-CZ-5468	0.161644	1	0.29818	0.782851	1.75883	6.43999	0.953464	1.37028	0.632073	3.95262	0.816313	0.965427	0.28385	0.19439	0.247171	0.162431	0.309644	8.78611	6.6519	0.803478	0.342571	1.14687	0.918235	6.44535	0.0871165	1.9789	0.0570594	0.759366	0.669353	0.144336	0.988963	0.084218	4.42219	3.30076	0.315429	9.60675	1.81411	15.2541	0.355953	6.1593	0.35766	0.0856427	1.16452	5.17837	1.60807	0.648359	1.16527	0.0552266	1.90705
TCGA-BP-4162	8.42192	0	1.14724	0.463385	2.54074	6.72252	2.92265	13.2817	3.1178	4.0904	2.76109	0.691276	0.348033	0.70808	0.487685	0	1.1128	8.37177	8.04413	1.67857	0.844893	4.85997	3.39701	7.61929	0.128915	0.0697233	0.105546	0	0.767158	0.498371	1.71081	0.124626	7.13885	4.34802	0.337112	17.7953	0.413001	17.7698	2.17279	2.62199	0.705687	0	4.52355	9.37853	2.37962	1.30833	1.20705	0.474	7.50502
TCGA-B8-A8YJ	1.18082	0	0.512838	0	5.25772	4.0389	4.45104	25.8063	4.16721	4.34067	1.46414	1.66043	0.223173	0.385765	1.41703	0.558729	1.67375	9.97057	8.85721	2.84508	0.785581	4.75191	2.89532	10.926	0.0898987	2.59315	0.392544	0.580457	0.711045	0.0827473	1.29365	0.72423	6.45331	6.8911	1.05487	10.7455	0.240005	19.9408	2.83143	1.30603	0.375917	0.294593	4.50642	4.3202	1.63894	0.810988	1.00207	0.151974	6.79753
TCGA-BP-4976	4.47123	0	0.264645	0.416884	1.44952	5.18783	0.181335	0.304043	0.280493	1.837	0.217352	0.304043	0.0719789	0.159256	0.0731243	0.144163	0.33371	8.615	5.77682	0.377531	0.304043	0.277605	0.44629	5.34239	0	0	0.0379816	0.149769	0.227146	0	0.321425	0	6.1846	6.8751	0.0777649	13.7753	0.123852	11.2861	0.43439	0.374424	0.0705412	0	1.93791	4.0815	0.370019	1.09857	0.103421	0.872475	0.956671
TCGA-BP-4163	7.77808	0	0.904254	0	3.10431	6.32333	2.18006	2.19318	1.95231	3.71207	1.84682	2.62342	0.546537	2.01539	0.832851	0.273658	1.04336	9.49207	4.09714	0.557394	0.577151	7.02619	2.57835	8.45621	0.176125	0.238142	0.288395	0	1.20509	0.243172	2.53445	0	5.41843	4.95026	1.03332	20.5795	0.117552	26.3972	5.02246	0.852901	0.669526	0.144288	2.20719	17.1882	2.20751	0.794423	1.9632	0.74435	9.08002
TCGA-CJ-4899	4.1863	0	1.08659	0.316974	2.58575	6.851	5.17037	2.56606	3.89218	4.48761	1.52276	1.45011	0.328371	0.62058	0.91739	0.411049	1.27613	10.4919	11.729	1.91368	0.924705	5.91007	2.72203	10.555	0.211639	0.620016	0.404305	0.427034	0.750616	0.194803	2.50972	0.767241	5.56149	8.13082	1.24168	16.6933	0.423764	25.4733	2.38705	1.2811	0.120679	0.346765	3.61001	6.18059	4.03924	1.01428	2.71292	0.63729	8.75672
TCGA-CJ-4634	9.58356	0	0.967749	0.846919	1.81216	8.1957	5.06538	3.70607	3.20532	4.46029	1.46661	1.09498	0.471587	0.849282	1.00275	0.219656	1.37583	13.5912	8.99536	1.66177	1.08094	3.52479	3.63649	12.7234	0.164931	0.31858	0.424388	0.456395	1.09152	0.0650616	2.29802	0.113888	5.25526	13.7005	0.545041	20.8659	0.377417	24.4394	3.1288	0.912791	0.376183	0	3.24799	6.32334	4.34918	1.51443	2.83642	1.16505	9.68023
TCGA-BP-5185	3.10137	0	0.224668	0.11797	1.76694	1.46033	0.205257	0.309737	1.03186	0.875335	0.342677	0.14079	0.0549952	0.180265	0.372469	0.183579	0.0666587	1.31259	2.15568	0.391724	0.430191	0.549896	0.395346	2.03742	0.0131278	0.0710015	0.0429921	0	0.168111	0	0.16792	0	0.908715	2.40075	0.0264071	2.54798	0.315429	4.50879	0.704017	0.0635726	0.0598853	0	0.603229	2.24203	0.538498	0.488514	0.175597	0.0832224	1.81173
TCGA-BP-5202	0.0794521	0	0.439399	0	2.46839	7.37628	0.878142	1.51444	0.679164	3.12383	0.472576	0.200778	0.10457	0.165261	0.303527	0.0747997	0.305553	10.598	11.5941	0.522356	0	0.960243	1.16787	7.30081	0.0481407	0	0.13138	0.233126	0.284062	0.0886222	0.48749	0.0775649	3.94942	7.32764	0.129116	16.8856	0.128523	12.8803	0.655666	0.0777086	0.0366006	0	2.34615	5.69467	0.274265	0.759996	0.214643	0.59002	2.1764
TCGA-DV-5573	3.09589	0	0.776472	0	2.99884	5.31405	2.21683	1.07048	1.71452	3.82501	1.00212	1.62194	0.285102	1.20709	0.965464	0.317232	0.892716	8.54941	10.2441	1.04614	1.04074	2.10411	1.79334	11.9609	0.0907418	0.245388	0.0928654	0.219713	0.692081	0.438497	0.83425	0.109653	2.79164	9.58897	0.159714	13.446	0.363384	22.209	2.25935	5.71253	0.569164	0.111508	2.46387	6.3398	0.620365	0.844174	0.455159	0.417055	9.24832
TCGA-BP-5177	0.80274	0	0.257173	0	3.47632	6.33485	0.734229	0.738646	0.908577	1.88591	0.540609	0.97367	0.174866	0.290174	0.266473	0.0875579	0.643805	7.08533	2.62179	0.764315	1.23108	1.23643	1.13136	7.18829	0.0751357	0.40637	0.0461365	0	0.459858	0.259345	0.735823	0.0907947	2.88941	4.71041	0.434523	12.188	0.300888	13.7524	0.815468	0.272889	0.214217	0.184662	1.33393	2.99969	1.15576	1.08026	0.251253	0.154802	2.29435
TCGA-BP-4343	5.23836	1	0.074891	0	1.8932	1.27492	0.59868	0.344161	0.19844	1.0397	0.24896	1.64259	0.0509227	0.281671	0.413864	0.203981	0.472177	5.72167	1.88627	0.0593535	0.286801	1.17838	0.164732	2.83758	0.0437604	1.30173	0.0358276	0	0.35436	1.08754	0.104953	0.528805	1.00971	2.68353	0.132039	12.3974	0.262864	8.62193	0.167627	46.4091	0	0	1.82801	2.28091	0.299173	0.296076	0.292669	0.138707	0.32973
TCGA-MW-A4EC	1.36438	0	0.556266	0.417268	3.0133	5.12428	1.27051	2.19112	1.68451	4.0036	1.75595	2.28242	0.637599	0.358656	1.20766	0.108222	0.677857	11.3195	8.19665	1.51151	0.152162	1.94502	2.7676	8.29243	0.023217	0.43949	0.190083	1.23673	1.20673	0.192331	1.42918	0	2.85705	9.20347	0.373615	20.7831	0.185949	20.4155	1.24508	0.224861	0.238296	0.114121	3.68542	9.0116	0.872989	1.72791	1.55275	0.485699	4.87983
TCGA-BP-4967	0.561644	0	0.52451	0	1.40629	4.30464	2.17815	2.02691	1.01076	3.83301	1.32403	3.43628	0.272346	0.538015	0.856392	0.259748	0.618949	9.23784	4.46077	0.869171	0.639116	4.33487	2.74446	6.51586	0.041793	1.20553	0.239518	0.472235	0.288582	0.0769368	1.69285	0	3.00008	3.98163	0.350284	6.41413	0.55788	15.6569	2.59703	7.89308	0.365408	0.20543	1.51305	5.37638	1.85719	0.801168	2.14292	0.326762	5.23738
TCGA-3Z-A93Z	1.05479	0	0.242518	0.318357	3.8317	6.15111	0.415435	1.39311	1.92781	2.85094	1.54127	0.696557	0.247353	0.21283	0.502579	0.165137	1.39413	8.42308	8.28979	0.864915	1.39311	2.43795	1.86707	7.64485	0.0708543	0.766428	0.23204	0.857796	0.37361	0.0978268	0.481478	0	4.6321	7.68137	0.106895	16.5735	0.141871	22.2439	1.89989	0.343119	0.282815	0.348278	1.03593	4.55745	0.605503	0.958779	0.710808	0.628843	4.9173
TCGA-BP-4759	6.49863	0	0.126593	0	2.0742	2.68477	0.433708	0.387838	0.260894	0.623615	0.2558	0.418688	0.0803393	0.116386	0.116597	0	0.2504	5.62327	1.51832	0.100329	0.0807995	0.184434	0.417684	2.49	0.0123285	0.166696	0.100936	0	0.102154	0.136173	0.285824	0	1.61195	2.94309	0.0123996	6.72786	0	6.93739	0.0629668	7.70154	0.112478	0	0.8755	1.66801	0.252855	0.875833	0.247358	0.187572	0.586697
TCGA-CZ-5460	7.87123	0	0.244162	0.128206	5.10926	4.16491	0.948033	0.617123	1.29392	2.78825	0.716174	0.612023	0.146097	0.085709	0.539717	0.26601	0.760647	7.7192	5.68111	0.580517	0.28051	1.62208	1.09203	6.74879	0.0570675	0	0.198571	0.0690887	0.236432	0.157583	0.570283	0	1.42648	4.39008	0.0430476	9.10191	0.342799	15.3453	1.34804	12.1596	0.276596	0.0701276	1.66872	5.60093	1.17044	0.77222	1.04958	0.0904434	2.43288
TCGA-B0-4845	5.4411	1	1.51557	0.378955	3.69952	4.96403	4.53302	2.57034	4.14332	4.76721	2.49793	2.29899	0.529984	1.59243	1.79473	0.589711	2.70337	7.88995	4.76074	3.20304	1.93467	6.43487	3.65117	11.4311	0.0843411	0.114039	1.13936	0.40843	1.69154	0	4.1973	0	3.56775	7.36559	0.699828	11.9103	0.591066	34.3501	6.46148	0.816859	0.913756	0.207286	5.37287	15.9475	6.5589	2.21123	3.52545	0.360903	8.91372
TCGA-MM-A563	1.61918	0	0.437345	1.14822	2.70253	4.66265	0.998897	0.502453	2.54944	3.03578	1.14598	1.23329	0.273585	1.14045	2.05433	0.11912	2.40055	7.31499	4.0914	1.87169	3.01472	6.95788	2.30878	10.5401	0.025555	0.0691068	0.125535	1.11377	0.885498	0.423397	0.776337	0.123524	2.55512	6.18451	0.950989	7.59566	0.307012	24.9986	1.82728	0.866266	0.437154	0.251227	2.13502	8.38871	2.62064	1.21031	2.22184	0.388807	8.61424
TCGA-BP-4971	4.07397	0	2.26477	0.208632	1.45084	3.79193	5.80801	6.34507	5.01838	5.82741	4.59962	3.36135	0.821307	1.75341	1.86637	1.46098	1.98934	5.13178	2.43038	2.61363	2.20632	16.8798	6.8898	15.0792	0.708111	0.34531	0.522722	0.899435	2.17297	0.86548	3.97198	0.280554	2.76775	4.1822	3.92292	5.15783	0.232434	24.9184	6.19569	16.0212	1.05908	0.62766	4.07332	14.6501	5.63469	3.14162	7.45312	0.618157	19.2153
TCGA-BP-4789	4.07945	0	0.414689	0	1.79572	7.66564	0.947153	1.9057	1.58716	2.5071	0.756849	0.360928	0.122187	0.294606	0.47743	0.282373	0.640822	9.73021	7.37761	0.985962	0.397021	0.724994	1.11486	5.08719	0.0605779	0.109212	0.23145	0	0.311818	0.055759	1.09772	0.195208	4.03794	7.60657	0.528038	21.7226	0.323453	15.8984	1.18602	0.391139	0.13817	0	2.10878	4.07561	0.552196	1.29789	0.67524	0.448032	3.37931
TCGA-CZ-5462	0.852055	1	0.246074	0	2.54872	2.69751	0.632289	2.96843	0.380348	2.74122	0.288714	0.771021	0.117124	0.215951	0.169983	0.335117	0.387865	7.83737	7.52593	0.341288	0.588975	1.18307	0.47361	10.1452	0.0718932	0.0972082	0.0441454	0.174075	0.697252	0.248153	0.258638	0.173753	3.8706	7.53813	0.253078	29.159	0.0719758	16.9068	0.688479	0.957411	0.184475	0.176692	6.90737	9.68706	0.921572	0.79043	0.601025	0.0911519	1.55384
TCGA-B0-5705	12.4301	0	0.239931	0	1.55845	7.73581	0.342503	0.620214	0.370854	2.36387	0.269777	0.313239	0.0652573	0.36096	0.165739	0.0816879	0.51166	10.4136	11.7265	0.522921	0	0.681636	0.725666	7.61919	0.0350493	0.0473908	0.100435	0.169729	0.283819	0	0.308221	0.169416	4.98705	7.69539	0.12338	14.696	0	9.35079	0.223764	0.848646	0.0999278	0	1.02488	9.79506	0.239618	0.711414	0.351613	0.444382	1.32046
TCGA-BP-5004	3.08493	0	1.01171	0.132809	2.16682	3.67947	3.46614	4.06815	1.69781	5.10844	1.01886	1.1095	0.233894	0.748343	2.23638	0.137781	0.787958	8.1298	7.88724	1.24281	0.581165	2.83002	3.0599	7.98086	0.0738957	0.399664	0.435601	0.143139	0.590037	0.0408104	1.22878	0.357185	4.09208	5.71296	0.222966	9.10714	0.236738	24.5186	2.30224	1.00197	0.438218	0.290582	2.09906	7.60493	2.22286	2.14986	1.68032	0.91817	8.42812
TCGA-BP-4782	0.969863	0	0.139775	0.36697	2.11024	8.11187	0.638494	0.963503	0.740727	2.06566	0.314324	0.0364963	0.152066	0.0525705	0.386214	0	0.751665	10.3443	4.52635	0.332329	0.26764	1.16074	0.512419	7.74866	0.0204184	0.552162	0.066868	0.197756	0.246091	0	0.32647	0.19739	7.53799	8.11644	0.16429	11.818	0.163535	21.6958	0.469284	0.49439	0.0465714	0.20073	2.04706	6.61199	0.55837	1.03611	0	0.168272	2.1701
TCGA-CJ-5671	10.9233	0	0.277009	0.181817	3.40405	5.32302	0.0790862	0.636495	0.122332	1.163	0.27084	0.72329	0.103595	0.0347284	0	0	0.436625	6.46812	5.81414	0.493961	0	0.48429	0.837805	5.9576	0.0404655	0.601857	0.049695	0.097979	0.121927	0.11174	0.501427	0.880181	4.35718	5.69411	0.142446	5.55589	0.162048	13.6188	0.568355	9.7979	0.34611	0.0994524	1.26778	5.65436	0.41497	0.547567	0.270632	0.102611	1.38009
TCGA-BP-4331	6.72329	1	0.83692	0.183106	3.37922	4.23345	5.01777	4.80757	3.44959	5.88746	2.83672	1.34758	0.588039	1.87114	1.83073	0.949802	0.957041	9.64152	11.7108	2.70841	2.53733	6.46235	3.80965	13.2127	0.183386	0.275511	0.316968	0.0986739	1.64234	0.28133	2.21541	0	2.50748	8.67983	0.717283	17.8234	0.489592	30.1489	4.26687	1.08541	0.39504	0.200315	3.83031	14.191	4.03983	3.03298	2.72552	0.632948	13.0422
TCGA-BP-4174	5.14795	0	0.479144	0	1.45798	3.70762	1.82394	1.65142	1.48119	2.16364	0.609016	0.917458	0.282357	0.680792	0.551636	0	0.858892	6.74865	1.24512	0.506315	0	1.53574	2.22497	3.96819	0.0466623	0	0.0573052	0.112983	0.456945	0.257702	0.820691	0.225549	2.33277	4.29223	0.234657	23.19	0.0934318	23.6102	1.37036	0.33895	0.21286	0.114682	2.63146	6.52025	0.638023	1.10499	0.468115	0.695155	6.10665
TCGA-CJ-4890	9.6411	0	0.35471	0	3.0957	3.9385	3.06703	1.92115	1.56646	1.83812	0.862074	0.714477	0.199841	0.177879	0.420044	0.138018	1.29673	5.65859	3.16033	1.24496	0.485139	1.01879	1.02172	6.67267	0.355311	0.520458	0.109088	0.358464	0.301103	1.0629	1.45577	0.572482	2.39116	4.06919	0.476481	7.7441	0.118573	11.5541	1.24762	6.16557	0.320788	0.509396	1.48425	2.79109	1.77123	0.751243	2.17828	0.19709	3.09994
TCGA-CW-5581	7.66849	0	0.140803	0.369669	2.96619	7.03357	0.643191	0.161765	0.559632	2.41189	0.234035	0.220589	0.0957402	0.194176	0.194527	0.0958767	0.287211	9.8976	6.41727	0.278977	0.134804	0.492328	0.46457	5.88157	0.0205686	0	0.0505199	0	0.20142	0	0.476863	0	5.06229	7.45538	0.248247	15.1004	0.164738	13.4664	0.262631	2.78895	0.023457	0.202206	1.71843	7.57304	0.140619	0.904565	0.550249	0.443334	2.33288
TCGA-B0-4815	4.35068	1	1.29212	0.678472	3.84709	3.25282	2.65608	4.69095	2.96724	4.84909	2.00114	3.83265	0.597437	1.69767	1.85654	0.91503	1.18845	5.67059	5.51703	2.21193	2.17723	7.68055	3.69481	11.188	0.890913	0.408346	0.420338	0.51187	2.58204	0.458667	2.06429	0.0729891	1.27752	5.45676	0.774554	9.47585	0.725643	29.6356	3.70191	4.75307	1.63597	0.445343	2.77545	11.6217	2.83894	2.4009	4.14059	0.114872	6.75484
TCGA-BP-4993	0.484932	0	0.415702	0.181899	2.43257	5.11099	0.949465	0.39799	0.917908	2.04781	0.867083	0.470352	0.160174	0.243209	0.0957192	0	0.411128	7.54731	9.30685	0.713823	0.265327	2.48311	1.26998	7.10073	0.0607258	0.218956	0.0662902	0.0980235	0.335451	0	0.841486	0	5.13759	9.77526	0.203587	11.8832	0.405304	11.2352	0.723689	1.96047	0.046169	0.0994976	1.43747	3.5468	0.415158	1.09563	1.62453	0.256643	2.40822
TCGA-B0-4821	3.36986	1	1.37358	3.00519	12.6997	5.62931	1.96079	2.69586	4.90333	12.5974	3.95063	8.63752	0.980673	1.33458	4.4279	2.10444	1.50705	4.22159	2.19657	6.35018	5.04104	20.9623	2.79055	12.2823	0.518353	22.0663	0.684495	1.78141	1.95861	0.0923454	3.19487	0.889059	3.34372	2.54516	2.75807	3.9949	1.27226	43.5204	3.71496	19.0287	2.40271	0.493145	5.65778	15.5395	3.94387	2.6586	6.7098	0.222603	9.68143
TCGA-CZ-5459	4.61096	0	0.144308	0	3.69869	3.17627	1.0712	0.497374	0.318646	1.21173	0.465612	0.565198	0.147185	0.0904589	0.19937	0.0982632	0.29436	7.34539	9.17319	0.457474	0.414479	1.19838	1.08453	4.75067	0.0421611	1.76721	0.0862957	0.102085	0.127036	0.174632	0.320204	0.203792	3.72909	4.63997	0.148415	8.88029	0.422095	16.7914	0.376836	12.7606	0.192327	0.207239	1.14478	5.84454	0.720597	0.713139	0.563945	0.173729	1.55496
TCGA-CZ-4862	8.96164	0	0.948154	0	2.95911	6.9564	2.88745	2.29965	1.58184	4.43485	1.11245	2.03557	0.759318	1.45285	1.60102	0.430416	0.937721	11.4659	11.1192	1.58638	2.62241	2.67064	6.29534	12.1713	0.461689	0.332938	0.478793	0.298103	0.939004	0.509954	1.64863	0.595103	6.6284	8.76332	0.712007	12.8588	0.123258	26.2157	3.37986	4.76964	0.772233	0	3.60009	10.7863	3.89287	2.08248	4.32287	0.526829	5.93222
TCGA-B0-5710	6.65753	0	0.160942	0	1.97775	7.55525	1.37847	0.0924509	0.8529	2.86497	0.440603	0.588324	0.153207	0.423721	0.333525	0	1.37285	9.65438	13.9946	0.0637758	0.30817	1.12549	1.85856	6.87275	0.0235104	0.190734	0.0962427	0.113852	0.380762	0.194762	0.826999	0	3.79728	11.4824	0.118231	17.3727	0.28245	18.1682	0.780506	0.796961	0.0804359	0.115564	1.57137	5.5796	0.562561	0.636273	1.41514	0.17885	5.85522
TCGA-BP-4761	0.49863	0	0.230045	0.452976	4.72502	4.16344	0.131356	0.528585	1.57468	1.58396	0.573553	1.23136	0.265916	0.288406	0.953461	0.234966	0.469248	5.88284	2.7591	0.95717	0.880976	2.01092	3.60533	8.53767	0.0840127	0.318067	0.0550265	0.0813679	0.525264	0	0.295521	0	0.646157	4.67354	0.473185	5.15506	0.538299	39.8681	0.943994	1.62736	0.153297	0	0.0701896	5.36655	1.49334	0.454734	0.786625	0.0852144	1.67918
TCGA-B0-4843	0.876712	1	1.81351	0	3.09268	2.11608	1.18345	1.93467	1.77337	4.22026	1.22852	3.5514	0.466819	0.584635	0.984288	0.970252	0.648562	6.56818	2.17507	1.79658	1.98428	6.28444	1.8283	7.88507	0.189227	1.02343	0.356326	0	0.741209	0.0522522	1.34637	0	1.01876	2.07215	1.3132	5.74788	0.378889	12.4034	1.98125	6.13954	0.302119	0.279039	1.97615	6.79917	1.81114	1.66437	2.15143	0.239917	6.84385
TCGA-BP-4766	4.00548	0	1.35772	0.29705	3.0191	5.60323	2.45499	7.86423	3.09791	4.64889	2.12398	1.09308	0.407743	0.808528	1.48498	0.154085	1.30082	14.9504	9.36337	1.07604	0.866582	2.81875	2.4265	9.69832	0.016528	0.0893915	0.487147	0	0.846612	0.228198	1.81022	0.0798905	6.10176	6.4795	0.448831	17.8306	0.264752	16.8778	2.11039	0.320154	0.320433	0.324968	2.34746	6.8552	2.14691	1.06235	0.773774	0.502933	6.21373
TCGA-B0-5099	1.32877	1	1.66024	0.697414	4.52341	7.79952	4.01951	4.57776	2.58083	4.28259	2.20764	0.6936	0.216747	0.166514	0.458742	0.36176	1.18222	10.5431	12.0271	2.36842	0.50864	2.90257	2.41024	8.14677	0.0388045	0	0.381241	0.0939571	0.70884	0.0535764	1.65969	0.0937834	3.73065	3.54818	0.156113	16.3297	0.0776981	21.9398	2.13055	0.939571	0.42041	0	7.53758	10.6294	1.4591	1.77218	1.6869	0.455094	5.03213
TCGA-B0-4816	3.75616	1	0.738127	0.415264	6.7011	6.47319	1.14399	3.14976	2.46806	3.99029	1.1444	0.825987	0.358496	0.859285	0.437041	0.50261	1.72073	8.59183	4.86909	1.6714	0.605724	2.58091	1.97151	8.51461	0.215652	0.0833105	0.327895	0.745938	0.910854	0	2.03189	0	4.02806	6.49416	0.650687	11.1477	0.308428	18.7764	1.37678	2.98375	0.333769	0	3.79642	8.7121	1.57963	1.77172	1.64831	0.419895	6.18198
TCGA-BP-4354	2.83288	1	0.438206	0	5.30801	3.01408	2.62727	19.1308	4.35419	6.18163	1.39246	3.60419	0.551228	1.45584	1.21081	0.298386	1.82834	10.6281	11.2998	2.17057	2.93675	16.0883	4.85958	10.0709	0.480099	1.21175	0.5765	0.464985	1.48276	0.441908	2.22613	3.5583	4.18487	2.41839	3.73419	9.87542	1.02539	32.7575	5.55802	11.7796	1.49655	0.314651	4.27846	16.4697	2.84461	2.05724	2.1406	0.081161	5.35642
TCGA-CJ-4908	4.19452	0	1.02424	0.7909	2.41152	6.50621	5.7796	3.39171	2.87357	4.14166	1.8497	1.88778	0.467022	0.558951	1.83123	0.410253	1.40772	9.42975	10.7669	2.24422	1.03828	5.58263	3.31313	9.82356	0.228832	0.571215	0.547638	0	0.669605	0.291639	2.42043	0.0850839	4.73842	9.4451	1.3101	17.1666	0.775397	22.3607	2.92185	4.77352	0.421561	0	3.60302	7.22275	3.55006	0.833668	2.58995	0.278972	6.82707
TCGA-BP-4352	0.942466	1	4.95032	1.09446	4.42751	1.60391	4.04656	4.2505	4.78653	15.565	5.69602	6.44922	1.20468	0.561823	2.3757	0.993502	7.94288	6.1702	1.68744	4.33626	2.29487	17.7646	11.9777	13.3351	0.152241	13.2978	0.473644	1.10586	4.91402	0.0840782	9.39594	0.809466	1.288	4.33453	3.52175	13.4161	1.40223	46.8956	7.5812	14.6711	1.56258	0.0748328	3.87935	21.5094	11.4489	2.5236	8.55275	0.202674	17.0377
TCGA-A3-A8OU	0.003	0	1.61424	0.211904	4.19406	7.84159	1.7513	9.55097	3.27924	3.93985	2.44636	1.34877	0.548808	0.829743	1.67262	0.109918	1.37696	9.08401	7.26029	1.47124	0.463639	5.78541	4.73428	9.47521	0.0943236	0.701452	0.540574	0.114193	0.808214	0.13023	1.69666	0.113982	4.71549	8.67635	0.61664	15.6187	0.47216	18.783	3.43247	0.342578	0.672307	0.23182	2.16711	13.9646	2.98244	1.51568	1.57709	0.538159	5.83536
TCGA-CZ-5461	0.90411	1	0.162526	0.142233	2.77708	7.48987	0.37121	0.186721	0.430646	1.98943	0.349595	0.537531	0.0147347	0.135838	0.0748461	0	0.562581	9.87642	8.96673	0.0858712	0.207468	0.805067	1.39026	4.84565	0.0158279	0.0856048	0.0647932	0.153296	0.196726	0.0437063	0.265726	0.153013	7.18237	6.29168	0.111434	15.622	0.316921	18.2378	0.161679	21.3848	0.0541517	0	1.05789	4.28293	0.162313	0.58899	0.105857	0.260882	0.414276
TCGA-6D-AA2E	0.991781	0	0.559476	0.419675	1.57147	3.24349	0.638923	3.30565	1.83541	2.82764	0.922115	0.918238	0.293467	0.300604	0.883368	0.108846	0.948548	7.53524	0.4793	1.20352	0.765198	2.44531	1.20133	8.46439	0.0467019	0.18944	0.152944	0.113079	0.36059	0.0644802	0.392026	0	6.46547	6.06025	0.281828	10.8732	0.374045	17.9554	1.25226	0	0.186411	0	2.04843	8.33851	2.39462	0.710951	1.56171	0.266456	4.44497
TCGA-A3-3328	3.79452	0	0.62959	0.12715	1.12226	2.64825	1.99106	0.222559	1.32603	2.75443	0.994383	0.961052	0.381992	1.02003	1.5389	0.395728	0.556804	8.20919	0.638942	1.61206	1.1128	2.2014	1.26057	16.7405	0.0141493	0.0765264	0.254856	0.205559	0.991228	0.156285	0.373286	0	14.909	4.24545	0.128079	42.5546	0.906598	20.3606	2.3848	0.0685195	0.726133	0	1.83229	0.784574	3.9177	0.813724	1.70335	0.457461	5.35312
TCGA-B8-A54K	1.28493	0	0.460923	0.242024	2.26564	9.20982	2.9477	5.29541	1.87268	4.0251	2.055	2.69585	0.852469	1.43308	2.03773	0.502167	0.752154	9.76279	8.07114	0.876709	1.41211	5.39902	9.96955	9.30464	0.0269327	0.145665	0.418958	0.782544	2.4041	0	2.45457	0	6.83575	10.7059	1.46276	22.3512	1.07855	36.9386	1.92579	0.130424	0.737155	0.132385	1.46258	10.9317	3.5905	1.18445	1.26088	1.28053	4.08005
TCGA-CJ-4873	4.86575	0	1.08418	0.334875	1.65699	2.96097	1.89362	2.63771	1.52088	3.09883	1.65865	2.298	0.624449	1.08738	1.14542	0.521116	1.49011	4.45498	3.13611	1.21305	1.95386	6.91284	2.89915	11.4879	0.149061	0.251936	0.259335	0.360921	1.05266	0.360159	2.50251	0.0900635	1.86299	3.40744	0.862047	5.35165	0.0746162	25.2692	1.95088	0.812073	0.658725	0.274761	1.71236	8.05874	4.13998	1.32369	3.98767	0.11812	9.11827
TCGA-B8-A54G	0.145205	0	1.22234	0.246858	4.88589	6.59667	2.57707	4.64502	2.32532	6.42143	1.70994	4.17364	0.843923	2.19256	1.94853	0.384148	2.02256	7.4316	6.87909	1.71392	0.720158	4.68494	3.55042	12.8487	0.494472	0	0.404835	0.665146	1.70717	1.13784	3.0746	0	1.69025	5.86599	0.165775	15.2901	0.550044	33.6329	3.57776	1.06423	0.751879	0	2.63933	17.243	4.03783	1.39397	2.02095	0.452783	7.34263
TCGA-BP-4961	5.30137	0	0.458325	0.752062	1.68965	7.97968	2.02821	2.50115	1.21443	4.10504	1.09789	0.508606	0.280477	0.474044	0.633201	0.0780215	0.679923	10.1925	11.2689	1.45295	0.658196	2.35377	2.33132	7.34838	0.117167	0.950539	0.219261	0.243167	0.579986	0.0462197	1.43179	0.323623	5.02068	9.20124	0.707055	21.2841	0.335146	15.2701	1.23958	1.37795	0.152708	0.0822745	1.74801	4.34359	1.31596	1.07585	1.23138	0.403215	4.47392
TCGA-B0-5698	9.94795	0	0.28427	0	2.95432	6.10047	0.844058	1.04509	0.853665	1.6677	0.711527	0.41566	0.09278	0.242343	0.314188	0.0774269	0.906684	6.24886	15.7517	0.225293	0	0.844875	1.6049	4.59085	0.033221	0	0.244789	0.080438	0.269015	0.229337	0.610847	0.0802893	3.06611	5.51142	0.0835318	10.9874	0.0665184	9.27053	0.805951	0.080438	0.208374	0	3.39998	4.82628	0.454238	1.4048	0.999817	0.126361	1.43603
TCGA-CW-6093	8.61918	0	0.375799	0.394654	1.84722	8.67212	2.66082	1.81333	1.46045	3.75297	0.382128	0.431745	0.0511055	0.282682	0.311512	0	1.05924	10.5519	18.3895	1.0722	0.719576	1.18261	0.936829	6.90933	0.0439175	0.237527	0.125847	0.106337	0.430066	0	0.895301	0	4.55999	11.8307	0.220854	21.0424	0.439679	17.9455	0.953297	0.425349	0.0751271	0	2.84359	4.18855	0.675554	0.445709	0.881158	0.389774	3.55296
TCGA-CZ-5984	5.66301	0	0.239737	0.157353	2.23057	7.92535	0.27378	0.619711	0.741106	2.80483	0.585997	0.938957	0.171161	0.420779	0.248408	0.0816217	0.577929	7.75264	11.8608	0.379998	0.688568	1.46695	1.03269	8.33895	0.157594	0.142057	0.0573448	0.339184	0.567179	0.0967049	0.797927	0.0846392	3.3669	6.50031	0.334618	16.4444	0.210367	13.6792	0.581316	0.678367	0.219663	0	1.60923	9.51526	0.778127	0.473892	0.585547	0.255313	3.77762
TCGA-A3-3378	1.72603	0	1.62792	0.170959	1.96619	11.6227	4.16435	4.1894	2.58811	4.65122	1.4134	1.46221	0.513608	2.10622	0.989585	0.709435	1.37655	8.72836	9.76239	0.825712	1.49621	8.08281	2.5543	9.84871	0.475613	0.0514469	0.327092	0.46064	1.1178	0.3152	2.327	0.275873	7.31605	6.87488	0.191343	11.8143	0.228556	18.129	3.06074	3.68512	0.781059	0.374054	3.01992	14.4732	4.68227	1.0941	4.83495	0.639201	6.79014
TCGA-CJ-4887	2.55342	1	0.685185	1.49909	2.32552	4.0943	1.30414	1.63998	1.71468	2.94062	1.25053	0.924352	0.380482	0.959229	1.10439	0.233281	0.974116	5.66212	4.7253	1.26707	0.874656	2.49562	1.82113	9.41628	0.116774	0	0.46437	0.403921	0.659724	0	1.90711	0	1.02643	4.31119	0.167783	5.68433	0.200414	11.9322	1.23543	3.39294	0.570739	0.491994	2.43901	5.10605	2.05287	1.07224	3.01236	0.285535	6.91995
TCGA-DV-5574	5.52329	0	0.191103	0	2.81806	6.19982	0.800213	0.87821	0.506367	1.76869	0.186847	0.29939	0.0519767	0.0798613	0	0.173503	0.685125	7.38725	6.64689	0.706789	0.487895	0.445469	1.26106	6.17246	0.0186109	0.352298	0.0457115	0	0.049067	0.205565	0.431476	0.0899584	3.14907	7.45909	0.318211	12.0758	0.298116	12.3416	0.285161	0.721	0.0212244	0	1.32164	1.69242	0.445323	0.692551	0.622346	0.12978	1.09232
TCGA-BP-4790	3.04384	1	0.918793	1.44734	1.61295	6.11428	4.51184	0.527788	5.43713	2.5305	1.0241	0.767691	0.412328	0.645055	1.01549	1.00101	0.579286	12.6658	12.8931	2.5486	1.40743	1.76694	0.909446	8.56046	0.241592	0	0.285706	0	0.576287	0.741244	1.80264	0	11.3552	9.52405	0.782953	12.5345	0	15.5167	1.30246	8.57948	0.153065	0	1.56987	4.28676	1.74342	1.08971	0	0.527532	3.38524
TCGA-CZ-5466	1.87671	0	0.305528	0	2.41362	3.4018	0.6106	0.702026	1.07942	1.76162	0.582514	1.03709	0.103873	0.191519	0.211052	0	0.339938	8.02208	2.74832	0.423747	0.146256	0.934763	0.812055	3.8904	0	0.181042	0.182705	0.108067	0.53792	1.17082	0.303287	0	1.37308	5.08293	0.112223	16.7619	0.0893659	11.9244	0.512894	4.43073	0.152698	0	1.39831	5.24659	0.305129	0.452957	1.04474	0.169763	1.73457
TCGA-CJ-4638	1.18082	1	1.38089	0	3.41692	2.12576	1.12641	2.71965	1.85851	3.84294	1.13154	2.43807	0.527597	1.56633	1.36269	0.179101	1.43885	2.26135	3.54899	0.677483	1.63683	5.80553	3.64008	9.33282	0.0768458	0.0519524	0.393221	0.930333	1.34585	0.530496	1.82767	0	1.47759	3.17669	0.734247	6.50443	0.461605	33.2858	2.35491	2.791	0.920189	0.0944323	2.08656	16.3199	3.80889	1.62477	2.82669	0.341009	12.3271
TCGA-BP-5184	3.10411	0	0.0850746	0.446715	1.61298	4.66668	0.680088	0.781919	1.57796	1.80971	0.332721	0.177709	0.219819	0.191983	0.587676	0	0.883455	10.2732	4.89773	0.47197	0.1629	0.223102	0.717337	5.02009	0.0497109	0.13443	0.0813989	0	0.318292	0	0.814698	0	3.44102	8.13823	0.124994	15.1433	0.298608	12.8622	0.761684	0.842554	0.0850375	0	1.55744	4.30006	0.679707	1.34535	0	0.504219	2.28682
TCGA-B0-5116	3.49041	0	0	0.162378	2.7361	6.33855	0.776938	0	0.327759	1.03866	0.278166	0.742854	0.0672866	0.0620308	0.170893	0.0842281	0.596384	6.76755	7.78879	0.0980332	0.236852	0.0540641	0.453474	4.32183	0	0	0.0739699	0	0.102085	0.14969	0.780069	0	6.11496	6.74746	0.0363477	10.8595	0.361807	19.6017	0.784457	6.38777	0.0618212	0	1.2832	6.17202	0.555906	0.733537	0	0.229101	0.673595
TCGA-B8-5159	1.97808	0	0.179185	0.470437	3.35532	4.07744	0.886728	0.20586	0.738559	2.19335	0.175195	0.249528	0.0487352	0.224643	0.0825179	0.0813412	1.15189	5.84118	8.66801	0.236683	0.114367	0.574321	0.941551	4.13659	0	0	0.0571477	0.0845044	0.190601	0.0963725	0.334814	0.0843482	6.84486	5.40786	0.245713	19.7216	0.139762	12.3345	0.445629	5.49279	0.0597022	0	1.02053	3.90914	0.417551	0.767427	0.583534	0.730118	1.12109
TCGA-A3-3358	3.58082	0	0.463104	0.607923	1.95117	4.51521	2.06258	2.34101	2.04515	3.11088	1.29498	2.22492	0.283402	0.685096	0.639803	0.189204	1.03052	8.11232	10.7199	1.06437	1.33012	2.95517	2.02032	8.21245	0.0541203	0.146354	0.188315	0.393124	0.70324	0.149445	0.876145	0	6.65998	5.45237	0.272162	9.76234	0.325095	21.1187	1.52028	9.04184	0.354891	0.133012	2.20425	13.6843	2.40499	0.595025	1.6288	0.240163	4.593
TCGA-A3-3372	2.0137	0	1.63977	0.748714	1.10139	8.41001	7.0834	4.42304	6.4859	5.6193	2.96951	2.68063	0.455685	1.8055	2.26544	0.38837	1.48071	14.3834	5.30153	1.58209	1.22862	4.86107	3.45005	10.9381	0.208294	0.225311	0.57982	0.302605	0.776671	0.115035	2.18142	0.604092	4.00507	8.91849	0.837984	14.2676	0.0834134	20.0725	6.06393	1.51303	0.42758	1.02385	5.56871	11.4112	2.42084	1.12743	3.76128	0.448956	8.42559
TCGA-B0-5096	0.186301	1	0	0.203468	1.25167	4.66425	1.50457	1.33555	0.75295	0.624717	0.378867	0.323769	0.0843137	0.136024	0.214138	0	0.804786	11.168	7.06421	0.614204	0	0.948432	1.7615	3.68253	0.0226422	0.979678	0.0370753	0.109647	0.119391	0.062523	0.85076	0.218888	2.78632	5.75232	0.387138	12.3168	0.0906727	14.7372	0.867323	2.30258	0.0774652	0.111296	1.7025	1.60704	0.386989	0.382984	0.454291	0.0430613	0.790175
TCGA-BP-4974	0.578082	1	2.64623	0.131085	2.06856	5.3488	8.03966	44.3981	6.39436	6.26072	4.47164	1.3819	0.434553	1.26443	1.86244	0.747954	1.62952	7.60474	4.31159	4.66928	2.10327	12.788	7.46805	14.607	0.568902	0.670606	1.06292	0.3532	1.29661	0.161122	4.43147	0.352548	3.36579	7.17227	2.00998	15.1529	0.233664	22.4445	5.69949	0.635761	0.931599	0.0717023	7.86068	6.53555	4.53759	2.26999	2.04874	0.490114	12.4028
TCGA-B4-5838	0.454795	0	0	0	0.883484	10.4156	0	0	0.3175	1.85131	0.10544	0.187722	0.232205	0.180267	0	0	0.133319	7.87563	6.35934	0.356117	0	0.31423	0.494189	7.22876	0.026256	0.142005	0	0	0.069223	0.0725019	0.629709	0.126912	14.9435	7.04419	0.10563	18.0646	0.315433	7.6892	0.1341	5.9759	0	0	3.29038	5.88176	0.359003	0.621753	0.175599	0.599208	0.91629
TCGA-BP-5201	2.60548	0	1.46605	0.5132	2.33346	5.06712	1.50681	1.74044	1.55384	2.23224	0.974713	0.969749	0.159496	0.624911	0.405085	0.133103	0.888074	7.56255	6.38862	0.658403	0.187145	3.71645	2.75895	7.78578	0.114219	0.0386094	0.44419	0.345698	0.462457	0.315399	0.570702	0.0690117	2.74525	5.0187	0.229756	7.99022	0.171525	11.2192	1.05735	0.207419	0.455905	0.0701792	1.90852	4.97171	1.31772	0.724489	0.477434	0.443499	4.35975
TCGA-BP-4965	5.12603	0	0.335718	0.25183	1.85227	5.72339	2.13604	0.991793	1.14372	3.02838	0.422026	0.550996	0.0978317	0.493039	0.198777	0.195942	0.747054	8.81357	8.45567	0.494125	0.275498	1.17386	0.580211	7.95383	0.112096	0	0.0917751	0.474979	0.474969	0.0773838	1.221	0.0677287	6.89717	10.71	0.450969	17.7749	0.168336	17.4129	1.03769	0.746395	0.111857	0.275498	2.04863	5.2833	2.34695	0.948027	0.281135	0.68397	6.23468
TCGA-B4-5835	0.0438356	0	0.0452067	0	2.82525	1.25154	0.206505	0.259684	0.798565	2.28768	0.344761	0.448545	0.178284	0.0906805	0.187367	0	0.201192	4.34595	5.04243	0.143311	1.64466	0.671791	0.132583	24.0502	0	0.0357166	0.0756937	0.127918	0.19898	0.0729418	0.063353	0.0638409	5.28227	2.06823	0	6.36845	0.105782	13.2644	1.07931	4.73298	0.210873	0	0.662069	1.64048	0.316034	0.268082	0.264997	0.0586098	1.55038
TCGA-DV-5567	5.49041	0	0.0752779	0.395274	3.27736	8.69869	0.515806	1.38376	0.731371	2.20812	0.294407	0.471735	0.0409486	0.283126	0.312002	0	0.670047	10.5317	7.67433	0.417621	0.720706	0.460625	4.93988	8.39306	0	0.416325	0.162057	0.106504	0.397608	0.182193	0.879125	0.106307	8.28854	13.1739	0.221201	20.616	0.088074	19.2382	0.842466	0.74553	0.225735	0	3.12367	2.92684	0.826975	0.967219	0.14709	0.725004	1.65716
TCGA-BP-4334	1.76712	1	0.115587	0.303465	0.689908	1.56025	0.264001	0.995958	1.0209	1.13879	1.63869	0.241444	0.306517	0.637605	1.75658	2.12507	0.428681	2.58036	0.415895	3.16041	0.663972	2.17234	1.29242	6.80261	0.0168849	0.228305	0.0552964	0.245301	0.801299	0	0.161984	0	0.389595	2.9584	0.0509471	7.01734	0.135235	10.4334	2.75963	0.0817669	0.423633	0.24899	0.775871	0.599208	2.77046	0.799687	2.71023	0.214081	5.38367
TCGA-CZ-5988	1.89863	0	0.123023	0	0.95026	7.531	1.40492	0.282675	0.543291	1.73544	0.457076	0.770931	0.234221	0.061693	0	0.167539	0.501885	11.4182	14.3124	0.0974993	0	0.860315	1.17261	7.06831	0	1.26356	0.147134	0	0.0541491	0	0.747088	0.694931	3.87015	7.75373	0.253048	13.7019	0.287869	20.2252	0.734292	8.52867	0.245938	0	1.50143	3.58738	0.368586	0.851133	1.20191	0.0227853	1.33985
TCGA-BP-4763	3.47945	1	0.838839	1.80189	2.6239	3.80278	0.957957	0.700886	1.07766	1.75876	0.29824	1.31416	0.0829636	0.344175	0.948193	0.103852	0.989875	7.55458	4.84748	0.846117	1.16814	0.133321	0.419346	3.59988	0.0668388	0.120499	0.0912041	0.107891	0.587395	0	0.338417	0.107692	1.71357	7.27045	0.156857	25.1214	0	10.1457	0.739644	0.323673	0.0254083	0	4.74652	3.11319	0	1.58278	0.596022	0.564957	1.46669
TCGA-CJ-4869	6.99726	0	0.0971143	0	4.15985	2.29616	0.887239	0.223144	0.900637	0.945925	0.332331	0.532502	0.0990504	0.121751	0.0670844	0.0661277	0.6303	6.15764	5.88205	0.038483	0.27893	1.10359	1.01467	7.87194	0.0851189	0.191818	0.0696888	0	0.128236	0.0783478	0.283535	0.137145	2.61866	3.26236	0.114147	8.21717	0.0568111	11.9852	0.362282	6.32034	0.161787	0.0697325	0.948183	4.68834	0.484937	0.767869	0.189758	0.0899337	1.28272
TCGA-A3-3373	4.4411	0	0.398555	0	1.0495	3.04119	1.42235	1.2592	1.27607	3.11234	0.253292	0.286181	0.0677501	0.287308	0.481798	0.135693	0.388011	8.51285	3.22661	0.394834	0.286181	0.348394	0.529654	5.7093	0	0.0393609	0.0476669	0	0.180908	0.0401922	0.535266	0.070355	6.49294	6.55088	0.146392	8.25343	0.524592	10.7681	0.743399	0.211456	0.165992	0.214636	0.91203	6.06926	1.04484	0	0.389381	0.507494	2.41279
TCGA-CZ-4860	0.564384	1	0.0702683	0	5.181	2.80327	0.802466	0.242188	0.496508	4.35836	0.755739	3.7429	0.086003	0.0880948	0.0970795	0.0956951	0.260607	7.30445	9.43912	0.445518	0	0.614245	0.618253	5.56491	0	0.610687	0.0504242	0	0.162377	0.340137	0.311836	0.198466	4.89481	3.82179	0.268425	7.18301	0	19.9725	0.891254	361.28	0.0936502	0	1.54366	7.60423	0.210529	0.555601	0.274604	0.0520582	0.667602
TCGA-B0-5104	0.003	1	1.15107	0	4.56859	4.35453	1.88606	3.04735	1.5029	3.6196	1.02757	0.679511	0.224595	0.614881	0.34571	0	1.55912	7.16795	12.0649	2.22115	0.479142	4.50602	1.92646	5.22242	0.0584865	0	0.371103	0.141613	0.567228	0	1.00528	0.212027	5.84779	6.21248	0.323532	13.1652	0.234215	12.1287	2.61376	0.42484	0.400198	0.143743	3.90907	11.7074	2.54904	1.48392	2.54252	0.398577	3.5835
TCGA-BP-4351	2.65753	0	2.72168	1.38942	3.45074	4.8491	9.0655	7.46974	5.34198	8.1257	3.72551	4.81664	1.1001	1.45964	2.71567	1.02959	1.59822	5.60613	3.35499	5.75205	3.61906	14.2087	6.51326	14.8862	0.309232	1.37382	0.813778	0.64178	2.38761	0.121986	6.81609	0.640593	1.86871	3.79746	2.57699	12.544	0.530721	32.7494	7.38924	12.9426	1.25949	0.542859	5.44385	19.3024	13.6661	1.71861	3.54538	0.770136	16.8883
TCGA-B0-5694	1.31507	1	0.155642	0	1.74869	5.55344	0.444359	0.804658	0.962282	1.02809	0.304353	0.365754	0.116413	0.273178	0.430056	0.211962	0.548374	6.53856	8.40028	0.370054	0.447032	0.544213	0.741765	4.25371	0.0454725	0.122968	0.148917	0	0.214084	0	0.854295	0	3.67224	5.67664	0.114337	10.5276	0.273148	13.7526	0.348371	10.4597	0.025929	0	1.80455	3.42914	1.01035	0.692235	1.06442	0.144134	2.43447
TCGA-CJ-4903	4.27397	0	0.900488	0	0.998412	4.51493	2.92271	2.88584	2.21859	5.29552	1.36236	1.0395	0.296479	0.748662	1.11312	0.451807	1.19525	5.55638	5.34326	1.46489	0.998245	3.19005	1.56373	9.55272	0.12462	0.0748895	0.158712	0	0.443291	0.191178	1.06269	0.13386	5.64436	10.0985	0.097486	9.41231	0.277252	11.9211	1.5205	3.95618	0.394778	0.204187	2.66073	8.10789	1.70396	0.515265	1.29649	0.482788	6.73223
TCGA-CZ-5457	7.54521	0	0.051024	0.13396	1.54066	4.88705	0.349617	0.17586	0.315464	3.09619	0.159641	0.5862	0.0624494	0.281461	0	0	0.567704	6.60008	5.26292	0.242629	0.5862	0.579829	0.448933	6.73475	0.0149072	0.0403126	0.085434	0.216568	0.101063	0.082328	0.297939	0	3.32496	6.43176	0.149932	12.6633	0.119395	7.38276	0.494893	0.505327	0.0340012	0.073275	0.996353	1.91771	0.152872	0.655589	0.099699	1.27578	1.09959
TCGA-DV-5568	1.0137	0	0.194525	0.170237	4.09789	3.81326	1.40694	1.19192	0.744516	1.77132	0.355027	0.677224	0.088179	0.390199	0.358329	0.17661	0.456913	6.2969	4.19954	0.668057	0.124158	1.02025	0.855759	5.21569	0.0568325	6.19877	0.03102	0.0917388	0.37816	0.104623	0.757245	0.366277	4.22538	3.83782	0.247695	8.82122	0	9.67252	0.822424	10.9169	0.129627	0	1.1079	5.96652	0.388541	1.60217	0.506792	0.156123	4.50764
TCGA-CZ-5985	5.47123	0	0.0673428	0	1.2295	10.2599	1.07668	0.773683	0.773236	1.93013	0.671601	1.58253	0.293058	0.506563	0.279113	0.0917111	0.499514	8.18461	16.7192	0.373599	0.128947	1.29508	1.28378	10.8547	0.0196749	0	0.0805415	0	0.918881	0.81494	0.817913	0.285305	5.75028	9.43679	0.197884	24.5819	0.31516	29.3525	0.703417	2.19138	0.179503	0.0967104	4.52036	8.33497	1.14333	0.465911	0.657927	0.112254	2.69968
TCGA-AS-3777	3.39178	0	0.0360833	0	0.709462	1.28438	0.206036	0.248731	0.318701	0.880679	0.134063	0.244962	0.0686984	0.117617	0.149553	0.0982805	0.267647	2.5382	0.735715	0.228777	0.414551	0.283878	0.251337	3.05934	0.0105421	0.0285085	0.0863108	0	0.0674997	0	0.109563	0	1.62163	2.42429	0.0424118	4.55562	0.633254	7.03133	0.188451	1.68469	0.108203	0	0.660567	4.55954	0.216217	0.178316	0.211517	0.0601476	0.418072
TCGA-CZ-5456	6.63562	0	0.203495	0	3.57239	6.15864	1.16196	0.935161	0.479293	2.74914	0.46425	0.531342	0.295186	0.221105	0.374854	0	0.352199	9.55621	9.43725	0.537589	0	1.30448	1.0693	4.42396	0.0792712	0.803881	0.0162253	0	0.335886	0.109448	0.491143	0.191584	4.42024	6.42369	0.179389	14.2646	0	23.0023	0.556698	9.40501	0.248608	0.194825	1.32456	9.36252	0.880661	0.938589	0.397623	0.087943	1.11601
TCGA-BP-5183	3.53699	0	1.20542	0	1.7458	10.5712	1.20452	2.85629	1.13121	2.76659	0.913395	0.8262	0.174172	1.15231	0.624506	0.3078	0.949996	6.41094	8.04194	1.07475	0.577029	3.88553	2.2924	10.6694	0.0220109	0.0595229	0.41448	0.31977	0.671503	0.18234	1.26696	0.106393	4.06296	11.9552	0.154966	11.9159	0.352579	12.3352	1.34903	0.95931	0.376528	0.216386	2.57451	8.25056	2.2572	0.819075	1.7665	0.334886	4.81837
TCGA-CJ-4885	9.45479	0	0.0577253	0.151554	2.99959	2.43192	1.05476	0.132638	0.458866	1.78373	0.372503	0.512465	0.054951	0.188161	0	0.157227	0.513811	8.63995	2.97707	0.137247	0.552658	0.20184	0.740678	5.62929	0.0337301	0.0912143	0.0966546	0.0816706	0.190561	0	0.364034	0.0815196	3.50223	6.42694	0.0678494	9.48243	0	9.94269	0.473753	0.653365	0.0384667	0.0828987	0.986309	2.73067	0.230599	1.31222	0.225586	0.256594	1.52491
TCGA-B0-5707	10.2575	0	0.249547	0	1.40186	4.84894	0.189989	0.382263	0.734696	3.38989	0.406649	0.781901	0.147057	0.333711	0.574604	0.113282	0.524451	11.6131	7.18318	0.395547	0.477828	0.799843	0.975834	8.00848	0.0243025	0.13144	0.0795882	0	0.356978	0.402647	0.233144	0	3.55139	8.64913	0.171099	9.43379	0.389287	17.029	0.310308	0	0.803744	0.119457	3.75622	5.12075	0.166147	0.575496	0.162535	0.215689	1.85044
TCGA-BP-5190	2.76986	0	0.320178	0.120087	1.18839	3.51576	0.887995	0.210197	0.525188	1.57725	0.393547	0.644922	0.186607	0.596374	0.505536	0	0.271419	3.85202	6.47336	0.725004	0.875819	0.959593	1.15701	5.42645	0.0133634	0	0.185995	0.129427	0.473117	0.0738019	0.683734	0	4.52232	6.77539	0.0268809	6.80411	0.214059	8.6569	0.546019	0.452993	0.213359	0	2.45621	4.68307	0.6852	0.858938	0.446869	0.220261	3.64609
TCGA-B4-5843	0.030137	0	0.178757	0.469313	1.63181	7.08517	1.0207	0.513421	1.18413	2.36156	0.419463	0.746795	0.121547	0.156874	0.246962	0	0.828702	9.89347	13.6141	0.425011	0.17114	0.781293	1.14682	7.24487	0.0522256	0.282461	0.106896	0.379361	0.245877	0	0.438394	0.12622	6.02515	12.7248	0.499006	17.7275	0	16.4757	0.933584	0.632269	0.148899	0	4.58142	2.72213	0.535569	1.14839	1.22249	0.54628	4.30794
TCGA-B2-4098	0.139726	1	0.684599	0.359473	1.39411	1.80113	3.04907	1.33708	2.05585	3.6177	1.71355	2.93156	0.428258	1.51057	1.70246	0.0932323	1.34567	3.59167	4.35177	0.651079	1.04869	4.36859	3.0619	8.31325	0.140009	0.0540882	0.294759	0.193716	1.04712	0.331383	1.21524	0.096679	2.61517	5.1471	0.9656	8.49527	0.240291	31.5108	2.40064	0.774864	0.4562	0.491573	2.50655	9.67102	2.11948	1.01494	1.20391	0.355029	7.90023
TCGA-BP-5001	3.22466	0	1.1275	2.34348	2.07832	4.54812	1.23396	2.80661	2.7386	3.26101	3.89513	3.90079	0.428049	0.753889	2.59618	0.895705	1.6378	4.10787	1.91575	2.71798	1.43929	6.28319	3.46177	10.2278	0.301961	0.259819	0.42702	0.864071	0.754754	0.151604	1.10826	0.398065	1.90017	2.31466	0.496969	5.26825	0.659581	16.8255	2.03296	0.731137	0.547853	0.134933	2.35077	9.25465	1.68904	2.60021	1.92771	0.739597	9.01387
TCGA-BP-4169	1.92055	1	1.01898	0.743131	4.01495	5.81147	4.91333	7.73951	5.00002	4.38586	2.20291	2.24676	0.300242	0.340664	1.09494	0.462569	2.01554	11.1057	7.80812	2.60219	0.867172	4.65162	3.63185	9.40604	0.479639	2.99665	0.717677	0	0.610474	0.228354	3.53036	1.51895	3.81619	6.03112	0.964812	15.6331	0.397398	17.8783	2.15406	3.444	0.735612	0.32519	3.52358	10.0881	1.8657	1.34283	3.31843	0.387941	7.84459
TCGA-B8-5553	1.19178	0	0.342674	0	3.18832	8.67669	0.684837	1.37791	0.680991	1.80316	0.335044	0.357899	0.128152	0.257765	0.118356	0.116668	0.571901	11.659	10.2749	0.611055	0	0.524206	0.753752	6.41205	0	0	0.0204918	0	0.197964	0.276456	0.440207	0	9.24012	9.81214	0.15104	13.8548	0.501155	11.9542	0.383501	0.484821	0.114175	0	3.03207	5.82895	0.51334	1.27007	0.334787	0.476006	1.31021
TCGA-AK-3443	3.89863	0	0.621949	0.116635	0.717495	3.19315	0.608801	0.35727	0.510091	1.93975	1.12933	0.0927974	0.181242	0.401005	1.65714	0.242001	0.214189	2.40449	0.639384	0.598538	0.850643	1.39801	1.3029	6.60877	0	0.0350989	0.201901	0.125706	0.532843	0.0716804	0.280158	0	6.18918	2.77154	0.0391623	24.2312	0.155929	8.27869	0.662903	0.062853	0.0888111	0.255193	1.08437	0.431815	2.79511	0.5708	0.607633	0.205701	4.25159
TCGA-DV-5576	1.99178	1	0.912781	0.798814	1.70923	8.72425	2.0848	2.18473	0.940569	2.81031	0.80321	0.993058	0.227573	0.305159	1.15597	0.207179	0.987369	10.4412	8.21073	0.723407	0.582594	1.26334	3.56936	6.89805	0.0666697	0.661066	0.254725	0.53809	0.569168	0	1.59897	0.107419	6.66599	13.7497	0.827003	17.1082	0.088995	24.1928	1.19179	0.968562	0.50688	0	3.99184	5.76701	1.67125	0.676615	0.891771	0.436733	2.83783
TCGA-A3-3329	4.44932	0	0.573064	0.188067	3.67198	4.56987	2.29054	1.89283	0.822496	3.96182	1.40076	1.87039	0.243537	0.377184	0.989649	0.195107	1.43461	11.0645	4.98305	1.36251	0.68581	2.5047	1.68069	6.94106	0.167427	0.226381	0.822456	0.506737	0.299532	0.173372	0.685977	0	8.20914	7.97538	0.23154	11.6395	0.754286	20.922	2.19124	5.27007	0.716017	0	2.18561	8.07685	1.86002	0.920387	0.559873	0.570494	3.86762
TCGA-B8-5158	3.33699	0	0.366619	0.320844	1.45884	8.65781	0.697801	0.561598	0.37778	2.31225	0.382352	0.701998	0.224357	0.33706	0.506505	0.0832136	0.271939	7.09197	5.93612	0.435836	0.584998	2.67064	2.26246	7.30606	0.178519	1.30345	0.0876948	0	0.316015	0.147887	0.884848	0.0862899	5.6294	4.86768	0.161595	11.0007	0.500429	11.7836	0.820597	11.6707	0.285024	0	1.9389	7.91906	0.793303	0.483134	0.716361	0.181073	1.7699
TCGA-CZ-4859	4.89589	0	0.0555925	0.145954	3.2401	4.98048	0.253947	0.191606	0.294608	1.84231	0.260902	0.406437	0.128522	0.0696959	0.0768042	0.0757089	0.453592	10.6779	4.66733	0.220294	0.319344	0.291575	0.52989	4.81703	0.0324839	0	0.039893	0.157306	0.250811	0	0.116862	0	2.99807	6.75864	0.0816783	22.7383	0.195127	18.9266	0.373295	0.235959	0.0370455	0	1.08556	6.62848	0.11104	0.439562	0.325877	0.442746	0.708522
TCGA-CW-5587	6.09863	0	0.214692	0.187886	1.35682	5.42687	0.490357	0.411089	0.758494	3.01256	0.335858	0.411089	0.0681245	0.394764	0.296608	0	0.583906	8.39699	7.0382	0.3403	0.13703	0.312785	0.629652	7.28998	0.0836326	0	0.136944	0	0.417365	0.288674	0.36773	0.202125	3.21617	8.54008	0.147201	16.8328	0	12.7751	0.48054	1.41749	0.190754	0	1.04808	5.42575	0.571763	0.848768	0.139833	0.874797	1.94023
TCGA-BP-4801	3.07945	0	0.551296	0	1.69366	7.31134	0.944373	0.791711	0.365194	1.28073	0.296461	0.215921	0.0749716	0.120952	0.0952058	0.0938481	0.562268	9.55353	9.00897	0.163845	0.263904	0.120478	0.505267	5.09366	0.0201334	0.381118	0.115386	0	0.189575	0.555953	0.418486	0.0973175	6.19397	10.3401	0.121497	13.6594	0.40313	12.6413	0.257074	0.194995	0.0459213	0	2.01848	4.01899	0.137644	0.953535	0	0.255267	1.56493
TCGA-B4-5834	0.10411	0	0.137844	0	2.37148	5.2858	0.944512	0.395914	0.426122	2.36121	0.296505	0.287937	0.0374913	0.0691258	0	0.187724	0.511229	9.73675	8.92764	0.873968	0.263943	0.361487	1.26335	8.77609	0.0201364	0.0544535	0.0164861	0.390049	0.189603	0	0.450744	0.0973319	4.64617	10.2314	0.121515	21.7934	0.241914	17.475	0.20569	0.682585	0	0.0989785	1.42997	3.03702	0.412993	1.08992	0.269343	0.510609	2.17206
TCGA-BP-4991	3.87123	0	1.98604	0.144839	2.40183	9.07851	3.4651	5.45074	3.99555	4.91646	1.96339	2.18952	0.450141	0.594805	1.37191	0.300522	1.37084	10.3484	12.307	1.92378	1.37325	2.98992	5.48088	12.8158	0.22565	1.13325	0.620214	0.546365	1.11092	0.178028	2.40957	0	6.94205	10.1664	1.54003	21.1267	0.451818	31.052	3.74559	10.3809	0.275719	0.0792259	3.77045	10.0812	2.80988	1.79934	1.50914	0.429145	6.83933
TCGA-CJ-5677	2.14247	1	0.0768487	0.201761	4.37105	6.38264	0.789853	0.0882893	0.475129	1.99608	0.495907	1.04342	0.114958	0.154151	0.530853	0.209313	0.627025	8.16868	1.47472	0.36543	0.441447	0.671766	0.366248	5.1075	0	1.09289	0.0735283	0.217453	0.270603	0.0619983	0.484633	0	5.69855	2.87661	0.248398	8.33444	0	15.0439	0.573363	4.67525	0.0768151	0.110362	1.31306	4.38226	0.690734	1.67099	1.65176	0.0996331	2.38625
TCGA-B8-5162	0.0986301	0	0.160022	0	2.135	3.22863	0.548238	0.919226	0.800913	1.52881	0.146028	0.083566	0.065285	0.093622	0.147386	0.0726423	0.751742	5.33637	4.54225	0.380468	0	0.0932548	0.76264	3.94271	0.0311681	0.42143	0.0382771	0	0.12913	0.258198	0.535723	0.376639	2.99649	4.84659	0.0783699	10.0914	0.124816	11.6486	0.318378	2.03762	0.14218	0	0.976494	1.20978	0.426168	0.632636	0	0.14819	0.889951
TCGA-CJ-4639	8.84658	0	1.24432	0	1.66017	6.88979	2.13153	1.71548	1.75845	3.87287	1.6546	1.68949	0.3892	0.873599	1.54719	0.338917	1.43061	9.44585	12.387	1.7751	0.953046	2.93683	2.69142	9.62257	0.25448	0.196621	0.476224	0.352098	1.45139	0.702708	2.20882	0	3.35528	7.88238	0.731279	21.8483	0.145584	20.9586	2.13528	0.704195	0.580431	0	3.34099	8.5471	2.11259	1.22984	2.18823	0.714438	6.97787
TCGA-CZ-5470	1.05753	0	0.18948	0.248733	2.56128	3.48629	0.649159	0.761908	1.04597	1.94106	0.435362	0.667906	0.13528	0.451344	0.327221	0.387066	0.491912	7.01598	5.28372	0.488048	0.54422	1.5321	0.382051	6.67908	0.0553585	0.0374257	0.101977	0.268079	0.37009	0.152864	0.475756	0	3.83195	3.75849	0.139195	14.1655	0.166266	8.66835	0.742191	7.64024	0.347228	0.136055	1.27188	5.15693	0.331156	0.515003	0.555355	0.429901	2.44783
TCGA-CZ-5463	1.8137	0	0.355896	0	1.90558	6.61708	1.1177	0.868869	1.21807	2.88879	0.548055	0.813112	0.169396	0.58004	0.245845	0	0.643464	9.58795	8.37697	1.26927	0.596282	0.816648	1.69614	6.83907	0.0389921	0.105444	0.117054	0.251764	0.337776	0.323013	0.405239	0	5.9979	8.85285	0.0522894	14.3158	0.416393	19.1015	1.36085	3.65057	0.177871	0.191662	2.769	3.80528	0.79972	1.40701	0.956187	0.576768	3.10295
TCGA-B0-5077	3.60822	1	1.18539	0.38902	1.73414	4.53532	3.94835	4.65303	2.31208	2.94182	2.05721	2.32136	0.362706	0.421066	1.02355	0.605373	0.897578	7.09822	6.51623	1.83977	0.851163	2.50415	3.85678	8.42133	0.0721509	0.312181	0.448944	0.349397	0.847853	0.159387	2.90712	0.279001	3.32955	4.26651	0.769212	10.663	0.462296	25.2894	2.98489	1.04819	0.444327	0.141861	3.19481	11.6181	3.74883	2.05028	0.868579	0.429949	5.77984
TCGA-B4-5832	0.424658	0	0.117884	0.618991	0.910565	2.22979	0.807741	0	1.04119	3.19392	0.0230517	0.923409	0.0160312	0.354696	0.325726	0.321081	0.48092	3.23629	14.4214	0.28028	0.225722	0.206094	0.172866	1.46444	0.034441	0.0931367	0.0281976	0.667134	0.479956	0	0.495609	0	15.3637	6.60011	0.277117	44.3796	0.275844	2.50835	0.527714	9.50667	0.0392774	0.169292	2.30193	0.687505	2.11913	0.233022	0.230341	0.131001	2.84094
TCGA-CW-5580	5.38082	1	0.345235	0.30213	2.54547	7.1634	0.985648	0.991577	0.813131	2.886	0.675095	1.29205	0.101723	0.216409	0.317974	0	0.91761	9.81509	18.3569	0.684024	0.661051	1.20714	1.07579	5.59327	0.0672427	0.318221	0.110106	0.162815	0.468534	0.232101	0.860114	0.24377	8.92127	9.86705	0.118354	18.3404	0.13464	19.6795	1.71718	14.4091	0.210885	0.0826314	2.1067	6.56229	0.804495	0.625561	1.23672	0.234453	2.67999
TCGA-BP-4797	3.03288	0	0.290126	0.253902	1.05259	4.7727	0.77309	0.333317	0.298958	1.06107	0.226932	0.429272	0.111788	0.109118	0.133608	0.0658515	0.358667	6.32088	3.07372	0.306578	0.0925881	0.507222	0.425443	4.7605	0.0423816	0.11461	0.0925302	0	0.207513	0.156041	0.496936	0.409715	4.67216	4.08411	0.0568349	14.8595	0.0565738	9.82322	0.324691	0.957773	0.0322221	0	2.18351	5.92211	0.289746	0.573496	0	0.376144	1.367
TCGA-BP-5195	2.05205	0	0.0570238	0	2.12225	5.31462	1.10706	1.24475	0.856214	2.36218	0.27877	0.387122	0.093057	0.328855	0.315126	0.155316	0.592162	9.28706	6.01856	0.406738	0.436754	0.299081	1.29611	6.25157	0.0499803	0.270317	0.0682	0	0.263543	0.0920088	0.705902	0.241587	5.50984	8.35566	0.184318	12.695	0.133434	12.1209	1.19126	2.82373	0.0569989	0	2.29662	3.1409	0.854239	0.619958	0	0.327406	3.22419
TCGA-B0-5691	9.4	0	0.516536	0	1.08814	6.95027	0.884828	0.593433	0.570279	2.54453	0.656544	0.944099	0.15805	0.55044	0.892028	0	0.766278	11.3419	10.0672	1.73982	0.494528	1.24169	1.2782	10.0664	0	0.918226	0.0926659	0.182701	0.497341	0	0.573069	0.182363	11.897	9.79147	0.796856	16.3528	0.453254	14.5775	1.2525	1.46161	0.301181	0.185448	2.52162	7.02909	1.28965	0.765783	0.756969	0.693598	3.2916
TCGA-BP-5006	2.30137	0	0.297954	0	2.68505	4.34642	1.30435	3.93657	1.35968	2.75761	1.34978	0.674248	0.16883	0.373542	1.0291	0.0676282	0.92086	7.00569	13.52	0.826481	0.285259	2.17045	1.25615	6.38493	0.101559	0.0784683	0.380107	0.210775	0.459011	0.160251	0.54514	0	3.23601	5.24288	0.321026	15.0962	0.232401	12.2238	1.22266	0.421549	0.264732	0	2.42424	6.01753	1.04147	1.81599	0.485159	0.432279	3.37163
TCGA-CZ-5469	2.59178	1	0.402073	0	3.99306	6.25212	0.524764	0.59391	1.16684	2.43082	1.41523	2.45963	0.249959	0.144021	0.238065	0.312894	1.00122	6.94726	2.61785	0.500744	0.439933	2.51049	1.5793	7.68851	0.0167814	8.8039	0.137393	1.62531	0.840629	0.139018	1.93189	0	4.51741	4.07961	0.641372	8.6978	0	21.5107	0.642823	1.13772	0.746381	0	2.38344	4.61538	1.26201	1.87342	0.336701	0.180853	5.94961
TCGA-BP-4999	3.46849	0	1.52022	0.62363	2.13502	6.30654	3.14668	4.47551	2.47563	3.23381	1.34702	1.29006	0.342408	0.357354	1.3783	0.25879	0.634286	10.0763	7.69209	1.58133	0.545793	2.2425	3.10007	6.94921	0.124917	0.225203	0.329544	0.0672134	0.710954	0.11498	1.15399	0.134178	4.80379	9.65138	1.11678	19.4553	0.333494	17.9614	2.19756	0.20164	0.142458	0.0682242	1.91333	5.29498	1.09123	1.78424	0.556961	0.642316	6.44001
TCGA-BP-4325	8.12055	0	0.90288	0.677271	2.58132	3.45998	3.82977	2.59323	2.7911	4.88094	1.9421	1.34713	0.482366	1.48768	2.67295	0.526967	1.55468	9.81649	10.9062	2.24891	0.987899	4.17173	3.14448	10.2749	0.320312	0.0509529	0.910149	0.638704	1.2419	0.260145	2.25947	0	2.89832	8.39761	0.379011	17.3914	0.679086	21.884	2.93512	0.0912434	0.365292	0.463078	2.99092	9.73728	3.22036	1.33855	4.28447	1.07501	7.89061
TCGA-CJ-5672	5.40274	1	0.166929	0	2.05132	4.01862	0.381267	0.38356	0.663471	1.85021	0.359066	0.348691	0.0567523	0.3767	0	0	0.650051	5.63464	4.20441	0.198445	0.47945	0.875518	0.397778	7.43947	0.0975402	0.329715	0.0199646	0.35426	0.229609	0.202007	0.194946	0.117869	5.25139	4.77985	0.220732	6.84467	0.585913	9.79591	0.498179	2.24365	0.139047	0.239725	1.12051	5.40856	0.666843	0.577449	0.163087	0.432842	2.24354
TCGA-BP-4765	5.98356	0	1.26395	0.829601	3.28394	5.14016	3.89726	4.06592	2.51182	2.90093	1.74248	1.15509	0.223452	0.681378	1.57159	0.0860656	0.93753	9.01443	8.18609	1.80309	0.726057	3.86704	4.28614	9.16588	0.221565	0.199722	0.377918	0.178825	0.910996	0.050985	2.05176	0	4.54426	10.6958	1.0028	20.2886	0.14788	24.2617	2.49901	0.178825	0.273736	0.0907571	4.62774	9.09141	1.89344	1.49908	2.59319	0.901278	6.03352
TCGA-CZ-4864	3.60274	1	1.47585	0	1.34342	3.10178	4.5569	3.26554	2.26911	6.22991	1.79572	1.42725	0.453441	2.53555	2.11449	0.148881	1.66234	9.64994	11.3417	2.38264	1.25598	3.53585	2.50487	14.3957	0.223578	0	0.235348	0.386678	2.00295	0.440984	1.0469	0.0771926	2.33372	13.2034	0.385488	19.8972	0.319764	21.8295	3.09946	2.08806	0.855987	0.0784985	4.60307	11.7597	0.818847	1.0805	2.56335	0.830162	7.46053
TCGA-BP-5198	1.65205	0	0.289563	0	2.56199	4.7402	0.330681	1.66335	0.562655	1.69874	0.475633	0.120971	0.12601	0.15973	0.160019	0.0788684	0.794694	5.84466	8.89071	0.36718	0.44356	0.455614	0.95539	3.86695	0.0338395	0.411796	0.0969681	0	0.108335	0.373771	0.365215	0.490704	4.03412	2.77922	0.187191	10.2127	0.20327	10.2603	0.388873	16.7148	0.192958	0	1.83766	3.41502	0.404858	0.343429	0	0.19307	1.00649
TCGA-BP-4349	1.01918	0	1.95593	0.293437	3.68873	4.69906	5.42464	5.58568	3.2083	5.25555	2.56805	2.30548	0.471181	1.16301	1.38971	0.913264	2.07258	7.13587	5.69715	1.50584	2.46112	6.30168	4.30229	10.7085	0.212251	0.264913	0.681732	0.079065	1.60499	0.0450846	3.2501	0	1.63246	7.29464	1.1659	11.4109	0.392298	18.0619	2.71014	0.79065	0.502734	0.240762	3.68296	9.16188	3.06958	1.76746	2.51148	0.765924	10.9684
TCGA-BP-4959	7.28767	0	0.0885787	0	0.746406	4.12016	0.809258	0.152648	0.97795	1.59665	0.233837	0.439443	0.0481838	0.177681	0.305941	0.120631	0.295664	4.91546	1.96542	0.315906	0.169609	0.542013	0.600754	3.3562	0.0258792	0.0699836	0.0423758	0.0626613	0.180321	0.357308	0.568951	0.0625454	3.68227	3.68411	0.0780856	11.5324	0.0518179	11.4278	0.396528	0.375968	0.206594	0.0636035	1.18916	6.31396	0.530778	0.306416	0	0.303508	0.697883
TCGA-CJ-4905	4.09863	0	0.512962	0	1.89108	6.88014	0.951932	0.589328	0.622968	2.64179	0.376155	0.234392	0.165676	0.225084	0.0885857	0	0.927441	12.1655	6.45994	0.406539	0.36833	0.616553	1.48092	6.37241	0.0374669	0.202639	0.107362	0	0.14817	0	0.509199	0.362203	6.62777	12.6367	0.320306	17.7397	0.0750198	14.3761	0.430558	0.362873	0.0854564	0	1.4086	2.99163	0.640365	0.760485	0.751733	0.498786	1.44126
TCGA-B8-A54F	1.42192	0	0.565053	0	3.43879	4.46955	4.51705	5.62617	2.49538	5.48272	1.8784	4.32783	0.589125	0.566722	0.260217	0	1.25738	10.8017	7.003	1.64202	0.721305	5.10401	8.4241	8.8329	0	0.446433	0.225267	0.532964	1.16065	0	2.72755	0	4.6556	9.82234	3.48681	18.9664	0.440736	61.4666	2.10791	0.266482	0.753076	0.540978	3.21822	29.5368	3.19778	1.48927	4.78441	0.383734	3.97177
TCGA-B0-5095	0.671233	1	0.643835	0.482956	5.68361	6.84828	7.98284	6.12882	2.35587	4.71625	2.05037	3.31417	0.537845	1.1531	1.90606	0.626293	1.09157	8.87811	3.75068	3.7905	0.880577	9.08526	4.99039	14.4539	0.295591	20.3471	0.616018	0.520519	2.16589	0.148406	4.79065	0.649446	5.99362	6.38551	4.16215	16.1028	0.645667	35.1659	5.90158	1.43143	0.459682	0.528346	4.93911	17.94	6.06251	3.63622	3.59437	0.238492	8.75978
TCGA-CZ-4861	1.22192	1	0.172956	0.302722	1.86224	3.76716	1.31677	3.31173	0.814724	2.22037	0.597501	0.842986	0.0705614	0.231289	0	0.0785134	0.641447	7.19831	5.66997	0.228454	0.110391	1.41108	1.39493	2.88268	0.168436	0.0455491	0.0413707	0.326267	0.285477	0.604644	1.03685	0	5.44098	4.35295	0.0677631	12.3217	0.269807	11.5442	1.29041	2.03917	0.364969	0.165586	2.32191	4.66985	0.690918	0.797728	1.01385	0.234912	1.33594
TCGA-CJ-4891	2.24384	1	0.683031	0.2391	7.06653	3.68014	1.09203	2.82497	1.7294	3.17098	1.06851	1.99746	0.297236	0.445281	0.503277	0.186038	0.692403	4.0261	2.67608	0.541323	0.697525	7.28421	2.5374	7.0568	0.119733	1.94272	0.304976	0.644242	0.501066	0	2.0314	0.12861	0.716245	1.2383	0.829585	3.80369	0.266379	14.6357	2.00445	0.579817	0.197234	0.326965	1.94507	3.86545	2.09189	1.84522	3.73693	0.0506023	3.37655
TCGA-AK-3429	9.11781	0	0.429846	0.451412	1.93178	3.2818	0.687239	0.493838	0.911174	1.57849	0.201732	0.134683	0.0233822	0.0646673	0	0	0.605791	5.31659	5.05234	0.272533	0	0.150299	1.63886	3.28402	0.0502336	0.0679219	0.0205637	0.121631	0.217579	0.138713	0.160637	0	3.4772	5.25334	0	10.5259	0	12.0347	0.256564	2.43261	0.0572878	0.123459	2.5181	2.5626	0.25757	0.594778	0.335961	0.620979	0.677323
TCGA-CZ-5465	7.02466	1	0.223023	0.468424	1.47211	5.60678	1.12065	1.22988	1.45767	2.87644	1.02923	1.7004	0.163778	0.458547	0.308118	0	1.33996	9.02497	5.93821	0.70701	0.512449	0.896786	4.34967	5.94285	0.0130317	0.0704816	0.298741	0.44175	0.490823	0.0719701	0.666763	0.188971	3.70847	6.56441	0.131069	29.8812	0.521866	22.4988	1.33117	1.26214	0.237787	0.0640561	2.06862	3.87314	1.82639	0.837619	0.261467	0.677427	2.87341
TCGA-CJ-4897	9.15342	0	0.225696	0.237019	1.046	4.26907	0.876334	0.466732	0.55816	2.61781	0.291285	0.330013	0.079801	0.271635	0.249449	0.184419	0.468746	7.97331	1.89485	0.178871	0.518591	0.39458	0.777763	5.20099	0.0263758	0.0713264	0.129567	0.127727	0.218551	0.0728328	0.474437	0.254982	4.46294	5.71884	0.172432	11.0937	0.264061	8.47246	0.404137	0.510909	0.090239	0.0648239	2.14851	3.59781	0.901603	0.758432	0.352801	0.919636	1.71543
TCGA-BP-4776	1.12603	0	0.472815	0.206891	3.15413	2.91337	1.34989	3.07816	2.08804	1.83509	2.52717	0.987644	0.192896	0.395177	1.41531	0	0.847548	4.52693	3.02443	0.874349	0.30178	2.47985	2.4267	6.04499	0.046046	0.560338	0.35814	0.334473	0.71105	0.0635746	0.920287	0.111285	0.708296	3.2775	0.463116	6.2219	0.553187	13.5731	1.52865	0.780437	0.288817	0	2.01966	5.46391	1.18049	1.40193	3.54148	0.233523	4.80253
TCGA-CJ-4918	0.254795	1	0.777683	0.157058	2.3104	5.24622	1.98118	1.58073	1.0039	2.47808	0.538105	0.624796	0.113893	0.284993	0.330588	0.162937	0.709962	6.66855	3.94617	0.900802	0.343638	1.04585	1.09654	5.92664	0.0873878	1.70149	0.214639	0	0.302805	0.0482617	1.01999	0.675842	5.51134	5.03355	0.650401	12.1086	0.279962	12.7558	0.981918	1.01564	0.0597957	0.257728	1.89824	3.83773	1.25462	0.413877	0.701337	0.166196	2.05161
TCGA-B2-5641	1.79726	0	0.208234	0	1.21853	6.42141	0.951218	0.239235	0.796988	1.69411	0.380049	0.181238	0.113272	0.574336	0.287687	0.0945283	0.334658	8.25294	9.07427	0.110021	0.132908	0.970808	0.763393	6.70425	0.0811172	0.10968	0.0498094	0	0.252053	0.111997	0.35667	0.196046	3.74332	6.81756	0.0203963	15.294	0.162421	13.0905	0.725025	1.08025	0.0462542	0.299044	2.20254	4.04812	0.762528	0.343017	0.54251	0.347108	1.49585
TCGA-BP-4795	1.69863	0	0.140295	0.184167	2.11809	6.09144	0.801085	0.725314	1.05326	2.76445	0.150888	0.439584	0.133552	0.12312	0.193825	0.477652	0.546332	9.53976	5.55277	0.778316	0.134317	0.613188	1.80014	10.7403	0	0.609637	0.0503375	0.0992456	0.208411	0.226368	0.458757	0	6.46264	10.7948	0.556539	17.0794	0.738642	18.7912	0.418692	1.0917	0.420701	0.100738	1.96906	1.77278	0.49039	0.901299	0	0.402757	1.60924
TCGA-CZ-5464	5.83014	0	0.342324	0.641962	1.92305	3.22914	0.50263	0.168551	0.734286	1.34688	0.459018	0.536299	0.113058	0.282025	0.608065	0.266397	0.707342	6.74144	9.61915	0.852664	0.187279	1.45345	0.896406	7.3965	0.0428629	0.115912	0.140371	0.276757	0.565034	0.315626	0.365512	0.207184	3.07689	3.61418	0.186811	15.4448	0.286081	16.6602	0.802703	12.2465	0.472527	0.0702297	1.37273	5.29218	0.683752	1.01501	0.573333	0.14492	2.35709
TCGA-BP-4762	3.67945	1	0.295955	0	3.37709	3.40971	0.591467	0.595025	0	1.44135	0.159151	0.347742	0.060371	0.166966	0	0	0.301845	5.75394	2.30724	0.293192	0	0.258707	0.813734	4.41189	0	0.116913	0.053094	0	0.211682	0	0.483878	0.835894	1.82883	5.25506	0.347861	17.4408	0.0865656	14.7657	0.276012	0.628082	0.0246521	0.106254	0.812694	3.26027	0.221676	0.950654	0.144571	0.438515	0.462917
TCGA-B8-4622	4.17808	0	0.742331	0	3.38825	3.90603	2.54323	3.2408	2.16366	3.42412	1.10322	1.55062	0.423993	0.707297	1.53836	0.202189	0.853464	11.031	7.56781	1.00015	2.13211	3.95831	1.95941	7.97686	0.130128	0.293248	0.514937	0.420104	0.767841	0.0598882	2.09795	0	4.67057	7.62363	0.239944	12.8171	0.173703	24.5412	1.93847	11.4478	0.420471	0.533027	2.26494	14.1905	3.18785	0.220106	3.19107	0.164986	4.38644
TCGA-B0-5102	7.5726	1	0.696035	0.983979	3.15814	1.89658	2.32348	0.430583	1.65513	2.58956	0.95275	2.71211	0.298526	1.10084	0.81367	0.802067	0.516282	6.12012	1.60539	1.82462	1.23024	1.17006	1.9432	10.6254	0.109498	0	0.153684	0.151502	0.571486	0.345558	1.48815	0	1.44372	4.74489	0.251726	9.6256	0.438496	17.3647	1.47803	0.151502	0.784927	0.23067	3.26721	4.33688	3.1548	0.740848	1.15079	0.634654	6.62526
TCGA-BP-5008	2.93425	0	0.993559	0	3.02329	6.55868	2.89966	9.95618	2.14512	3.44834	1.51112	1.0377	0.195167	0.207603	0.228776	0.225514	1.1464	9.30244	12.3799	1.31238	0.528459	3.8118	3.39959	8.07422	0.129013	0.305271	0.224455	0.156189	0.522355	0.222656	1.27635	0.233851	3.72098	6.37511	0.47037	14.7308	0.193742	21.5986	1.60613	2.03046	0.422998	0.158538	2.89674	5.57989	1.81914	1.30932	1.94138	0.398708	5.29537
TCGA-CJ-4642	8.78082	0	0.572253	0	8.43862	2.95207	0	0	2.02174	7.81632	0.223804	12.5512	0	0.143486	0	0	1.48563	3.07494	0	2.72117	0	5.0023	4.40558	17.417	0	0.904242	1.5057	0.809632	1.13346	2.30835	0.13366	12.122	29.5754	0.183083	0	4.65649	0.669527	11.023	0	0	0.953339	0	4.88883	0.741647	1.14301	0	0	0.317964	1.19345
TCGA-B2-5639	2.74795	1	0	0	2.0082	3.89479	0.653189	0.262847	0	0.870894	0.0894771	0.418166	0.0777828	0.229463	0	0	0.381831	9.64494	6.99723	0.181321	1.0952	0.699974	0.503244	5.47118	0.0668426	0	0.136814	0	0.201404	0.092288	0.213749	0	6.16918	6.95368	0	10.1083	0	12.2217	0.768135	3.07507	0.0381146	0	1.81495	4.00291	0.228488	1.13062	0.223521	0.105936	0.901271
TCGA-CZ-5458	7.6411	0	0.246255	0	3.97721	6.94459	0.351531	0.353645	0.543755	1.70935	0.337081	0.385795	0.251165	0.185237	0.340216	0.167682	0.479481	10.0265	6.94077	0.927034	0.117882	0.538156	0.947918	5.92715	0.0719462	0.14592	0.103082	0.0871015	0.142263	0.0496672	0.301966	0.173881	5.81018	6.61796	0.0542709	17.095	0.288115	13.5272	0.551189	11.7587	0.0205123	0.0884113	1.72812	4.34842	0.307417	1.1561	1.08264	0.262255	1.16981
TCGA-B0-4693	0.210959	1	1.19634	0	1.20011	5.86295	4.29385	2.74888	2.79258	3.15715	1.55403	1.07099	0.302142	0.749921	0.354173	0.581871	0.982459	7.43025	13.6311	0.812689	0.327248	3.4361	3.32069	7.72285	0.0998638	0.0675139	0.449684	0.1209	0.996732	0.0689398	1.25742	0.241353	5.18447	5.9326	0.20088	18.3722	0.199957	23.4272	2.80526	2.2971	0.31319	0	3.44159	10.1334	3.24296	1.26687	2.83852	0.712211	7.36621
TCGA-CJ-4884	4.81918	0	0.600497	0	1.4272	4.70225	2.26831	1.80434	2.52951	3.03053	0.867139	1.90565	0.483693	1.01923	0.893436	0.503255	1.26772	5.98408	3.8227	0.878607	0.88448	3.59368	2.37078	7.84717	0.134955	0.109485	0.276227	0.392119	0.808185	0.484456	1.61835	0	6.74676	3.90149	0.271467	11.3172	0.432352	15.5606	2.20567	10.1297	0.307813	0	1.46575	10.237	2.72177	0.958739	1.98567	0.248105	5.91925
TCGA-A3-3352	1.53699	1	0.744789	0.244424	1.56899	7.7643	2.71113	1.2835	3.74138	4.09628	1.7841	2.2364	0.348167	1.3189	1.80069	0.19018	1.4847	9.97784	16.3023	1.29121	1.33698	3.82493	2.52563	9.78724	0.149599	0.220664	0.679206	0.658587	1.4752	0.150216	1.78308	0	2.92877	5.89749	0.218853	20.1166	0.27231	25.0645	2.84787	0.724445	1.33383	0.334245	2.38606	8.89846	4.50938	0.828132	2.27389	0.603505	8.97452
TCGA-B8-A54J	1.44658	0	1.18044	0	3.6265	5.29028	2.44338	3.98378	1.49876	3.32052	1.55811	1.27142	0.270895	0.887949	0.815425	0.301424	1.61437	8.07291	11.3263	3.09897	0.423806	4.51446	2.05558	8.29454	0.0646649	0	0.282361	0.626292	0.657593	0.0595208	0.827141	0	3.48144	7.7893	0.6287	14.3237	0.604232	18.293	1.26604	1.67011	0.491637	0	2.70126	14.4382	1.62099	1.5313	3.02734	0.382607	5.47079
TCGA-CJ-4644	0.920548	1	0.155971	0	1.69762	4.00961	0.267179	0.0895955	0.13776	1.46682	0.213497	0.488703	0.106054	0.215094	0.323224	0	0.375997	6.78096	3.64782	0.123612	0.447977	0.272682	0.543205	4.60178	0.0227843	0	0.0373081	0.110335	0.154466	0.188747	0.255009	0.110131	5.08191	6.41219	0.0687473	14.3573	0.182484	10.3232	0.290923	0.772346	0.0779516	0	1.71319	4.80084	0.155767	0.770776	0.609524	0.577755	0.28914
TCGA-B4-5836	0.386301	0	0.152534	0	2.40999	11.3966	0.435487	0.262864	0.740982	2.95439	0.238621	0.716902	0.114089	0.363339	0	0.103865	0.452568	9.72378	11.617	0.241777	0.438107	0.266674	1.00655	7.65066	0.0222823	0	0.164187	0.215808	0.226594	0.123058	0.338458	0	10.7967	12.6394	0.246519	19.2288	0.267695	11.9919	1.02425	1.51066	0.152468	0	2.14084	4.94217	0.60934	0.97993	0.44707	0.508522	2.05008
TCGA-CJ-5680	2.10411	1	0	0	2.52302	8.26665	0.328257	0.247673	0.317346	1.85041	0.337246	1.05073	0.136813	0.144144	0.198557	0	0.373113	7.93325	8.79104	0.341707	0.275193	1.31913	0.711288	9.0832	0.0209946	0.170323	0.0343775	0.101668	0.403276	0.0579735	0.537092	0	5.49009	9.518	0.464546	14.6457	0.16815	29.1485	0.482527	0	0.1676	0.103197	1.57862	12.2933	0.35883	0.781255	0.842469	0.412589	2.54772
TCGA-DV-A4W0	6.76712	0	0.71709	0.332033	2.25431	9.40467	3.71121	3.98073	1.82494	4.68677	2.42718	1.45673	0.41281	0.833775	1.86204	0.516692	2.38198	8.62606	12.6503	1.33631	0.483688	4.68392	4.80024	7.00265	0.110943	0.0669591	0.413928	0.776133	1.168	0.0339212	2.22854	0	6.72586	9.89345	1.10067	19.2387	0.295546	29.4029	2.48661	0	0.211126	0.120765	2.26631	11.4156	3.07785	1.9613	0.907584	0.732755	6.02812
TCGA-A3-3346	0.375342	1	0.628206	0.54977	2.94087	8.29382	1.59425	1.84442	2.46602	4.28247	1.56967	1.71319	0.389184	0.840082	0.867901	0	0.828392	7.89687	3.51611	1.99149	0.40096	4.51516	4.47809	8.28097	0.061179	0.716919	0.166962	0	1.35182	0.112625	1.66292	0.492862	2.66639	1.74186	1.23064	12.0074	0.898323	26.5622	2.13519	31.2066	0.604675	0.20048	2.04451	9.36288	0.906223	0.896844	1.50027	0.232703	4.3995
TCGA-B8-5550	4.04384	0	0.310283	0	2.17882	4.44625	0.236229	0.594125	0.182702	2.36222	0.242699	0.432091	0.0703263	0.233399	0	0	0.345227	12.0044	2.72906	0.163939	0	0.542462	0.530836	7.22732	0.0302175	0.817153	0.0989589	0	0.11381	0.166882	0.265731	0.438181	3.48612	6.12163	0.303918	12.4663	0.484035	15.2431	0.154333	0.585323	0.0689216	0	4.67043	7.17133	0.103292	0.61334	0.404187	0.440589	0.98264
TCGA-A3-A8OW	0.884932	0	1.21535	0.227916	2.92604	11.8227	2.0819	1.99469	2.45358	4.02373	1.69755	2.35736	0.460416	1.15364	2.27874	0.591118	1.15905	11.7974	11.8695	2.20161	1.66224	5.61549	2.41871	11.4853	0.126813	0.0685869	0.560656	0.491285	1.17497	0.490248	2.37232	0.122594	4.48659	9.44304	0.484672	19.5141	0.406269	23.0023	2.52599	0.245643	0.231395	0.249336	2.22491	11.7008	1.73395	0.772201	2.0355	0.643137	7.58385
TCGA-B8-4153	2.08767	0	0.245661	0.161241	4.18323	3.18933	0.841636	0.77614	1.08488	1.60896	0.588467	0.641438	0.116927	0.107794	0.254545	0.167277	0.819982	5.00413	6.62937	0.876122	0.587985	1.28845	0.810539	4.73027	0.107659	0.0485224	0.190975	0.608238	0.24329	0.0495472	0.559439	0	1.79405	6.48409	0.10828	7.7304	0.0718548	10.3582	0.962251	1.12958	0.122777	0	1.34917	4.29812	0.858689	1.3354	0.600015	0.216122	2.56167
TCGA-B0-5106	4.37808	1	1.21412	1.94797	3.12607	5.01061	5.62316	3.48718	2.74047	6.20749	2.62478	5.38928	0.577886	1.65744	1.77057	1.01045	1.70108	6.87982	6.55283	1.1226	1.03324	7.07544	4.03064	11.5216	0.098533	0.106583	0.258148	1.2406	1.69228	0.108834	2.45769	0.0952547	3.33447	7.27242	0.792812	10.2139	0.236751	28.2063	4.2273	5.535	0.831536	0.484331	3.78675	7.78018	4.64806	1.53332	3.42673	0.599654	12.6448
TCGA-B0-4718	4.87123	0	1.08929	0.879955	3.94221	2.69438	1.81811	3.17677	3.25634	4.40912	1.75321	2.49416	0.341848	0.966449	1.73644	0	1.52273	5.28834	2.41193	1.793	0.962658	2.85658	4.66917	13.7922	0.367209	0.198604	0.561199	1.77824	1.088	0.0675995	1.80053	0.11833	2.07113	3.19011	0.935629	5.09236	0.0980348	20.7946	3.0633	2.84519	0.530448	0	2.24979	7.60165	3.51464	1.07661	2.29216	0.574211	10.8345
TCGA-BP-4972	4.11507	0	0.627539	0.329512	1.32198	4.99259	2.86661	2.0187	1.25634	2.17331	0.899896	0.524336	0.199127	0.304206	0.577987	0.227898	1.13266	7.84352	5.51945	0.663126	0.560748	2.55994	1.39568	6.93824	0.0611141	0.231374	0.170121	0.295951	0.405115	0.371266	1.64162	0.118161	4.88841	6.77266	0.356507	14.5744	0.146842	16.1641	1.56068	5.20873	0.18121	0.0600802	1.4807	4.66292	1.50412	1.52991	1.14444	0.596636	4.61457
TCGA-BP-5169	0.528767	0	0.442092	0.0967235	1.50046	2.02087	0.462798	1.18512	0.943641	1.44362	1.3904	0.808034	0.170342	0.240174	0.96706	0.25086	0.696832	4.68989	1.23721	0.700743	0.352713	3.34924	1.43164	3.48971	0.150689	0.261964	0.0793108	0	0.352693	0.0297218	0.929326	0.156081	0.745055	1.43797	0.129907	2.40292	0.301724	8.34246	0.96204	2.39767	0.576924	0.211628	0.89925	3.10352	1.69247	1.12877	2.37554	0.0136468	1.99766
TCGA-B0-5693	11.1616	0	1.38371	0	2.24695	8.31295	1.28392	0.894212	1.06938	2.61423	0.65954	0.451622	0.164652	0.151791	0.11948	0	1.31503	10.2911	11.2022	0.822477	0.165595	1.96554	1.90227	6.58038	0.0758	0.409963	0.310296	0	0.494853	0	0.646382	0.73278	5.24692	6.83412	0.2033	20.2978	0	17.782	1.29048	2.32477	0.0864444	0	3.27195	5.77222	0.777322	1.28213	1.18288	0.256281	2.76554
TCGA-BP-4969	4.91507	0	1.66765	0.709995	0.75959	3.89842	3.03685	3.1069	2.94586	5.3388	2.6529	1.31808	0.551643	1.8647	1.36992	0.184143	0.501477	3.89263	1.94608	2.67905	2.15757	6.46144	3.43687	9.09862	0.2897	0.10683	0.334213	0.637681	0.927452	0.18181	3.7793	0.190951	3.44348	3.24448	0.54301	6.81933	0.580065	9.50969	2.89198	0.573913	1.05121	0.64727	4.67565	8.14869	3.82609	1.51459	4.57956	1.84487	15.5202
TCGA-BP-4165	8.32055	0	1.17412	0.171254	1.28252	3.84726	2.6817	1.79855	2.53495	2.74588	1.90054	1.02191	0.434658	0.801415	0.450587	0.266497	1.06444	6.48746	3.98992	0.723743	1.1241	2.96501	2.31957	9.35924	0.190573	0.154607	0.405669	0	0.803905	0.105248	1.79777	0.276349	2.34517	5.3007	0.42168	9.56226	0.152634	16.8454	1.65467	0.184574	0.173868	0.0936746	1.9106	8.15788	2.28003	1.09598	2.16674	0.50741	5.83448
TCGA-CJ-4870	4.10411	0	0.0684954	0	1.92392	4.26371	0	0.393462	0.241991	1.48771	0.334851	0.250385	0.0745183	0.103047	0	0	0.635079	8.39831	2.711	0.0542848	0.655771	0.119749	0.552433	4.3396	0	0	0.049152	0.0969084	0.10552	0.110519	0.367961	0	3.54	6.07016	0.0805085	10.3285	0.160277	12.3501	0.204416	0.290725	0.0912874	0	0.66876	3.0626	0.136812	1.08317	0.803026	0.253724	0.761864
TCGA-BP-4987	3.07945	0	1.04214	0.482835	2.79805	7.39999	3.15033	2.67628	1.73262	4.00815	1.65427	2.40097	0.400156	0.707059	1.94793	0.667878	0.750269	11.4811	8.52882	1.11743	1.29119	3.59032	4.80935	8.07237	0.125371	0.339033	0.51322	0.693851	0.816222	0.148368	2.47706	0.173142	3.857	13.1209	0.540403	16.0325	0.358614	23.136	2.37834	0.520389	0.653606	0.0880356	2.54375	7.38872	2.93866	1.81766	0.95826	0.817483	6.34978
TCGA-BP-4161	7.52329	0	1.25726	0.347457	2.78796	3.72079	5.13862	4.56135	4.79249	4.23761	1.46217	1.72778	0.43194	1.26097	1.46271	0.270347	3.14128	8.44307	9.20624	2.30749	1.77386	6.24707	3.9299	8.42582	0.231992	0.156841	0.633124	0	1.17959	0.160153	2.50379	0.373789	2.67644	5.4408	0.291663	16.6834	0.774195	15.3695	3.35717	5.5236	0.970091	0	3.79566	10.2053	5.48505	1.11182	2.19804	0.600531	8.34149
TCGA-B2-4102	2.60822	0	1.89594	0	2.23665	6.24649	4.76336	3.4851	2.88024	4.80568	1.69059	1.70295	0.587855	1.99661	1.67638	0.826236	1.9407	9.75789	10.733	2.94507	1.01649	6.49668	3.64209	14.061	0.243724	0.119834	0.562346	0.214592	1.89433	0.122365	2.24957	0	8.17974	13.2233	0.891382	19.7857	0.532372	19.5171	2.77251	0.321888	0.480094	0.653456	2.86922	15.2344	1.74198	0.824499	2.51912	0.912991	9.45454
TCGA-B0-4818	1.39726	1	0.921102	0	3.43614	6.52364	2.62975	2.64557	2.44065	3.36444	1.54226	1.62342	0.336641	0.76504	0.795346	0.705603	1.00349	9.52769	5.59276	1.55125	0.551161	4.17684	2.21601	9.27926	0.470942	0	0.34426	0.651594	1.15927	0.0464441	1.45219	0	2.84593	10.1484	0.524408	21.3069	0.673547	19.4705	2.10464	1.79188	0.824794	0.248022	3.02117	10.4454	2.87468	1.25177	2.92468	0.415836	3.29503
TCGA-B8-5165	2.01918	0	0.250024	0	2.58963	6.39522	1.21349	0.789925	1.10415	2.02943	0.415576	0.359057	0.102003	0.219417	0.604488	0.170248	0.718636	8.62879	5.99743	0.891682	0.119686	0.819586	1.09991	5.72666	0.0730471	0.345689	0.134562	0.176869	0.28888	0.100854	0.583975	0.617896	6.32045	9.93886	0.348975	17.6507	0.292524	12.0681	0.699529	1.50338	0.124957	0	0.839137	3.60488	0.998788	0.370669	0.122134	0.486228	1.98434
TCGA-CJ-4901	3.9726	0	0.961581	0.398615	1.84799	2.19306	3.23659	3.13977	1.29631	3.08238	1.20738	2.16718	0.268416	0.444142	0.489439	0.344614	1.38896	4.80602	6.73766	1.36373	1.16288	4.86639	0.909126	8.26754	0.635803	0.439837	0.266326	0.358016	0.946733	0.244978	1.43031	0.285883	1.93328	2.5259	0.401528	5.73969	0.23685	12.6165	2.34109	20.4069	1.66939	0.29072	2.28535	3.83705	2.72934	1.55063	0.988892	0.121856	4.21019
TCGA-B0-4838	2.28493	1	0.981609	0.368163	2.21558	4.81061	1.84164	4.02765	2.4152	3.45396	1.2751	2.01383	0.390936	1.07241	0.678073	0.381945	1.43021	7.67211	2.94328	1.11136	0.805531	3.06452	3.5729	8.55778	0.102424	0.110792	0.234799	0.297599	0.902698	0.282829	1.88331	0	6.14454	4.6883	0.247236	11.6425	0	19.0809	4.70811	2.87679	0.794289	0.100691	4.36415	12.9944	4.13137	1.38597	2.19203	0.194792	7.37634
TCGA-A3-A8OX	0.003	0	0.362169	0.19017	3.76389	5.28109	1.90255	1.99721	1.3435	3.04918	0.722372	1.47521	0.147756	0.671991	1.00071	0.0986442	0.805913	7.64986	11.5544	1.32034	1.10956	1.64625	1.54016	7.806	0	1.65961	0.0693042	1.0248	0.60576	0.467492	0.845909	0.613746	10.2541	7.80962	0.659816	14.1273	0.423732	23.2487	0.810636	0.409921	0.313743	0.104021	2.82885	6.9937	1.95315	1.00227	1.55686	0.362221	5.069
TCGA-A3-A6NN	0.00821918	0	0.246771	0.21596	3.2924	8.17557	1.78482	3.68561	1.3804	3.42587	0.707743	1.71823	0.313215	1.25812	0.909141	0	1.18977	14.9075	6.21538	1.23863	1.73255	1.5819	2.68385	11.6747	0.0240323	0.194967	0.373839	0.232757	0.48878	0.265446	1.0759	0.116163	5.36026	7.92134	0.362564	11.567	1.25111	18.4793	1.65703	0	0.328885	0.118128	3.61405	7.78226	0.739346	1.05689	1.12509	0.70081	3.03071
TCGA-B0-5098	4.33973	1	1.84907	0.151707	4.58508	3.60685	3.49742	2.98737	1.88835	6.2623	3.09603	8.50947	0.809381	0.985222	1.59662	0	2.20733	4.76468	6.09875	3.06828	0.663859	16.7191	11.3544	15.1283	0.354524	0.867411	1.36835	0.081753	1.15088	0	4.99366	0.326408	3.50576	3.29066	2.58088	12.203	1.1493	30.0135	8.2775	0.81753	2.83016	0.0829824	4.93652	13.3301	4.27039	4.16909	3.1614	0.0963199	6.26649
TCGA-BP-4774	5.16438	0	1.40349	0.767657	3.57257	4.65581	2.20383	11.1526	2.16932	3.61402	5.46606	1.61853	0.21472	0.395896	1.77741	0.637114	2.27726	8.82698	8.41651	2.45634	0.671844	5.46969	1.80083	6.35658	0.495469	0.0924046	0.503568	0.0827364	0.900889	0.0471781	1.13367	0.0825834	3.28512	6.06179	0.790451	14.9966	0.205257	16.7525	2.96687	2.23388	1.46133	0	2.8548	9.77679	0.81763	1.96512	1.82824	0.660688	7.4937
TCGA-CJ-4907	4.10685	0	0.436082	0	1.79357	6.79166	1.99203	1.14515	1.26554	2.88752	0.621284	0.455456	0.211798	0.640434	0.94674	0.0848399	0.831761	9.11126	3.73589	1.38243	1.19286	3.04958	1.53017	8.43557	0.0182008	0.639853	0.20862	0	0.425018	0.150777	1.1786	0.615834	4.61953	6.51743	0.713928	15.1205	0.437322	14.7069	1.20847	5.02394	0.311351	0	2.35695	6.66091	2.11534	1.16987	0.973815	0.484606	3.85439
TCGA-BP-5196	2.78904	0	0.540213	0.202613	3.63083	6.43614	1.85077	1.4186	1.43141	3.14501	1.02618	1.00753	0.251878	0.696611	0.746334	0.525493	1.37383	11.204	7.03452	0.611622	0.295541	1.68651	3.73453	9.65895	0.112735	12.7432	0.147678	0.109186	0.772777	0.0622601	1.08151	0	6.93651	7.8515	0.725666	14.4629	0.361166	28.7456	1.66978	2.18372	0.411411	0	3.01395	6.00105	0.693651	1.37295	0.301588	0.314455	5.84775
TCGA-CJ-4889	5.33151	0	0.620545	0.16292	2.4402	5.11123	1.70079	1.78232	1.47984	3.0291	0.667399	1.00458	0.219411	0.26451	0.51439	0.169018	1.26579	10.4883	3.49804	1.08196	0.475284	1.41035	1.41046	9.21211	0.163169	0.147083	0.103903	0.263387	0.218509	0.100126	1.08704	0.175267	4.1832	6.75011	0.510565	9.24681	0.508219	16.512	1.20376	1.49253	0.268785	0.178232	1.74189	4.26244	1.61131	0.674652	0.727513	0.264344	2.61709
TCGA-BP-5170	6.60822	0	0.212881	0.186301	2.84024	4.20971	0.405185	0.407622	0.313374	0.635565	0.263645	1.1117	0.0386	0.0177925	0	0.0966376	1.47377	6.83564	8.51078	0.224953	0	0	2.39331	4.45169	0	0.336383	0.0509208	0.200791	0.140551	0.114496	0.198888	0	3.6674	6.90158	0.0625543	10.9348	0.166045	12.6673	0.317658	3.41345	0	0	1.55886	1.19555	0.212603	0.911744	0.415962	0.157713	0.64129
TCGA-B4-5378	0.479452	0	0.50287	0	4.18697	8.27655	2.95343	3.30133	1.58626	4.15013	1.12382	0.525212	0.224697	0.360254	1.09174	0.195667	0.852577	10.3944	9.82237	0.626277	0	1.56993	7.76918	7.98728	0.0629652	0.113515	0.378041	0.508191	0.972319	0.115913	1.04031	0	9.84695	11.5607	0.971036	26.5244	0.58835	25.5678	1.17916	0.203276	0.287229	0	1.13978	3.95691	0.860935	0.355011	0.70185	0.904765	2.49703
TCGA-A3-3317	4.08493	0	2.18618	0	0.719601	5.15725	5.53939	4.63084	3.74115	6.19549	1.79016	3.28226	0.343755	1.83291	1.88771	0.651276	1.72294	8.75035	9.66879	2.21992	1.83141	9.25657	2.47952	11.3089	0.139719	0.215905	0.343174	0.483288	1.56367	0.385814	1.61165	0	2.76327	8.19646	1.88705	20.2474	0.0799312	28.9973	5.30106	1.54652	0.705647	0.0981111	4.50245	14.388	2.31978	1.4855	2.13586	0.291027	9.86277
TCGA-BP-4756	1.02466	0	0.707455	0.265339	1.06453	2.89356	1.61583	1.74166	2.4994	6.30246	1.4921	1.60972	0.192416	1.19102	1.5359	0.481725	1.23692	7.43502	2.84854	1.96238	1.93518	8.03941	1.51908	10.9229	0.324799	0.0798486	0.290095	0	1.03982	0.366907	0.944221	0	3.86068	4.49443	0.638497	14.6036	0.236489	17.2718	1.9228	0.357471	0.589288	0.290277	2.46689	8.97224	3.28032	1.64816	1.97477	0.299495	10.0703
TCGA-B0-5088	1.54247	1	0.64135	0.601364	1.44758	4.42711	2.40653	3.15784	1.9017	3.5184	2.2664	1.74638	0.404941	0.505406	1.39238	0.686262	0.45873	5.29019	3.79114	1.41595	0.877177	6.64748	3.5604	10.2579	0.214145	0.542907	0.317778	0.259255	0.690611	0.369582	1.61569	0.0646939	2.36761	4.11844	0.61922	6.53508	0.428783	19.8135	1.87985	1.29627	0.778442	0.131577	2.85139	8.54947	2.9738	1.04138	4.02806	0.381811	7.08055
TCGA-B0-4837	3.77534	1	1.05856	0	3.51016	3.36748	0.805921	1.08102	0.623308	2.31761	0.356497	1.35128	0.247923	0.117965	0.324992	0.240268	0.261729	5.92939	3.59723	0.605904	0.788247	1.95348	1.96192	5.5706	0.051545	0.929268	0.196938	0.0832039	0.245909	0.0948893	1.34612	1.3288	1.45362	1.97557	0.656671	6.92382	0.344028	14.8977	0.570402	4.90903	0.293917	0	1.00483	5.22088	1.4683	0.40687	1.37893	0.119814	1.83972
TCGA-BP-5174	6.18356	0	0.103349	0	1.48774	6.37997	0.354075	0.593676	0.912819	2.2563	0.48503	0.269852	0.126492	0.427575	0.856696	0.140747	0.479119	5.89667	4.40038	0.409538	0.395784	1.62616	0.644098	5.87377	0.0301946	0.12248	0.024721	0	0.392349	0.0833779	0.784519	0	6.85084	6.00127	0.121475	7.52928	0.181376	12.0371	0.616866	0.14622	0.0516521	0	2.14425	7.53424	0.567678	1.07253	0.302911	0.392402	3.07741
TCGA-BP-4803	0.558904	0	0.537687	0.313702	2.97858	5.19822	1.0234	1.16683	0.685974	1.79257	0.619174	0.779966	0.0812453	0.509315	0.247615	0	0.443142	9.42056	6.01894	0.236741	0.114395	0.522238	1.1608	4.45304	0.0174545	0.236006	0.0714521	0.0845252	0.24324	0	0.530253	0.421845	4.02738	7.62638	0.263329	12.7535	0.139797	14.599	0.713182	1.3524	0.0796226	0.0857963	1.38535	2.98097	0.238659	0.826663	0.350207	0.309823	1.56437
TCGA-CZ-5989	5.21918	0	0	0.265063	1.98505	4.80889	1.49885	0.463959	1.96177	2.55453	0.0789693	1.89802	0.0549186	0.860692	0.836889	0.137492	1.46029	4.84302	48.9197	1.20021	1.35322	0.176506	0.370121	3.19821	0.0294965	0	0	2.85679	0.855431	0.24435	0.613104	0.142575	8.16705	9.62551	0.0296666	73.4107	0.590607	10.0854	0.903905	2.99963	0.0336386	0.144987	2.09467	0.981339	2.62152	0.898058	0.986359	0.560969	4.28128
TCGA-CZ-4866	8.95068	0	0.781008	0	1.15459	5.76072	2.72268	2.40848	1.85161	4.00383	1.06103	2.18953	0.391301	1.53571	1.24937	0.39186	0.807986	6.71467	6.06402	0.814438	1.73159	11.1749	2.66729	7.96608	0.0120095	0.0974294	0.294973	0.290785	1.59217	0.497435	1.79538	0	10.4375	7.85118	0.229496	22.2953	0.288558	30.8247	2.26948	1.80286	0.232831	0.0590315	2.10703	12.8389	2.54522	1.30007	2.32925	0.928819	6.03901
[truncated: 238 more columns]
