# Supplementary material for: A novel necroptosis-related long noncoding RNA model for predicting clinical features, immune characteristics, and therapeutic response in clear cell renal cell carcinoma
Source: Front Immunol. 2023 Aug 2;14:1230267. doi: 10.3389/fimmu.2023.1230267 (PMC10433381; doi:10.3389/fimmu.2023.1230267)
Supplement: Supplementary file 4 [file Table_4.xlsx]

## Sheet: Sheet3
cox_m-1	cox_m-3	cox_m-5	All-1	All-3	All-5	None
0.0185715	0.0631191	0.124029	0.00524657	0.0315601	0.0782332	0

## Sheet: Sheet1
Supplementary Table 4 | The Ensembl ID, Coefficients , HRs and P-values of four necroptosis-related lncRNAs.
LncRNA	Ensembl	Coef	Unicox
			HR	HR.95L	HR.95H	P-value
AC016773.2	ENSG00000270195	0.0538386	1.23802	1.17942	1.29952	6.12112e-18
AC024060.2	ENSG00000271870	0.00116676	1.10537	1.07606	1.13548	2.73412e-13
AC026401.3	ENSG00000280206	0.0272727	1.06923	1.05159	1.08717	3.10886e-15
EMX2OS	ENSG00000229847	-0.00158522	0.970871	0.961922	0.979903	3.92151e-10
*HR: hazard rate.

## Sheet: Sheet2
gene	HR	HR.95L	HR.95H	pvalue
AC015912.3	1.18294	1.1287	1.23979	2.29957e-12
AC026401.3	1.06923	1.05159	1.08717	3.10886e-15
AC103706.1	1.23022	1.17505	1.28798	8.68561e-19
AC134312.5	1.16239	1.07774	1.25368	9.59074e-05
EMX2OS	0.970871	0.961922	0.979903	3.92151e-10

## Sheet: Sheet4
1	0.171943		0.0135043	0.986496	0.185447	0.35739	0.529333						0.922575	0.421311
1	0.080216		0.0532467	0.946753	0.133463	0.213679	0.293895						0.976709	0.183723
0.95	0.099168		0.0745032	0.875497	0.173671	0.272839	0.372007						0.930114	0.218222
1	0.170755		0.0728356	0.927164	0.243591	0.414346	0.585101						0.981376	0.360134
1	0.269807		0.0324958	0.967504	0.302303	0.57211	0.841917						0.920524	0.61909
1	0.157127		0.0420452	0.957955	0.199172	0.356299	0.513426						0.961225	0.353029
1	0.258816		0.0573805	0.94262	0.316196	0.575012	0.833828						0.975209	0.542423
1	0.400535		0.0873403	0.91266	0.487875	0.88841	1.28895						0.927806	0.873264
1.1	0.195807		0.0749553	1.02504	0.270762	0.466569	0.662376						1.07093	0.42068
1	0.18049		0.0720506	0.927949	0.252541	0.433031	0.613521						0.955233	0.405747
1.1	0.208409		0.0560437	1.04396	0.264453	0.472862	0.681271						1.05077	0.46605
1	0.090873		0.00684724	0.993153	0.0977202	0.188593	0.279466						0.941494	0.240252
1	0.148651		0.0697601	0.93024	0.218411	0.367062	0.515713						0.935928	0.361374
1	0.257028		0.0303562	0.969644	0.287384	0.544412	0.80144						0.997675	0.516381
0.98	0.227012		0.0516249	0.928375	0.278637	0.505649	0.732661						0.95585	0.478174
1	0.314253		0.00451737	0.995483	0.31877	0.633023	0.947276						0.991238	0.637268
1	0.334482		0.0292259	0.970774	0.363708	0.69819	1.03267						0.977317	0.691647
1.05	0.128549		0.000132636	1.04987	0.128682	0.257231	0.38578						0.97538	0.331718
1	0.264255		0.000503184	0.999497	0.264758	0.529013	0.793268						0.989997	0.538513
1	0.146604		0.0123242	0.987676	0.158928	0.305532	0.452136						0.9692	0.324008
