# Supplementary material for: A novel necroptosis-related long noncoding RNA model for predicting clinical features, immune characteristics, and therapeutic response in clear cell renal cell carcinoma
Source: Front Immunol. 2023 Aug 2;14:1230267. doi: 10.3389/fimmu.2023.1230267 (PMC10433381; doi:10.3389/fimmu.2023.1230267)
Supplement: Supplementary file 5 [file Table_5.xlsx]

## Sheet: Sheet1
Supplementary Table 5 | Univariate and multivariate Cox regression analysis of the association between clinicopathological factors (including risk score) and OS of ccRCC patients in the training, test and TCGA cohorts.
	Train cohort				Test cohort				TCGA cohort
Variable	Univariate		Multivariate		Univariate		Multivariate		Univariate		Multivariate
	HR(95% CI)	P-value	HR(95% CI)	P-value	HR(95% CI)	P-value	HR(95% CI)	P-value	HR(95% CI)	P-value	HR(95% CI)	P-value
Age	1.028(1.009-1.047)	0.003	1.035 (1.013-1.058)	0.001	1.035 (1.015-1.054)	<0.001	1.032 (1.010-1.054)	0.003	1.032 (1.018-1.045)	<0.001	1.032 (1.017-1.048)	<0.001
Gender	0.890 (0.580-1.365)	0.594	1.114 (0.716-1.734)	0.631	1.008 (0.639-1.592)	0.972	0.942 (0.587-1.514)	0.806	0.950 (0.695-1.298)	0.748	0.993 (0.723-1.366)	0.968
Grade	2.058 (1.568-2.702)	<0.001	1.277 (0.937-1.740)	0.122	2.578 (1.894-3.508)	<0.001	1.631 (1.146-2.321)	0.007	2.279 (1.859-2.795)	<0.001	1.425 (1.131-1.796)	0.003
Stage	1.870 (1.554-2.250)	<0.001	1.687 (1.360-2.092)	<0.001	1.848 (1.530-2.231)	<0.001	1.476 (1.178-1.849)	<0.001	1.863 (1.633-2.126)	<0.001	1.602 (1.376-1.865)	<0.001
Risk score	1.859 (1.570-2.201)	<0.001	1.488 (1.242-1.781)	<0.001	3.397 (2.324-4.967)	<0.001	2.493 (1.638-3.794)	<0.001	1.916 (1.675-2.192)	<0.001	1.528 (1.323-1.766)	<0.001
*TCGA: The Cancer Genome Atlas; HR, Hazard Ratio; CI, Confidence Intervals.
